# Supplementary material for: Alternatively Spliced BnaPAP2.A7 Isoforms Play Opposing Roles in Anthocyanin Biosynthesis of Brassica napus L
Source: Front Plant Sci. 2020 Aug 19;11:983. doi: 10.3389/fpls.2020.00983 (PMC7466728; doi:10.3389/fpls.2020.00983)
Supplement: Supplementary file 2 [file Table_2.xlsx]

## Sheet: Anthocyanin related composition
Datasheet 1. Anthocyanin related metabolites identified in control and transgenic lines.
Compound	910-8-1	910-8-2	910-8-3	910-10-1	910-10-2	910-10-3	910-21-1	910-21-2	910-21-3	395-43-1	395-43-2	395-43-3	395-86-1	395-86-2	395-86-3	395-124-1	395-124-2	395-124-3	WZ1-1	WZ1-2	WZ1-3	WZ2-1	WZ2-2	WZ2-3	WZ5-1	WZ5-2	WZ5-3	Jia9709-1	Jia9709-2	Jia9709-3
Mass	910	910	910	910	910	910	910	910	910	395	395	395	395	395	395	395	395	395	Z1	Z1	Z1	Z2	Z2	Z2	Z5	Z5	Z5	Jia9709	Jia9709	Jia9709
271.111	43.5518	37.6451	14.8932	63.8965	27.5303	35.8553	43.6162	38.4496	25.8242	11.2009	13.0449	33.755	0	36.5142	30.8556	0	0	14.9083	74.2525	15.4477	46.5008	40.7375	26.8108	61.1961	37.5296	35.0204	18.5003	20.7867	33.2045	36.8638
271.26	74.4443	111.688	94.9806	302.366	98.9264	63.7116	152.913	254.615	86.0084	84.9043	139.808	135.194	185.892	52.7826	106.704	134.769	43.2818	54.9259	101.37	91.1392	40.7948	55.9788	33.5739	248.605	0	47.1702	47.0631	27.5583	138.677	44.6784
271.263	151.648	104.954	186.065	145.76	133.079	32.5434	109.942	280.671	143.8	67.2668	100.81	90.6039	45.7432	280.033	105.815	279.926	101.757	87.524	131.331	93.8423	153.49	211.641	43.7817	31.9236	125.609	40.2847	149.182	157.03	165.994	25.2173
287.052	179.854	1093.62	37.0481	119.629	265.88	0	0	202.657	112.817	339.582	323.015	427.343	0	1231.38	198.577	220.552	190.061	184.094	101.108	270.445	93.5636	301.696	139.275	164.746	103.908	204.66	110.354	243.665	913.854	693.319
287.053	2289.17	1218.5	147.835	148.398	1887.26	870.391	2148.5	3770.79	4.5298	3928.62	944.648	3084.28	1864.06	642.27	84.379	79.5006	1609.16	2503.44	116.747	365.322	443.597	553.98	629.605	440.472	795.583	686.453	1676.78	265.391	3346.66	557.748
287.054	2854.05	7183.23	7267.69	4218.45	2459.89	3465.46	6688.22	2014.16	3032.15	1376.93	4820.74	4541.41	5319.18	5911.3	2413.98	2717.52	3229.55	1902.1	3584.2	2048.12	1062.56	3293.32	1227.29	6268.22	6710.68	6202.6	4143.87	485.026	1328.1	1871.85
287.054	4074.69	1351	4404.95	5428.24	2826.59	3913.76	880.142	4452.06	4200.57	3302.85	3533.23	4148.76	1868.36	3362.38	2793.36	2685.01	3861.46	3867.6	1257.12	1720.43	3923.54	1061.41	3072.68	2396.87	1933.34	7516.46	1040.77	1738.29	2918.32	3096.72
287.055	52624.5	165126	46783.6	21172.1	51586.3	23875.5	84471.2	87363.2	34085.3	72095.4	128215	91043	109301	148059	7447.91	8802.6	19347.7	38528.8	2588.17	4291.51	3279.78	9218.22	13023.1	2623.09	9559.69	4415.11	14489.9	3901.39	4720.68	2195.17
287.055	2391.84	1332.46	2464.05	3034.2	1919.98	1634.83	4993.02	3981.7	5034.6	1913.77	2827.77	4002.29	1901.53	2745.51	2433.37	1852.73	3089.75	3862.32	797.637	422.142	1107.81	761.34	93.3792	1406.62	1045.25	2770.97	1038.94	3235.68	3787.66	3423.98
287.056	52624	163665	46058.8	21173.8	51593	23111	84465.2	87357.8	33581.2	123987	128215	91018.1	108302	148035	7448.65	8800.32	19346.8	39148.9	2580.97	4292.83	3182.13	9216.03	12432.7	2622.19	9560.43	4415	14480.5	3900.44	4721.99	1286.5
287.062	197.001	278.995	82.8093	57.8842	74.5293	9.96911	449.285	151.332	103.088	251.359	101.011	281.198	166.379	187.968	200.03	186.138	137.736	105.019	1169.36	1194.73	819.911	941.649	125.621	538.74	1029.26	590.318	361.054	320.167	337.609	0
287.063	1174.63	733.179	1465.84	1290.59	721.676	1301.68	1430.1	1176.27	372.826	1224.44	598.197	2078.44	1426.91	100.624	572.847	1130.67	1063.73	1493.64	953.979	2623.89	735.267	1398.66	1037.28	2211.14	1913.63	3212.3	2170.49	392.168	606.802	0
287.072	868.946	487.664	683.43	678.246	518.587	539.414	1053.47	209.173	2152.15	596.28	0	409.496	1812.82	1333.48	570.102	505.059	1004.44	125.332	594.541	429.551	830.971	861.274	472.46	1607.13	706.327	1614.22	231.955	2632.71	2374.8	2843.94
287.136	290.876	515.004	278.843	543.382	552.143	120.061	401.899	432.633	715.226	500.905	539.728	465.469	492.83	380.03	559.183	243.63	249.592	532.628	131.475	0	54.5898	71.9383	76.6106	194.759	54.629	217.092	39.0983	87.1802	85.2829	80.496
287.188	131.052	118.422	91.1195	108.167	380.229	42.2845	66.12	141.336	109.807	147.946	134.997	30.1091	139.186	145.435	122.587	425.616	146.192	215.695	202.748	74.8058	159.07	40.1763	58.7539	96.4073	78.1572	80.9425	123.732	61.5038	66.2946	134.459
287.193	136.651	380.205	41.941	0	364.383	388.278	183.284	271.492	103.813	223.267	334.031	463.437	193.209	302.715	147.202	122.203	192.157	155.068	89.0946	164.919	466.246	193.195	281.308	27.6841	181.213	159.614	186.168	144.723	143.969	226.044
289.154	916.606	479.587	1220.64	795.677	563.196	883.743	840.259	1405.71	855.893	1122.25	1055.35	833.757	940.871	735.15	650.954	756.227	1253.99	998.845	790.707	1013.97	1228.54	726.488	934.152	584.49	1328.39	1442.49	1591.73	1533.74	1185.01	1364.9
301.034	62.0068	153.914	40.0312	15.0048	126.459	33.2707	34.214	65.253	55.3729	133.231	79.5371	182.691	158.879	80.3362	25.8033	39.9664	92.9539	12.8592	32.22	226.9	30.3318	254.643	498.188	116.025	43.2522	103.827	0	41.3726	153.165	64.4709
301.035	251.571	81.9816	88.8619	69.9217	84.4079	161.142	52.312	537.627	319.074	55.1584	399.44	277.091	274.29	172.249	123.491	85.3407	95.8058	148.818	655.829	127.578	460.269	186.756	254.063	232.871	377.958	316.476	176.018	34.1365	90.3477	221.269
301.071	95.6281	209.07	87.9467	153.38	73.5031	118.758	114.479	122.819	90.5648	69.4365	43.7759	47.3627	66.6896	231.769	107.663	31.673	38.4984	70.475	118.433	123.687	103.625	86.4538	61.5901	30.9249	140.771	72.769	37.2837	29.4557	58.4181	0
301.091	95.8297	238.167	109.32	280.43	103.602	105.052	149.132	44.8285	29.7309	307.53	38.8336	22.1825	90.5452	175.832	0	21.3011	94.1832	143.043	47.6499	57.8001	0.164119	51.4416	47.1584	55.9125	10.7046	35.6183	68.0361	270.316	30.0357	79.3346
301.11	96.9896	77.4029	245.621	90.1386	54.7866	0	45.0371	111.764	93.1945	123.154	75.1978	191.506	240.651	158.054	172.322	54.8384	51.0561	71.5518	69.7286	163.125	72.1247	224.411	86.3686	41.5738	26.2551	65.3962	38.2076	215.652	94.148	180.986
301.113	194.874	96.9353	194.453	514.817	90.2584	159.306	240.74	106.647	100.113	0	48.1825	68.0015	0	78.5225	105.853	71.9964	95.6451	264.664	149.8	147.554	43.4988	66.0666	163.48	175.036	357.383	158.767	174.414	55.0254	143.786	322.338
301.139	88.0091	104.951	177.318	446.456	71.2256	108.743	75.2011	125.102	34.9008	81.757	130.2	134.575	191.071	265.643	76.5872	399.781	197.469	76.5464	69.5732	111.901	63.1301	114.586	280.128	101.76	117.872	33.4183	153.784	248.021	74.9872	161.409
301.139	84.31	33.3032	160.063	245.682	104.298	159.172	57.7247	294.157	93.8667	170.621	39.5004	115.172	124.629	259.89	69.2023	221.066	255.942	45.6542	117.261	47.7296	85.1459	70.125	110.166	135.163	60.4368	160.162	187.826	168.341	187.028	58.5897
301.14	842.985	343.417	920.173	569.316	465.786	836.399	865.293	381.385	546.905	1104.43	416.616	323.923	350.104	499.971	151.044	413.682	75.4493	154.53	1323.73	974.813	779.651	839.894	987.362	718.561	1120.49	1527.66	738.821	360.278	372.294	341.951
303.046	32.9322	44.2414	192.846	24.1193	75.644	87.0461	49.3414	126.366	60.461	107.567	63.9866	45.8783	63.3597	93.0358	22.9083	97.1706	128.186	13.0566	654.597	842.03	664.738	539.142	633.721	356.228	139.188	557.618	540.349	186.95	308.599	238.677
303.048	307.034	150.813	595.026	147.396	71.7988	371.831	87.5711	0	281	259.473	80.5727	0	176.626	121.012	74.9277	1333.07	1277.53	200.698	6167.49	5567.43	5753.85	4707.24	3878.09	6107.57	4705.6	5662.69	4240.11	644.875	652.596	440.072
303.048	840.47	411.96	1167.44	288.041	240.643	861.552	893.664	1980.17	317.946	296.009	1108.9	1464.79	1469.31	2001.19	81.2936	927.604	574.199	138.029	937.109	679.688	664.004	1920.78	2564.91	1505.46	1288.92	2038.87	1170.3	0	0	0
303.049	198.907	457.306	196.763	97.0291	147.34	56.5343	325.26	131.772	131.418	475.585	192.747	79.0616	306.392	145.404	70.9363	419.756	262.755	127.026	231.488	274.963	281.929	439.898	830.912	81.5662	392.407	150.063	166.358	928.202	631	648.761
303.049	76.6714	107.989	101.264	23.3657	29.7846	23.1099	23.1205	26.5151	4.6112	41.7149	0	23.8849	36.9084	160.702	0	63.7228	47.3548	63.1643	166.245	188.84	209.148	166.319	164.623	76.6161	151.138	123.313	50.1096	22.4911	30.0194	12.263
303.049	228.427	275.589	153.182	298.003	79.0028	48.7156	163.756	67.8734	641.412	221.894	57.0441	300.18	420.424	245.022	46.1199	47.0412	82.0055	205.505	647.916	1406.55	555.288	1698.88	2715.45	1345.01	2115.95	1052.81	86.2137	175.823	1516.26	829.05
303.05	166.113	127.748	26.1976	94.8977	144.805	208.895	130.025	0	82.1554	77.8545	80.6077	127.529	129.189	35.7974	52.3917	447.758	117.759	125.406	83.2832	430.68	168.231	118.425	322.16	115.803	392.563	203.23	485.582	61.8197	475.52	200.407
303.05	78.3122	225.503	72.5962	61.3861	19.3341	161.836	42.1411	19.4661	124.762	47.777	40.708	129.114	80.7569	65.4318	35.6585	63.6095	22.5063	0	46.0476	9.52781	54.1035	327.919	18.8572	0	87.4194	29.0042	189.638	138.73	2015.55	429.96
303.05	62.7115	129.323	58.2216	25.4646	28.8138	44.5102	18.155	65.9232	43.254	37.8893	23.3813	27.0959	41.0825	20.9402	62.1816	49.0968	63.5341	31.2163	83.4599	14.8042	110.865	53.8825	213.376	264.444	165.722	233.998	0	88.3843	45.654	43.8715
303.051	29.7798	38.3819	20.9486	29.3868	54.2156	30.394	0	39.7719	34.7676	36.3322	0	59.3593	36.9354	0	0	24.9809	0	22.7139	17.6272	54.4685	51.6312	18.3862	0	39.8098	29.2345	25.8042	0	45.3884	30.2867	56.7079
303.056	85.3684	51.912	75.7518	0	59.7248	21.3777	26.5132	0	0	27.4381	58.673	50.956	0	0	45.1786	378.912	67.2901	52.9441	24.6446	0	52.2428	0	0	66.9819	0	0	0	110.789	90.9226	79.7647
303.085	72.6423	28.2635	40.3454	54.8167	34.8014	30.4814	58.6377	151.136	0	68.6042	108.735	106.514	0	133.377	36.6818	48.6292	69.1043	243.156	245.246	81.4361	28.8193	262.089	187.73	195.357	259.967	38.3998	457.995	201.349	53.0087	77.3465
303.12	126.226	126.106	48.8861	240.14	124.105	77.1885	77.9878	171.911	60.7856	230.893	225.802	292.411	170.63	78.0409	75.588	150.507	97.2276	292.857	67.4581	187.598	394.903	487.048	201.283	0	167.218	49.4852	197.272	18.4922	210.343	45.4907
303.12	395.044	227.822	180.367	541.196	341.906	307.382	201.496	260.528	86.6223	161.993	208.222	459.197	237.484	225.924	514.352	300.51	383.658	362.151	239.856	777.815	585.47	621.114	941.21	289.527	421.806	253.653	555.714	159.443	158.318	174.891
303.123	42.5848	102.474	119.21	18.7541	31.0672	52.631	136.603	89.86	218.677	98.4718	126.769	109.857	90.9683	32.1569	64.8698	135.825	146.186	130.608	0	560.503	371.838	252.181	274.653	286.261	483.053	157.939	322.766	996.863	239.21	553.596
303.138	290.329	217.494	71.0581	286.764	119.526	204.798	292.86	77.4054	231.755	60.2563	211.331	195.147	153.946	118.483	74.4604	134.26	67.8094	72.2045	221.447	254.934	165.557	207.599	168.261	139.847	341.45	59.7847	106.296	124.696	165.959	134.757
303.156	223.095	271.079	256.91	339.624	172.576	279.89	139.282	100.857	17.7915	171.367	163.942	260.825	78.4965	121.15	89.3605	232.854	95.3449	118.173	46.0978	193.502	117.209	125.834	23.4496	126.812	109.609	92.6393	140.514	242.919	75.7549	199.088
303.19	497.532	500.619	508.589	381.38	575.24	171.175	457.939	641.145	439.903	512.656	417.958	687.562	543.877	608.025	384.586	185.6	0	554.883	229.912	148.248	321.064	64.5959	197.254	149.225	298.847	229.446	356.561	347.992	315.114	4.58415
303.195	322.031	319.85	456.46	254.521	849.622	269.531	252.512	250.245	786.125	1272.97	544.961	453.287	173.923	253.291	171.393	154.87	336.214	857.736	777.747	273.526	289.527	105.686	347.653	516.383	92.5531	195.66	350.624	676.214	416.735	495.249
305.065	22.1182	63.977	21.3563	17.8803	49.2135	9.05852	64.5398	21.3146	18.6321	12.9246	66.1729	55.8858	37.7485	30.7347	20.6397	29.237	15.6472	52.9101	194.892	93.8873	158.766	258.357	71.2607	160.33	208.121	127.461	55.5315	77.8555	161.479	52.2817
312.061	17.9973	20.0276	42.0145	0	0	33.5659	22.2025	0	15.8068	0	17.7979	0	25.3282	69.3032	29.0349	0	0	0	18.6377	36.5306	42.3748	24.6173	27.7993	37.8856	40.0626	32.9127	0	104.73	59.7777	30.9079
312.062	25.4296	12.1285	14.7928	0	36.0788	0	55.4947	0	0	64.233	0	57.9801	1.28679	23.6704	34.1461	0	0	0	21.865	34.2902	0	0	40.1966	123.892	24.6435	0	0	60.3737	35.739	22.9432
312.965	648.205	593.949	704.252	314.686	632.555	608.114	749.286	569.719	183.574	566.319	338.455	368.949	337.433	337.732	283.448	453.262	155.732	254.444	856.666	669.019	873.525	747.645	728.502	671.982	575.367	539.649	775.927	1993.89	1680.12	945.695
316.905	0	0	21.5411	27.0003	0	0	0	18.1169	0	0	0	0	0	0	0	0	0	33.5842	0	0	0	0	0	0	0	0	0	263.996	0	157.483
317.025	29.1289	19.7562	0	47.0031	150.999	32.5772	76.3367	113.466	264.473	17.2932	140.365	299.466	104.828	108.628	894.167	474.988	106.915	114.361	25.6883	26.5292	0	0	0	0	23.6741	0	0	84.1156	81.3683	29.4312
317.06	68.1046	138.368	123.423	42.8717	39.0898	186.842	66.4385	0	81.7204	90.5944	57.5529	95.4265	131.138	22.8057	20.6601	253.621	147.403	34.3482	79.2323	106.135	176.225	640.173	421.594	240.16	679.471	91.2043	325.667	390.506	60.1872	140.035
317.062	75.6245	97.1136	94.6365	28.3154	73.278	30.016	223.56	56.0906	40.3884	94.0224	149.661	125.042	98.7389	112.772	49.6648	58.4317	33.0911	64.999	75.4461	146.628	144.319	330.524	968.566	438.539	567.49	579.301	57.758	43.8111	646.317	327.174
317.063	57.7213	202.594	61.7709	27.5601	114.232	112.352	67.9363	48.6059	128.468	65.0713	58.794	70.136	224.757	31.6584	31.9901	69.8345	79.9607	70.9297	47.6058	69.5635	74.6472	101.792	107.848	110.322	47.3153	24.2621	77.6233	130.253	19.8224	36.2416
317.064	68.8482	62.0586	95.4522	80.7641	14.5062	105.957	37.0508	56.0906	57.3946	88.5547	58.9768	50.6367	31.0034	115.096	45.4783	33.7461	63.7046	53.7381	19.7378	99.6796	90.0708	256.582	293.147	76.2129	39.742	39.5518	28.1387	196.232	401.895	1343.08
317.064	500.684	8247.99	648.432	283.893	328.638	466.75	1471.46	1028.73	300.137	1179.43	1856.78	1082.1	1485.78	3332.08	147.756	239.175	405.574	455.936	550.876	678.476	412.682	885.675	627.291	703.838	626.296	542.527	722.46	534.428	2001.46	780.982
317.064	1600.23	7639.42	3166.64	980.359	369.513	3961.31	2821.32	1703.12	111.53	1407.03	1281.06	1524.57	2407.48	3517	101.523	4022.97	2005.58	1406.24	6458.16	6935.37	6313.02	6206.66	5419.07	8309.96	8674.52	8565.49	7507.21	727.231	1052.77	0
317.065	232.234	888.16	378.298	168.741	50.1895	789.115	728.155	171.645	147.351	140.759	172.237	258.918	592.515	545.018	61.3754	183.956	138.176	233.437	130.617	495.383	1056.4	1493.87	1680.59	529.08	1235.15	1329.94	874.207	2013.93	1213.43	1566.37
317.065	815.79	3286.81	611.385	258.192	283.148	245.13	1003.65	916.443	118.702	870.727	792.573	813.98	1493.74	1533.97	156.193	174.878	218.258	355.127	197.771	806.328	502.257	1415.1	3004.35	691.768	1410.23	805.188	1202.11	480.002	1452.95	629.751
317.065	1254.19	8517.56	2464.15	1173.36	75.0606	4416.71	3168.4	2167.48	252.912	1571.51	1077.04	1891.74	3095.21	4505.48	292.531	1932.14	1099.35	1406.24	5802.39	6664.41	7226.65	7016	6116.3	7506.64	7166.93	10180	7016.91	19729.4	15346.1	17669.5
317.112	599.998	911.267	136.34	236.659	90.6073	305.108	459.718	890.477	645.568	1121.67	89.954	88.6025	438.768	432.053	284.006	69.9838	126.411	515.818	239.668	59.0788	320.792	170.361	230.288	515.914	299.829	645.226	223.313	162.718	152.449	116.157
317.114	210.465	156.625	161.787	228.464	135.156	481.371	180.854	193.785	96.5662	47.9731	71.0209	95.6855	169.644	140.726	290.622	157.058	172.035	191.714	214.373	83.6177	48.9331	52.7148	0	159.356	126.361	38.9159	278.758	111.562	306.887	105.41
317.115	131.99	867.399	107.814	63.653	382.875	112.104	355.724	776.281	306.575	670.792	116.038	85.5095	480.486	439.87	142.672	175.985	224.009	355.732	164.403	177.188	168.533	124.818	123.837	201.194	247.73	136.722	118.577	109.389	142.863	0
317.134	74.7843	121.696	88.5614	33.7735	128.865	152.784	105.358	55.148	90.4638	80.4016	63.2322	47.9189	41.0927	110.182	54.4044	88.9339	93.138	5.63682	81.7696	37.8802	14.804	68.3085	150.36	62.8763	96.6591	81.4356	110.914	148.832	116.336	60.8716
317.156	153.045	100.055	48.3862	71.9763	102.585	41.6328	287.646	49.6677	81.0439	121.552	38.1421	63.8659	76.0944	144.039	96.6582	21.3517	54.2901	43.6665	100.615	21.4245	48.0221	136.443	105.927	9.20135	136.547	97.7507	33.7461	105.234	44.1059	29.5844
317.196	61.1495	51.1869	52.8014	53.0683	48.0915	51.845	73.3794	100.05	111.673	82.325	19.1275	0	28.5998	60.4445	66.6467	62.9185	43.7935	56.9877	0	0	117.128	143.911	167.111	34.3054	137.919	120.564	99.7711	39.6848	62.9659	23.4935
317.286	721.591	2434	1965.04	1598.48	3751.4	2590.08	7518.66	5371.59	5236.41	4290.03	5499.86	5525.18	6646.57	11245.7	4589.16	2704.85	3024.18	2188.49	22.6377	112.624	29.9398	73.929	94.7899	55.9303	219.325	287.214	380.899	2782.24	3555.53	3795.01
317.287	8438.16	14864	4827.78	2798.68	6515.39	1866.28	5301.35	2998.09	3231.65	2278.87	2553.17	2831.95	2335.22	3714.63	1829.48	1210.2	1032.78	1444.06	2893.31	4566.66	3327.98	3755.46	4215.49	2969.54	3783.55	2466.72	3385.31	153.796	158.355	260.344
317.313	3605.68	11768.1	5245.31	3915.68	5283.82	3460.54	5836.25	4960.43	4276.34	5885.98	5141.05	5175.54	6576.95	5520.47	3700.97	1628.29	1815.52	2571.82	1797.22	3239.88	2316.93	1972.15	3080.8	1290.11	2346.4	1760.64	2357.86	155.382	242.466	151.993
321.139	145.346	32.1827	144.207	175.52	94.81	23.6643	187.116	203.031	193.596	240.071	120.697	100.27	88.3646	102.595	63.2341	253.156	127.988	130.941	444.236	655.375	279.213	144.504	510.019	360.544	161.601	345.051	302.303	99.0775	351.517	502.956
329.005	185.977	58.2956	35.4389	93.556	56.8394	41.1662	78.2192	0	71.414	65.9311	68.2283	109.95	99.1165	39.8828	120.957	64.1858	114.319	51.1859	129.357	33.3799	44.6936	95.9551	40.8381	133.078	91.7963	129.019	93.6429	21.8427	77.3919	41.991
331.088	840.008	599.037	534.364	538.94	339.262	448.134	462.851	334.694	349.725	399.074	418.095	389.991	702.11	413.064	583.49	1544.08	493.052	179.607	52.0182	81.1153	56.5494	50.4315	165.844	112.363	335.903	139.963	151.637	0	364.987	329.264
331.12	886.781	740.482	740.378	373.226	384.733	404.979	775.341	608.987	683.899	786.429	820.163	664.216	320.906	431.016	901.872	214.389	0	164.634	217.264	215.096	150.657	133.626	223.915	180.617	304.697	138.793	106.27	189.381	186.077	181.93
331.127	968.372	44.8878	154.105	408.589	310.92	89.0833	151.123	342.347	735.183	415.802	331.823	243.882	221.193	178.106	0	576.185	377.045	197.523	276.666	553.332	543.323	537.503	785.212	269.603	642.919	195.986	736.789	1472.75	619.383	195.382
333.058	66.1884	660.975	135.379	80.5089	69.3428	133.163	165.338	132.692	38.7574	183.747	358.193	184.646	362.745	172.141	57.2043	52.2355	63.695	123.191	109.924	138.464	96.7668	123.455	32.0824	83.8908	69.9568	79.2579	127.034	325.206	764.849	290.46
333.226	101.906	81.7395	73.3648	101.983	78.8159	78.3981	794.998	35.0309	0	203.549	20.803	340.06	43.8288	153.072	64.7668	42.397	58.8244	34.1604	48.259	64.8293	43.8409	81.1067	70.1991	51.1902	49.4344	64.5845	48.3774	0	20.8827	22.929
338.063	195.751	97.6117	124.724	167.547	112.636	52.2057	41.3668	0	87.7378	0	155.366	131.514	85.7249	69.2829	87.7337	530.979	210.705	118.653	72.6718	349.368	115.012	78.223	77.1561	57.1214	144.509	117.793	171.481	105.188	40.7297	109.469
342.202	65.4743	55.6145	54.6565	59.565	33.6187	40.3567	27.1003	80.7061	79.7017	49.1775	121.696	128.566	111.619	48.994	67.9576	171.9	150.966	85.4196	723.194	975.755	755.221	730.019	532.636	1131.24	528.488	1276.75	1021.9	41.5777	46.4849	42.3146
343.012	8.00613	0	0	23.8311	19.6851	34.8901	27.0251	23.3304	41.9886	53.8664	30.6646	70.984	23.6347	17.7218	40.9866	10.2418	28.7804	49.8659	45.0274	105.491	51.9476	46.5143	54.9626	109.588	29.3352	75.3256	38.3879	51.2034	40.9383	20.3864
343.104	394.071	401.873	123.872	414.804	633.145	279.125	380.01	463.862	300.329	522.314	458.683	720.442	694.548	620.175	894.662	438.11	323.238	73.2865	68.1349	53.6534	70.1488	55.2738	32.5234	79.0919	54.2566	95.5099	86.7412	246.471	158.041	104.794
349.027	2128.27	47.1958	589.197	1705.75	1047.63	128.702	443.679	667.825	146.556	330.709	472.99	687.534	236.932	383.835	576.016	777.319	409.413	1883.57	1787.59	1757.96	2425.76	4337.27	2917.95	3583.26	3544.83	3394.33	979.623	0	67.9019	28.1004
349.203	121.098	83.6541	197.807	109.661	95.8491	350.409	166.513	72.1503	94.1641	100.579	40.4535	133.66	109.257	280.499	84.7245	77.566	134.758	86.5337	54.3609	124.669	70.9033	0	42.4019	31.5977	0	0	52.6377	83.4745	68.6155	59.0953
349.237	899.278	889.039	846.758	796.28	223.978	826.822	903.894	745.229	414.363	562.311	634.217	862.769	606.941	342.476	148.473	660.977	565.134	341.743	406.545	675.362	423.924	703.19	285.293	515.103	331.491	317.16	313.144	597.366	464.827	313.485
354.103	142.389	373.993	80.1358	146.131	74.8117	120.384	99.4454	98.7788	110.006	201.433	95.5226	44.8971	34.3543	75.9885	176.767	122.686	144.493	14.0376	284.952	761.928	638.844	398.738	956.003	268.813	692.177	236.014	615.319	115.575	88.5274	328.119
370.121	33.7274	87.0061	36.4976	38.2835	85.491	0	130.807	180.555	52.5782	34.283	51.7248	48.9462	162.196	173.862	99.3	236.222	108.581	108.98	80.0208	40.7764	74.1768	49.9947	50.2455	70.7457	38.7548	110.959	24.1481	37.8051	79.7503	43.1639
382.156	167.106	167.642	183.548	269.62	366.224	62.6545	270.176	282.279	85.1537	185.489	342.218	367.612	336.872	359.905	420.361	588.698	542.219	308.771	55.8091	132.715	0	42.3409	97.2545	33.9822	8.07833	83.6231	355.69	1110.62	313.167	295.177
387.189	8087.69	7758.06	5624.38	6892.75	6580.27	8147.4	7155.34	5955.16	5607.33	8107.78	8026.18	5489.71	6443.09	8462.47	6089.07	5779.81	6560.09	8808.53	11892.1	8596.29	8644.75	5867.46	6885.06	12047.7	5667.69	9990.23	10637.2	829.083	121.632	0
387.191	9292.41	9041.82	6412.46	7401.29	7065.56	8973.03	8179.39	6876.96	6488.57	8577.79	8824.43	6041.89	7370.35	9612.71	7078.52	5788.13	7881.86	9998.95	15144.4	11487.7	11448	8150.1	8192.79	14175.1	6849.73	10553	12362.1	7434.46	5987.4	8608.97
397.751	870.403	632.705	226.587	487.009	1067.42	1096.01	731.494	1503.5	992.9	970.944	1100.77	1139.76	801.737	830.341	338.846	1713.02	1381.56	781.489	1339.19	448.988	338.476	93.6935	588.877	633.326	1518.53	1162.57	1317.83	0	0	53.2045
398.093	76.5875	90.8264	62.5893	41.2402	52.4985	38.3478	167.551	112.13	0	117.813	51.9713	90.2506	96.7481	177.461	43.966	65.2552	0	43.6324	7.67923	30.4016	22.5951	62.4531	55.8524	13.9605	80.7215	114.991	39.8009	224.799	152.441	175.759
398.099	52.9995	80.7141	41.0442	55.8854	15.5479	17.5233	39.6978	44.515	97.7529	54.584	15.7404	62.8564	90.9121	29.4596	15.8143	34.0349	40.6617	26.1186	0	42.8997	0	0	121.606	26.3682	23.1565	1.55263	28.6849	26.7879	56.532	431.398
398.252	1465.15	1085.24	1290.71	1128.46	1276.17	1385.9	772.916	1310.62	647.969	1437.29	1288.34	1192.64	1524.95	759.489	1340.66	1318.29	1704.68	1284.85	1484.8	340.497	134.937	750.859	674.452	1138.19	1042.92	1384.62	1073.3	0	37.5008	25.2033
399.338	156.525	102.5	118.736	11.2701	33.4293	65.977	0	47.5855	49.7041	65.0595	50.2933	72.3774	87.04	42.3754	103.163	95.8692	74.8495	36.2487	81.4812	67.7687	43.8467	100.698	72.7529	42.7009	41.4516	35.9874	30.0386	19.3508	82.3952	44.2027
400.756	1015.61	1381.31	1844.62	1462.45	814.773	1099.8	985.471	1457.11	1232.17	1342.81	1155.64	1517.2	1224.25	1122.88	1581.06	1299.18	533.986	590.201	69.6404	536.53	847.987	929.717	1072.6	965.698	1038.79	1142.75	1131.17	0	258.379	417.048
404.213	1614.43	1888.32	1303.37	1192.15	1264.56	1455.84	1533.92	1130.26	1191.52	1695.15	1146.56	1166.89	1030.04	1406.45	1319.06	996.197	1445.72	1694.3	2779.43	2021.13	1954.51	1324.06	1175.67	2432.16	1265.51	1868.87	2023.62	1675.06	1469.41	1707.26
406.082	693.316	503.068	569.252	984.855	2249.87	902.471	1302.11	654.543	615.841	537.016	396.468	0	718.845	945.052	571.194	1366.06	521.834	538.701	209.899	365.344	375.616	1449.28	748.345	893.049	571.662	861.743	508.973	412.328	335.593	261.552
406.158	0	79.9589	0	45.6601	102.665	143.226	0	52.532	67.8837	69.9513	28.0943	216.455	213.649	130.484	131.755	79.2026	89.0254	47.7187	67.2029	65.6663	96.1418	96.8043	76.501	73.4483	38.3429	110.261	104.165	117.085	76.2435	113.42
408.742	2305.69	5057.89	6374.39	5965.89	4325.95	5006.99	4410.32	6410.46	5369.18	2894.74	4193.56	5565.85	6060.84	2355.53	5680.94	6956.3	3335.75	2089.91	100.921	2318	3166.1	2517.71	3484.91	3352.01	3226.09	4597.48	3877.32	0	314.663	880.523
409.129	209.015	169.729	139.595	70.7526	97.3112	100.004	185.343	136.787	31.939	41.2173	165.719	43.3656	209.197	243.398	115.397	101.841	252.382	224.868	222.916	127.813	31.4959	28.3204	36.6634	132.158	59.0728	145.373	49.567	649.278	55.8979	65.3262
409.183	63.2159	53.2191	398.376	90.8696	140.195	121.242	112.883	74.887	143.641	195.746	58.8923	0.417062	186.476	121.003	0	69.6777	46.9006	88.8363	344.786	225.865	366.323	183.296	459.631	214.462	147.05	143.942	111.402	86.1333	75.389	70.2359
409.257	1339.74	3153.84	4450.68	2057.49	1467.38	2422.89	3185.83	4071.91	2387.35	2749.83	3683.81	3070.84	2292.72	2621.96	3422.53	3459.28	1644.8	1479.92	140.802	1088.19	2179.99	1241.03	1627.51	1666.17	2204.45	2691.32	2163.36	29.7628	558.392	702.516
411.09	126.163	195.291	296.383	322.806	256.112	169.388	376.889	209.583	221.643	218.172	272.205	192.292	306.859	404.489	322.4	286.519	323.962	35.3981	101.274	220.695	141.737	43.9795	125.558	71.6148	232.131	76.6312	77.9369	308.705	92.1406	73.856
414.055	334.471	203.254	128.446	327.929	54.9035	54.3651	109.226	68.2355	139.655	54.7195	166.88	127.328	426.639	41.3114	57.0986	19.8265	27.6047	54.5213	11.9193	53.3198	63.8061	339.031	67.8828	85.8579	128.744	196.193	23.8426	90.9181	2811.93	2042.19
414.055	48.0202	486.144	129.756	39.2881	82.6644	82.5332	66.1076	242.33	120.095	286.281	380.337	124.767	360.31	371.442	22.5266	60.9965	77.2573	187.205	41.8686	21.7862	0	29.7638	110.901	23.1795	60.0452	0	46.5354	176	717.907	49.21
414.068	121.177	87.2205	101.879	42.434	93.3639	98.6034	0	62.3197	70.1309	52.3885	42.0919	70.9712	31.758	42.5966	17.7281	21.4866	56.7526	0	69.1442	30.1941	78.0638	20.6065	60.6055	33.6303	45.4189	82.2964	25.2677	162.59	674.419	291.517
414.073	528.907	1403.6	852.921	186.087	189.52	512.547	689.099	799.104	200.446	621.752	682.259	842.749	847.437	1424.03	91.3161	730.436	387.153	407.203	687.742	730.906	1063.31	1122.9	1615.63	810.344	882.867	1561.24	891.65	1169.62	438.519	915.374
414.078	20.3094	30.8552	2.50625	35.9595	30.6504	40.4367	32.4906	24.8667	60.6806	90.4118	59.4302	36.305	79.5539	23.7855	0	0	19.832	44.6934	30.097	15.7536	63.1881	142.385	163.444	0	139.299	0	85.1475	32.321	458.363	154.603
417.178	317.434	399.662	184.55	468.718	189.256	387.726	460.944	270.174	236.555	400.096	283.767	301.715	298.736	325.643	243.69	327.904	164.049	256.254	85.2788	407.334	275.255	437.81	542.418	561.996	458.595	570.477	463.242	556.689	648.004	723.795
418.145	93.0656	42.2367	44.4642	105.371	70.0026	25.7508	74.4551	118.589	87.6537	78.3387	60.1603	109.67	60.9931	72.0213	56.7278	21.2692	127.603	66.2561	40.2344	28.3681	58.9653	62.6515	53.3583	131.966	45.967	48.2594	23.2597	62.9019	133.908	67.1155
419.099	32.8956	51.9993	122.946	45.3931	57.8237	38.2848	29.0705	113.629	33.0444	66.2569	129.157	100.14	86.7591	97.2611	54.3135	29.8495	27.6007	54.3615	24.7163	49.0102	111.266	0	52.1215	80.765	58.9466	19.2256	45.1084	88.0076	36.1256	16.415
421.086	48.7935	32.4324	53.7634	31.3553	35.8492	75.6337	36.6517	36.8613	22.5338	42.4512	31.1053	29.4491	37.2262	62.9452	11.2138	22.3211	0	0	31.7472	49.1979	49.2442	0	93.597	30.2917	108.704	21.6609	18.767	14.3841	115.338	664.369
421.087	87.6365	326.161	286.865	280.561	371.45	130.899	200.665	258.4	160.2	104.436	40.6059	149.094	195.521	154.853	94.5594	106.407	174.596	67.3247	214.87	200.224	186.294	126.765	237.844	212.126	118.413	226.606	301.034	377.005	226.947	325.373
421.093	239.448	461.626	294.749	264.311	289.765	717.825	153.316	210.002	173.738	143.785	258.253	161.41	254.941	286.105	177.594	588.133	229.446	159.138	348.462	207.248	121.488	361.06	300.554	456.293	449.217	400.27	336.65	596.277	96.2119	523.973
421.144	954.963	465.79	213.261	461.727	764.161	700.696	1079.84	636.218	996.497	555.163	895.539	1199.85	598.808	969.958	688.909	1328.34	918.903	1105.37	761.668	554.437	818.108	715.829	973.926	468.519	910.409	658.865	2046.13	754.377	715.391	869.603
421.563	185.413	169.615	269.337	162.447	0	368.581	237.227	237.93	0	176.521	90.1307	259.284	299.429	204.777	0	188.214	30.9378	39.2971	396.12	233.471	457.379	488.538	520.18	271.297	477.783	345.169	237.313	1901.2	1440.97	1160.32
422.126	34.5563	52.1083	0	42.9468	19.7327	49.9517	70.9261	20.7975	20.2978	52.2998	55.103	69.5989	25.4201	64.4445	27.1293	42.9298	71.9139	38.7021	55.8313	19.0022	23.0668	40.2168	49.7414	51.4449	61.4015	27.3851	25.4001	26.9273	102.427	73.2749
429.068	141.76	58.4309	57.4707	127.84	96.0165	181.06	64.1856	65.9174	57.7703	57.2012	80.9902	91.8678	107.434	49.1952	0	211.013	90.0445	51.9757	131.05	146.257	248.556	231.533	267.513	166.999	123.518	78.2261	321.254	357.334	204.656	531.606
429.073	46.352	42.1558	89.0499	290.396	32.0667	68.8534	87.6156	10.1474	46.1316	157.375	66.683	292.065	68.4421	72.7023	44.1014	73.931	85.8789	66.4778	0	66.5465	56.4622	183.312	0	82.7514	210.834	182.554	23.8455	44.2536	287.727	144.693
429.074	84.1045	63.4533	0	44.4498	64.4735	35.3602	85.0246	139.915	35.1095	96.054	53.7733	244.767	24.5086	35.8756	65.0682	70.9922	123.816	13.9273	57.6678	0	85.1517	85.1421	40.8177	62.4043	77.2439	105.942	44.4063	633.552	366.091	241.929
429.14	137.399	112.402	71.8914	102.255	255.324	72.1161	0	103.27	129.375	99.3121	152.276	215.127	152.331	99.4323	302.125	247.473	122.082	171.665	106.882	180.884	125.206	73.4709	49.9323	94.8355	113.372	36.7531	157.248	86.2894	30.2436	47.285
429.185	370.679	568.669	360.253	705.578	837.049	78.1857	525.012	438.286	1293.14	710.291	548.631	456.384	414.631	766.332	668.161	230.894	424.134	564.178	109.959	165.871	25.1184	82.2653	238.262	66.2873	54.5829	38.9647	102.327	162.347	224.648	144.033
431.206	65.9146	132.516	104.806	126.437	60.1106	156.011	61.3244	37.5996	149.763	51.977	40.0663	121.002	134.204	221.809	63.4708	123.67	112.648	132.343	40.9185	73.6873	72.5836	152.841	205.262	242.031	213.695	84.1471	169.468	35.9723	112.724	123.013
433.113	74.4	113.135	34.4242	83.8444	81.9127	26.6924	158.118	95.0371	179.627	41.8354	144.608	44.719	147.511	42.0788	59.247	387.537	277.556	88.6101	140.25	64.4623	128.698	106.651	64.5932	132.505	201.344	212.147	282.884	135.062	45.3835	64.2979
433.118	0	32.7214	29.9935	0	0	0	40.7912	15.2979	42.9047	0	21.0375	0	0	19.3444	26.4149	0	0	0	242.358	441.768	356.002	426.922	332.054	400.066	212.712	140.028	87.3108	40.6058	6.48052	29.6224
433.123	92.4507	37.2412	24.2178	59.901	144.821	37.7135	67.0826	15.6926	10.2072	53.0438	82.7135	49.3743	45.1871	62.7255	30.9853	43.2908	15.423	41.4479	18.6292	61.3054	14.3859	39.7315	38.7505	71.2852	58.8612	21.4537	44.2005	74.2619	34.4877	23.639
434.159	155.452	61.9178	47.2053	55.4601	112.606	117.531	67.9766	187.545	56.2814	116.605	91.5101	89.325	124.516	96.165	85.557	104.701	27.9922	88.6525	56.437	186.76	30.6792	108.426	176.18	86.8658	250.714	106.331	19.3984	130.13	60.7295	127.057
434.593	484.329	232.035	290.97	112.398	59.5217	212.763	275.36	165.104	165.332	193.062	366.264	148.992	247.729	227.746	193.481	130.712	81.4233	103.755	150.571	55.3666	103.614	226.415	63.6215	191.943	108.043	64.3147	143.794	260.705	182.001	113.625
435.087	40.7289	0	26.9302	37.5876	49.4054	0	25.9469	20.4679	19.6349	17.8777	0	35.9519	37.1875	36.4411	38.4375	19.1563	0	39.6412	35.9824	41.0985	25.7268	36.5487	34.8124	62.7218	25.4562	0	21.2943	33.2738	30.0474	78.2859
435.089	283.652	346.815	298.979	307.651	321.452	437.624	255.444	285.896	236.7	109.101	178.797	300.34	178.772	0	195.269	58.3305	105.542	257.767	287.606	167.635	59.1244	125.946	67.928	323.797	289.13	287.599	163.082	845.151	1028.7	570.568
436.069	356.533	1716.03	389.913	154.932	613.291	233.281	667.097	737.516	432.631	966.847	1345.62	584.529	933.717	1069.89	94.6814	45.5701	223.05	482.689	26.1329	83.347	104.454	144.294	115.518	99.379	39.3376	67.3926	185.286	408.47	1656.35	296.407
436.08	57.039	145.999	35.175	70.4147	34.6202	52.2733	92.0847	26.3743	58.246	31.1781	19.5722	82.7765	104.571	36.9754	22.7949	26.6355	25.2006	55.0568	41.6863	46.145	36.8244	36.2621	34.691	44.7615	42.8292	26.4278	13.6147	31.2181	200.917	86.9388
441.198	95.0977	120.324	88.0538	63.5236	38.1208	134.732	208.833	106.068	57.4241	131.781	83.5456	92.5175	93.9416	94.4877	30.0477	81.8222	83.1986	111.593	300.792	528.911	380.638	372.658	383.71	243.826	619.906	494.356	509.689	628.729	510.696	306.778
441.989	30.1447	93.5143	34.9361	0	0	0	90.0518	30.4115	0	55.7509	36.5912	0	18.7143	99.3689	52.0274	0	0	0	0	0	0	0	0	0	0	0	0	257.632	152.057	74.0808
442.132	15.5761	43.1178	26.3802	0	0	16.6979	27.3323	0	14.1442	0	0	53.0735	0	56.2876	27.8161	39.2675	0	0	14.796	40.6322	0	12.1464	42.8494	64.1305	54.5134	33.2425	21.0881	23.6975	31.8888	79.2534
442.202	54.6112	0	18.1782	0	0	16.8339	30.9766	0	0	46.9981	9.48556	52.2954	0	22.6288	24.698	0	0	0	560.998	746.716	800.786	518.092	1066.91	585.393	1010.86	513.818	544.639	312.431	218.505	349.655
442.993	4.71879	0	0	0	0	0	0	18.6934	0	0	0	0	27.7709	34.5304	0	0	0	0	0	0	0	0	0	0	0	0	0	13.7094	17.5145	0
444.068	69.79	307.675	36.7485	33.4683	47.0658	31.5244	0	57.7906	40.8555	22.238	77.2023	37.6388	59.1362	54.1223	0	72.3184	24.3999	19.4844	109.119	146.98	163.225	222.191	281.442	120.56	120.053	94.6583	103.25	314.222	438.568	268.471
448.1	775.181	820.658	773.154	225.046	490.321	201.923	300.913	146.973	316.106	292.314	468.104	616.978	394.576	547.726	64.5679	188.142	210.142	451.655	158.672	193.877	0	267.17	266.396	331.715	407.638	74.9866	316.693	205.185	494.956	381.231
449.034	84.9813	99.401	55.5109	108.297	95.0196	47.9506	452.457	387.892	111.203	136.909	93.2805	218.138	71.5984	713.732	77.843	88.065	161.785	162.211	129.826	106.438	70.011	151.688	30.1866	172.021	147.475	34.7221	64.0508	203.651	200.976	109.629
449.066	90.6199	52.0783	74.3147	79.587	33.0013	42.911	67.7732	64.0366	115.04	64.9447	151.706	125.585	57.6895	183.149	111.937	25.3481	44.2815	101.146	37.4643	0	9.7983	52.1899	52.8544	84.5258	25.3773	58.5314	22.6094	30.0997	23.8324	42.3984
449.067	300.111	317.544	1228.08	206.628	297.639	472.675	413.086	227.918	91.3417	260.673	102.673	0	159.447	354.1	162.187	417.654	268.919	59.2366	1447.17	323.276	318.698	928.328	207.351	1317.21	293.222	810.316	151.249	235.186	436.491	324.498
449.071	2354.23	932.499	0	686.088	989.141	293.518	1081.82	830.423	423.606	1670.07	640.63	2165.86	1698.76	160.264	439.739	203.812	0	543.892	137.036	579.215	118.944	498.167	405.339	281.269	712.805	381.383	26.4829	710.24	1771.71	2599.8
449.091	3977.1	16616.7	4142.97	1399.25	2111.67	2670.27	5330.66	4853.31	2430.06	8680.2	5988.01	5542.41	6977.1	8901.7	883.466	922.697	1673.02	3138.72	863.212	1217.72	1785.88	1936.24	1676.83	1134.11	2453.41	1726.63	2533.76	771.499	4487.17	692.043
449.098	49.5735	102.641	171.22	257.079	102.513	99.0952	121.186	115.674	141.765	86.8136	47.9838	104.04	78.5608	55.2256	60.1832	43.7494	47.4755	49.8258	27.7931	66.833	186.501	53.8858	145.587	0	120.084	160.882	85.0447	138.637	93.6705	147.916
449.103	57396.9	8281.45	15115.6	27847.7	18671.3	22058.4	57718	1114.98	27108.6	70371.6	43139.8	92716.6	85899.7	35150.9	7092.43	0	4890.5	22908.4	33.5852	7604.92	6439.05	19946.2	20772.9	13082.2	33273.7	35324	275.47	316.068	26411.4	0
449.103	2805.72	3305.83	2165.93	1412.48	3078.45	1001.08	580.965	1649.26	925.983	2981.19	3795.87	694.134	2230.37	3320.11	663.314	524.093	2964.9	3144.8	4241.5	2644.41	5307.24	2559.71	1089.76	2520.98	5880.85	6867.45	4327.54	2224.3	2068.18	2460.58
449.104	8331.37	985.965	3024.98	18870	246.928	861.571	4148.02	745.336	24572.7	11535.8	14570.7	64811.7	17203.1	8926.49	5761.35	472.649	0	4190.85	125.584	1220.85	496.681	17115	16254.6	5911.32	15999.3	14843.2	65.7251	1044.14	95741.7	33493.4
449.105	18952.7	49546.2	13545.7	6777.1	14583.8	7669.97	26723.2	34165.9	12212.8	51814.4	46944.6	31255.3	40143.9	52443.5	2734.5	2575.51	6113.47	13157.2	4163.83	1602.91	2176.24	3594.5	1431.68	1873.4	3931.99	5814.48	4383.63	1791.44	926.084	1831.23
449.106	6998.78	9082.1	6923.03	6143.69	5763.11	7432.2	8164.14	7291.29	5293.9	7848.65	8374.15	8718.79	9169.75	6835.46	6066.34	3502.77	2992.75	4319.34	1607.66	1373.71	2161.97	1473.89	1715.72	1712.51	2230.11	2443.71	1490.61	6770.18	5780.44	5768.49
449.107	39984.9	58751.4	34458.6	27494.5	27367.7	36314	63760	0	27060.9	59448.4	58745.5	76747.2	86174.5	55116.3	7324.94	238.467	10515.8	31668	73.8145	6925.99	9824.88	11386	12817.3	12447.3	35338.9	38079.3	144.175	315.472	8942.71	0
449.107	39984.2	76822.3	69450.3	3266.6	34186.2	43695.6	65178.6	583.931	821.986	44604	52414.9	6475.64	28189.9	67673.1	0	145.873	10318.7	31672.5	65.8078	2529.22	9037.76	272.66	1612.83	1318.79	5452.96	18964.9	195.994	184.653	0	42.5966
449.107	12220.3	3409.98	17188	5228.01	10536.4	4446.95	6711.1	11875.1	6066.52	13167.3	4325.58	6726.92	2047.64	5220.97	4402.2	2293.41	8127.26	4819.74	3469.32	1133.75	6365.93	722.383	4003.8	7257.17	5301.05	1208.71	11447.3	11508.3	18288.3	14960.6
449.108	4241.7	83032.6	57412.6	2080.76	24773.6	42644.1	18438.3	300.526	819.932	9024.66	10256.5	2807.54	6625.36	5890.7	400.462	59.7293	13230.8	6071.53	55.48	955.092	9036.63	274.133	275.222	389.092	1236	1169.27	264.254	253.014	0	59.4552
449.108	21556.8	70793.1	18423.1	8762.97	20642	8783	33617.3	38161.2	13816.2	55591.7	53836.6	39059.5	43157.8	56984.3	2743.95	3335.91	7489.45	14652.6	1288.63	1965.19	1727.1	3691.69	5060.04	1134.35	3687.03	1736.81	5349.09	2279.24	14241.2	2285.46
449.128	3206.01	14793	3512.1	1489.86	1645.54	2137.83	4145.31	4122.57	2012.07	6686.14	5382.32	4449.49	5611.25	6399.66	581.153	1132.11	1677.99	2660.44	724.651	2131.72	1513.15	1030.01	1711.88	910.996	1631.25	1404.72	2124.69	1760.12	3971	669.006
449.13	9119.76	24126.2	20340.7	9030.05	12786.1	17069.3	33951.1	10902.2	11559.7	12177.2	16189.7	22645.8	24112.2	23101.9	7266.45	8084.03	11363.2	15347.7	10891.4	6217.95	8069.93	13952.5	7047.19	12678.4	18180.6	11852.7	2154.87	26650.7	26120.1	28851.6
449.131	7422.91	24204.1	25845.2	4829.88	11864.7	16578.3	31513.2	10358	10813.4	11212.2	15232.9	24719.6	22736.3	18572.2	6859.17	8600.39	8170.54	14387.8	8790.33	7677.38	7510.42	13142.1	6658.98	11824.7	17072.2	10909.8	3436.88	25022.6	21660.3	26534.2
449.134	14473.1	6449.13	9999.77	10848.2	7659.64	3843.67	8247.13	10250.7	6461.58	6225.6	8662.65	8445.96	8203.94	4810.19	3624.91	5860.43	10701.9	10757.6	4210.54	3319.45	3536.24	6373.59	1641.07	4989.76	8265.02	6029.68	6477.18	6682.09	7250.44	6176.16
449.137	5805.8	21819.5	5495.9	2687.79	6040.38	2399.1	9929.56	9780.5	4239.22	15143	14792.1	11585.4	11074.6	13908.9	712.407	841.139	2249.24	4431.4	188.302	521.921	682.097	1137.88	1892.26	391.752	1805.27	603.649	1763.15	571.343	1501.36	236.685
449.138	40.4867	68.1806	191.507	54.8145	49.3737	126.428	48.1662	49.4646	98.943	23.924	112.628	51.2568	49.2362	85.3201	77.9315	103.498	77.8617	111.891	107.061	461.004	79.41	61.3276	134.116	22.437	40.5038	89.1746	66.2298	104.1	67.1947	168.166
449.14	645.647	485.576	338.832	0	234.103	334.235	226.123	1083.56	188.472	595.161	361.357	308.189	0	942.507	42.2793	49.2822	924.041	1172.58	1533.65	951.781	423.429	337.846	530.199	267.151	626.933	841.426	722.143	873.389	319.273	431.249
449.14	2348.95	2416.55	3934.14	4192.77	3358.64	1881.35	2992.8	3374.08	1966.76	2392.93	2907.68	2625.93	3325.53	1901.41	1070.5	1582.48	3703.63	3395.92	2351.06	1149.29	2346.47	2860.62	2228.55	2257.84	2405.19	5282.61	2638.47	2523.61	2252.64	1709.18
449.142	1638.43	1783.96	2096.79	1502.36	663.734	2687.17	4807.1	2402.24	1514.72	1162.77	1473.3	855.129	1507.9	1882.65	1050.68	1261.22	454.834	790.716	670.083	814.876	458.762	379.596	608.748	1536.79	956.463	3216.85	652.354	728.503	0	738.067
449.142	131.1	721.194	218.379	226.008	491.251	271.231	345.556	214.714	247.705	479.84	553.022	350.069	120.613	311.169	66.3282	78.0561	135.221	424.274	141.818	42.9916	51.5477	159.455	0	122.579	70.9534	278.754	292.342	111.588	24.2172	227.772
449.163	155.732	152.443	60.019	73.2476	104.781	370.579	56.5649	227.882	119.371	710.826	193.743	104.519	401.892	103.914	136.542	142.86	96.1705	121.399	58.2412	210.612	70.0588	77.7683	67.4614	17.2357	178.177	110.533	71.6696	312.464	564.256	216.058
449.216	0	44.131	20.2428	28.3701	21.4831	11.6469	31.1383	20.6522	65.7696	23.5091	25.4207	39.6541	28.5892	48.5312	77.8422	3.07456	58.8598	17.3048	42.4187	112.449	42.3331	53.5103	119.735	0	55.649	25.6072	46.9851	61.9937	71.2322	67.2399
449.218	293.906	216.432	165.407	93.7482	164.093	132.317	189.807	208.253	169.26	136.608	143.254	152.295	139.1	158.628	108.865	51.9053	97.8184	110.737	23.5889	169.34	109.046	135.48	129.802	165.756	244.634	121.008	186.489	163.782	11.7015	60.3054
449.254	0	265.037	138.681	212.106	169.262	195.604	261.753	226.481	62.4792	236.336	279.195	58.5029	364.078	450.04	113.611	173.827	424.783	124.523	124.581	63.6919	249.115	113.566	86.2981	223.525	233.892	447.28	70.8094	177.466	143.599	124.109
449.256	277.607	164.684	501.114	248.733	120.762	105.41	271.021	540.12	241.871	283.342	395.305	407.978	227.845	214.435	323.131	263.25	270.942	138.618	143.34	181.361	114.76	180.143	109.71	329.295	176.946	284.487	448.459	119.914	187.494	306.125
449.269	332.915	255.903	276.773	185.219	164.306	255.297	108.342	282.259	195.183	162.948	232.098	624.976	439.163	157.401	258.872	180.548	119.295	333.631	134.498	144.718	91.6507	0	113.635	243.094	56.888	190.16	105.153	422.268	271.387	480.965
449.27	71.1536	230.723	63.994	57.6757	71.6922	83.4973	85.1124	263.104	195.072	113.631	124.103	304.219	173.424	255.668	114.827	155.141	137.394	78.0134	111.082	54.2592	63.1594	76.2972	43.9794	45.9611	29.6478	87.6725	64.068	46.0024	89.6012	41.7812
449.287	234.662	65.9259	243.156	149.047	87.2274	287.547	194.89	194.341	86.395	191.227	134.924	300.129	129.1	240.464	43.7492	229.284	102.269	85.1194	94.1974	147.193	340.855	141.926	160.078	92.3992	101.65	125.499	195.233	80.4899	116.159	148.303
449.587	29.5782	75.4028	80.7228	0	27.9348	49.1821	39.1315	0	0	51.4714	43.0542	0	0	0	0	44.6998	36.6931	0	163.173	133.889	118.306	74.079	120.707	170.569	99.5607	199.735	154.961	862.167	348.019	492.563
449.983	0	18.6253	29.2613	0	0	0	45.2379	0	21.1896	26.4891	49.8593	26.1092	0	24.0749	0	0	0	0	0	0	0	0	0	0	0	0	0	36.1232	47.4673	122.32
450.152	119.02	28.2079	210.991	72.6671	62.0003	36.2216	84.6218	88.9343	58.3335	58.8847	92.3041	100.486	180.449	0	92.6186	227.199	225.145	91.4472	441.741	311.758	352.826	288.084	91.966	276.909	747.856	654.351	514.503	16.337	121.7	152.21
450.156	988.294	915.043	912.93	477.941	336.899	325.259	786.918	563.912	174.768	228.596	267.119	363.696	706.814	711.19	302.618	1225.93	483.275	335.597	2988.97	5209.39	3403.01	3159.99	2925.07	1337.19	6161.23	3371.16	3240.75	3735.58	2119.77	3552.29
450.269	117.654	32.1476	53.3982	63.9716	103.372	135.762	48.7312	55.7166	46.4729	67.4295	64.9555	60.7411	115.057	25.206	54.5173	33.6808	52.5243	18.931	38.7041	69.8808	58.1859	60.0833	30.8951	19.7883	20.4671	52.5809	46.1988	43.8683	47.9436	45.2521
451.055	45.4829	32.4315	46.6923	121.284	128.507	49.1026	627.99	218.264	219.651	89.5376	217.805	340.373	142.021	40.1319	200.958	66.2837	83.0301	352.298	89.5288	110.323	29.2013	61.564	61.4614	42.4637	52.3323	44.3355	52.9544	77.4078	114.153	108.624
453.297	452.892	194.346	361.826	431.296	254.126	289.445	194.404	258.401	1183.95	435.385	410.027	708.639	601.203	374.566	379.708	311.726	202.409	287.002	265.196	260.339	407.101	195.785	322.59	271.74	172.948	281.338	263.415	3.55079	376.012	561.505
454.156	425.073	216.992	510.05	125.661	270.974	412.047	329.098	82.8358	67.1939	102.145	445.206	546.818	239.226	340.889	453.166	42.1652	246.766	208.476	129.483	387.629	308.642	56.9811	346.881	307.801	199.256	487.679	332.695	69.8014	200.42	216.479
455.085	18.0661	25.945	41.0783	24.8832	25.8188	14.8997	47.3452	0	35.213	33.3476	36.8116	18.0857	31.5509	20.5861	61.1714	1.71696	22.3042	23.282	15.1327	64.2671	55.653	45.6388	46.9983	43.3358	63.681	29.3831	45.6889	61.1711	30.7924	20.309
463.081	640.054	2593.65	705.07	428.809	350.077	1381.74	1685.46	1000.78	188.105	536.926	870.772	1024.29	1003.2	1073.99	72.6622	672.519	479.845	457.866	1181.24	1466.2	1044.97	1495.71	958.687	1279.98	439.714	1626.97	867.286	101.223	271.775	224.867
463.086	20.7336	45.2617	34.0235	14.2232	0	39.4171	38.9817	30.4044	14.5088	0	0	59.7764	34.6822	30.3447	0	27.7528	0	30.045	63.7602	102.162	41.0324	127.142	199.991	88.7979	55.0487	4.49837	14.2393	21.095	234.163	185.833
463.123	220.668	898.137	394.935	144.631	275.86	384.541	495.707	297.794	129.218	575.953	287.597	561.16	417.107	619.362	203.2	304.076	290.199	304.243	1256.73	1332.51	1440.74	1257.32	1331.63	973.629	1582.05	1655.5	1229.24	491.18	468.659	236.946
464.089	64.4054	46.624	85.3821	65.3785	26.7281	25.7731	0	29.5824	29.3068	23.3673	42.0483	17.1619	0	38.4019	40.4857	24.195	16.1817	37.607	25.5957	27.7402	20.481	47.5009	10.1335	55.0343	32.9732	24.9337	24.9045	70.8491	167.721	181.265
464.123	40.7339	149.025	224.92	154.679	82.8572	152.017	86.7692	0	71.8752	168.033	65.4751	288.476	198.557	81.024	138.17	0	97.007	164.589	271.568	564.795	325.79	293.439	589.43	369.732	246.999	497.085	397.012	188.239	55.2456	222.563
464.142	113.526	86.4437	175.422	76.7841	299.463	54.6418	132.88	58.4758	58.7314	100.788	78.3591	130.185	35.9612	38.1808	182.628	163.981	216.577	100.105	54.5173	89.049	78.4806	96.0386	54.3938	168.133	144.39	132.075	106.487	68.4594	105.912	94.7012
464.157	97.6324	68.0823	139.074	62.2434	258.387	49.5159	85.9713	112.134	136.676	167.654	18.1118	128.304	54.8295	120.308	88.6775	264.166	173.907	94.0777	114.39	86.7798	89.2806	94.0331	140.086	55.1562	116.75	120.366	93.8132	78.3319	20.6148	129.597
465.058	389.53	268.262	225.471	345.655	501.442	61.9742	126.14	859.653	1218.34	610.092	395.944	419.727	201.582	442.829	310.562	102.468	92.2412	167.686	30.6295	43.2884	84.8711	122.794	54.7297	64.6346	214.752	136.314	97.6495	133.687	620.688	473.302
465.097	200.019	175.301	138.86	198.38	35.0218	433.806	327.306	221.666	91.0625	255.502	192.718	214.526	132.712	402.182	47.0156	440.388	188.943	68.6767	5049.03	4840.79	3919.5	2690.07	3490.56	2343.95	2860.11	2178.86	2235.29	1436.8	238.009	1777.21
465.098	96.1213	642.499	251.902	349.541	155.543	224.962	507.685	384.212	181.126	281.212	117.244	270.827	374.204	244.082	65.3305	323.998	109.318	66.0855	1390.65	1433.26	855.649	528.061	1255.89	575.595	980.376	384.539	186.908	701.546	6.80911	276.242
465.098	0	336.777	130.324	33.6592	50.1871	77.5806	229.488	14.7828	30.8132	47.0667	136.749	96.5686	99.8524	141.802	25.485	0	89.1598	108.972	30.2425	316.611	1712.93	6.16089	294.016	48.6318	221.003	80.4756	61.6051	44.1462	103.111	58.3152
465.1	492.511	764.767	866.927	279.209	535.602	1473.54	1296.09	768.838	632.91	1105.49	663.074	752.25	440.977	475.605	170.68	1318.48	1264.55	385.826	862.395	514.477	828.464	584.01	1150.75	828.237	295.193	701.351	711.833	3235.4	2354.63	2774.4
465.1	294.224	3208.22	250.847	162.877	36.0539	107.602	1424.59	45.6286	102.585	650.854	445.04	256.761	1128.32	1526.7	85.9506	20.0065	321.42	477.5	101.74	994.742	226.389	232.666	3870.63	50.149	1622.24	4682.9	71.7103	51.571	612.686	141.421
465.101	2456.34	1531.08	3271.86	1242.92	155.091	5743.5	2522.66	3064.53	742.729	1177.19	1072.96	1722.71	2304.17	1922.57	414.336	5728.89	3426.63	3201.47	21488.4	22038.9	10468.7	11898	21676.8	22542.8	25849.6	21824.6	11414.3	15562.1	9447.73	18056.9
465.102	180.141	0	434.747	364.515	0	365.184	357.03	30.4878	167.231	45.8355	188.728	332.634	0	0	72.9345	768.297	155.446	0	2143.5	1928.9	3123.75	2809.64	0	2147.65	1721.11	635.434	1031.65	3147.54	13297.3	17675.3
465.103	2142.53	15443.5	1924.56	1013.9	1727.93	1371.97	2655.72	3194.7	838.002	2990.15	4490.05	3463.69	4198.37	7713.07	227.663	971.781	968.022	1636.03	557.317	1881.11	1679.89	748.947	3956.51	972.484	1536.25	972.098	1998.43	856.175	1839.41	702.192
465.104	8759.74	33480.6	15339.1	6517.58	4090.24	16751.5	20353	16335.5	3769.18	9971.16	11672.4	14747.9	18096.8	24081.4	1042.36	10979.1	6166.68	7395.16	12805.2	17693.9	33306.1	24378.2	23207.9	22105.7	25423.4	27027.5	26286.8	14538.7	0	2668.94
465.104	113.92	1950.13	71.0535	164.849	25.0675	50.6483	792.008	36.5515	94.6407	674.725	149.084	1272.01	1876.74	951.528	66.5714	31.3963	0	122.253	37.0498	1381.61	202.865	925.61	2437.88	1714.56	574.62	3198.94	131.584	50.1798	4998.98	597.766
465.118	66.7423	590.312	269.206	216.492	50.542	704.046	215.846	0	56.6047	287.121	167.801	633.181	253.006	769.649	32.3024	1303.68	0	249.589	1749.68	292.841	741.877	1570.12	613.185	20.7253	225.135	414.564	821.818	372.688	727.326	1580.57
465.119	185.305	241.82	191.096	346.627	149.209	174.254	550.24	363.837	150.011	299.757	181.641	326.352	146.385	181.916	64.0928	429.664	151.672	62.0157	397.331	1402.95	817.115	481.603	701.821	768.151	963.035	675.913	240.303	1151.44	425.073	105.958
465.124	91.3089	254.972	11.948	28.5251	13.1151	93.4395	85.7963	13.1301	439.986	0	190.095	792.257	333.725	22.9814	166.148	28.0818	14.6554	0	55.9615	66.7141	132.068	1764.63	2874.34	225.258	235.712	631.873	104.409	92.5061	7726.73	1810.22
465.124	108.293	263.617	132.172	153.973	103.334	178.917	68.6626	205.794	152.198	101.589	53.9904	332.719	76.3889	69.3297	150.033	444.361	85.5716	330.586	74.0389	388.055	95.2123	163.293	179.079	198.76	143.385	212.282	189.879	142.089	203.563	90.932
465.178	37.1907	99.1049	91.6053	34.9961	47.9809	47.7273	52.152	37.0693	50.6985	65.5778	54.1512	65.9331	31.2953	45.0941	33.7528	42.8995	19.9797	30.703	64.0055	133.603	47.9353	152.737	53.0231	44.3676	158.05	35.4947	63.8034	56.3635	88.4282	118.784
465.289	287.685	127.669	480.48	651.241	424.253	542.608	708.757	508.303	464.165	279.037	210.031	194.219	283.527	563.713	285.094	184.278	94.5941	500.785	150.41	97.2284	153.582	193.854	22.1129	122.492	218.52	91.8706	17.7117	275.699	89.2372	64.0259
466.104	137.73	211.079	119.454	0	227.199	0	90.1275	179.741	289.525	0	124.843	164.44	353.706	582.78	482.705	0	122.822	71.4442	258.412	0	108.949	230.044	13.5168	122.408	0	0	241.992	0	123.879	118.964
466.195	164.212	57.8012	122.666	263.854	107.283	106.988	109.946	102.936	102.313	234.721	35.5105	113.111	310.019	306.354	200.338	173.152	67.6008	173.16	99.4879	75.8732	54.0903	113.566	83.4973	58.4347	84.705	67.3484	89.1017	173.769	62.4265	125.711
467.106	672.556	1848.76	1199.46	834.838	493.753	1214.31	1967.94	973.868	1002.38	605.984	1366.27	1748.16	1330.92	2180.97	224.113	710.812	212.191	938.596	848.298	1552.8	1967.81	1429.15	2638.43	1273.3	2234.02	1779.59	1543.16	3896.5	4013.96	2888.02
467.107	110.925	144.389	160.263	82.6976	138.539	73.8659	142.544	78.566	74.5022	84.8628	83.3399	276.423	199.141	163.53	107.037	49.3372	84.3456	28.4796	50.5048	95.441	44.8813	99.7871	60.8532	5.42074	81.9089	64.6421	14.8198	138.584	735.549	367.48
467.937	576.297	739.423	560.512	448.138	941.151	908.324	480.801	188.784	802.619	872.371	1229.09	522.701	736.922	406.749	586.435	726.099	779.564	675.849	1002.57	1120.74	462.01	265.349	0	686.733	277.6	206.84	478.994	80.6993	944.023	516.757
469.119	0	24.6513	17.8209	27.912	15.0647	15.3662	36.9153	16.9983	36.023	22.6178	62.6517	64.3174	37.7036	33.8092	91.766	50.6807	19.869	41.2778	22.4916	94.2329	92.5442	21.0593	35.7209	35.2463	0	16.9608	26.1479	14.7968	51.0571	83.269
469.243	149.506	144.789	235.327	143.629	27.5675	68.9718	53.5851	47.8114	169.063	194.737	63.9178	0	52.5318	104.858	77.6936	111.097	42.6566	88.6923	37.6078	35.417	137.128	60.5264	93.0435	67.5461	134.239	62.9108	68.0343	46.8643	67.1899	103.811
469.292	960.8	320.855	957.955	661.152	166.676	664.029	917.201	173.875	444.871	662.317	601.305	268.813	819.067	347.231	636.098	412.987	253.094	300.673	322.573	335.547	158.461	324.619	693.077	350.339	200.918	133.167	158.052	283.481	347.007	376.129
471.042	121.801	94.1528	59.479	113.5	203.773	82.4273	297.247	81.507	222.626	73.6328	114.663	197.357	61.8729	184.804	321.406	58.2823	113.786	306.598	62.9967	0	50.3707	24.7681	17.2578	15.4871	71.6538	36.0764	39.0542	116.316	70.6087	154.598
476.224	100.927	23.5145	36.1965	44.8921	60.7272	58.7396	80.6804	47.9238	54.2641	109.641	35.2996	33.4671	38.7067	81.3387	28.8923	81.4692	40.347	42.4032	88.4321	47.1506	103.683	30.0328	156.517	43.3326	70.724	45.2189	43.2157	0	31.1631	52.7838
479.048	67.5757	0.127588	9.92426	167.088	456.794	88.5907	743.657	194.745	178.708	413.887	130.402	549.246	252.724	665.066	2038.58	492.762	243.567	187.682	35.2714	28.7278	54.6244	20.776	34.9896	17.1185	53.0602	22.7313	29.7875	783.185	754.886	244.231
479.093	104.8	673.741	118.305	158.618	789.667	446.679	639.627	342.717	643.107	268.414	945.889	458.236	289.255	1217.86	393.932	2310.21	128.66	97.4109	44.3397	86.2079	82.5467	87.908	75.9987	87.9783	93.1579	57.8962	30.5861	236.5	172.726	134.446
479.112	39.803	34.305	60.8333	93.0059	31.1213	59.69	95.3457	114.877	20.0287	11.7239	33.2114	23.2871	71.8144	47.0328	25.6644	62.4045	108.481	107.68	129.571	86.4413	244.638	394.158	597.534	512.755	387.854	378.161	174.122	657.407	458.354	434.105
479.113	5853.37	69981.7	5362.19	1485.11	1747.09	2343.7	11664.6	10500.1	1248.66	6141.95	9224.34	9753.12	13999.5	25781.7	377.341	1512.95	1211.64	2335.6	682.31	1886.75	2120.61	2830.2	3513.38	2123.29	4817.01	3387.22	7549.61	0	0	0
479.114	51.0428	39.3479	78.5126	41.8581	36.6369	38.1492	49.2421	20.7986	19.678	64.0108	52.2659	45.2943	75.6252	19.3652	14.4872	16.4382	60.1943	72.2977	90.9646	138.212	141.089	65.3358	48.3344	49.6671	139.085	170.457	199.531	83.0731	118.504	73.4564
479.114	85.7999	956.606	0	204.396	69.2168	624.135	369.263	329.788	82.2817	440.122	0	506.496	183.687	256.728	22.6918	0	0	61.5984	436.182	812.541	973.142	349.223	637.146	354.232	714.666	761.528	616.422	3224.51	760.46	1140.21
479.114	262.17	1189.71	182.528	81.8428	244.855	158.794	389.823	289.364	107.59	429.798	277.191	419.457	517.249	647.63	0	93.5479	32.939	69.6566	206.652	95.1013	212.403	381.219	392.899	512.19	466.585	383.795	165.342	651.66	264.078	434.78
479.115	178.082	991.231	120.215	210.378	52.8122	385.821	900.177	196.963	268.148	386.346	182.796	539.322	904.619	133.976	53.6638	20.4271	164.697	129.464	159.599	1313.57	1116.15	3901.51	4873.87	2848.12	3973.43	3295.18	34.2946	36.5689	3320.79	1571.38
479.115	86.4309	51.6287	33.9551	79.5896	159.588	32.26	119.275	78.8808	30.8707	75.6734	61.5566	90.5591	96.7778	52.6158	232.463	104.889	74.5537	67.0612	38.578	104.465	85.5035	80.9353	53.8529	41.7385	114.316	41.4852	41.4367	57.9024	64.209	67.9022
479.117	4605.44	24926.4	11042.4	4134.86	1376.63	17192.8	12425.1	6203.42	1390.13	6225.7	4016.51	6480.69	8780.8	14363.1	1138.08	14747.3	7583.8	2127.27	19923.6	20811.6	24847	21757.6	20915.8	22710.8	31252.5	38929.5	24443.9	52781.7	3947.34	12139.3
479.118	4532.49	23502.9	11195.4	4133.26	1457.32	15279.4	12439.7	4988.13	1257.08	5926.6	3295.24	5986.12	7582.55	11530.5	1293.77	16170.8	6999.08	1777.68	17140	20012.4	21892.6	20330.2	18557.8	18934	25534	32597.6	23310.3	19565.8	2427.3	13101.9
479.118	1351.3	5341.88	1932.41	909.296	459.435	3654.02	2604.28	1738.01	342.169	1051.61	1125.61	1284.78	2301.39	2086.3	331.365	916.46	632.361	1033.17	2757.56	3128.02	6338.42	8353.9	9722.82	3125.8	9986.58	7359.54	5481.61	10406.7	7055.24	8962.35
479.13	125.949	0	85.645	77.5529	91.3828	587.503	0	49.5463	76.1518	147.281	93.6247	75.6484	0	0	64.1377	232.765	22.7577	134.682	108.113	92.2371	0	21.3398	0	475.92	88.8435	149.944	14.3216	215.752	174.568	78.6728
479.131	1367.81	4891.86	1829.68	888.086	489.744	3095.94	2182.4	1519.38	318.148	746.389	1058.01	1355.13	2259.53	1840.74	51.801	1402.18	738.742	1003.88	2692.27	3440.04	5460.42	7132.59	8580.28	3127.04	7906.84	6971.61	4316.55	3257.69	1852.4	2027.31
479.155	1098.27	13075.5	855.434	366.093	264.256	586.904	1830.34	1592.46	284.192	1192.21	1556.7	1519.93	2310.01	3046.67	19.0791	273.289	300.104	457.081	339.725	593.614	470.083	727.232	1486.39	744.926	1507.35	1143.24	1654.06	2262.72	4741.33	1238.79
479.563	0	57.4866	0	28.5667	48.1853	0	37.2076	0	0	18.6509	50.2272	29.6917	29.4784	0	65.8389	52.0436	0	0	0	23.6303	61.1312	17.1091	34.4287	39.5888	78.7325	28.6672	63.3692	57.9015	57.4823	101.105
480.119	3038.61	42316.4	2662.64	727.987	848.502	1329.46	5824.59	4583.36	337.258	3659.5	3411.72	4564.31	8262.12	15836.6	59.3546	819.891	766.096	1367.33	564.905	1775.8	1569.78	2932.07	3875.83	1428.34	4677.01	2551.64	4479.15	8720.49	23662	9257.33
480.128	130.742	893.923	379.185	357.061	125.51	1301.2	533.292	60.0346	104.76	315.485	232.749	500.394	355.828	144.425	117.83	1940.23	1127.23	256.628	262.121	543.327	265.264	584.448	191.839	376.95	1241.48	1053.26	222.002	802.518	167.942	418.499
480.141	119.17	1130.71	494.304	322.35	55.6339	846.561	705.226	321.44	55.6984	187.913	252.038	538.293	349.779	233.694	135.336	191.027	36.0374	349.542	814.765	895.23	1286.38	2047.27	2165	936.324	1805.68	1920.56	1361.33	2113.82	1682.35	2534.66
480.155	65.5143	68.6834	102.611	29.1779	87.125	55.2667	42.5777	24.8866	74.2102	80.8044	0	32.367	27.5145	161.291	204.272	44.0891	48.2433	32.1104	42.8394	153.737	32.4901	89.8271	60.4465	44.463	70.1116	131.53	51.0318	177.721	55.2778	90.6612
480.163	3990.41	4896.75	3867.16	4242.57	3213.87	3959.31	5443.08	5585.69	3813.83	2782.37	2435.67	4685.51	3921.35	2622.95	2391.56	1311.26	2138.76	2932.49	5238.51	4523.73	7087.87	8041.71	3917.39	11261.1	6919.94	8093.48	5658.89	797.508	809.119	736.914
480.243	85.0658	113.263	174.285	110.356	197.138	0	168.887	151.3	0	114.313	104.721	136.762	166.591	193.895	99.5804	90.8738	54.3151	67.8592	64.6155	168.233	114.727	150.949	99.7829	86.9629	125.095	75.6966	118.577	89.9151	197.727	152.419
482.307	47.115	53.3454	63.1171	15.3091	37.9577	25.7967	38.2332	59.8075	56.1036	54.2907	26.8091	27.4553	43.1667	27.0638	0	89.9003	0	24.5247	65.4673	34.3566	21.9809	36.8971	32.1917	34.4611	112.132	20.4343	51.2799	149.568	246.672	142.238
484.142	43.0992	53.8709	27.1281	65.2819	36.4352	4.97353	45.7818	37.8838	22.199	53.5356	23.4803	48.0318	41.7501	64.3182	45.0221	25.1088	42.0222	61.6444	738.388	806.623	863.335	773.673	919.181	560.354	680.076	434.042	397.692	158.866	126.44	57.2128
487.611	14.9327	76.6236	46.5205	0	0	0	55.2768	0	0	0	38.9532	35.1757	36.134	41.5667	0	0	15.7608	0	0	154.31	92.9281	84.6805	156.616	101.402	94.2664	122.925	0	0	34.606	0
488.266	772.468	839.646	1530.6	1112.36	813.429	1343.18	1187.58	1168.57	1097.42	1399.65	1255.52	1676.72	1258.32	1500.31	903.192	1896.14	1277	1374.17	30.6921	175.932	293.578	219.577	171.176	159.779	309.594	179.034	200.877	128.471	248.47	310.698
488.269	195.768	263.952	83.0039	101.087	117.163	180.579	66.1945	144.21	38.2415	72.4816	97.2075	113.043	73.0382	164.767	365.968	163.146	75.5828	98.2164	102.438	50.4511	93.7897	199.832	218.371	144.565	112.756	186.859	73.7756	19.4851	268.528	37.1716
489.253	1216.78	316.767	265.549	462.122	293.704	165.261	207.712	538.861	403.615	103.814	159.332	77.0845	309.759	138.812	155.439	158.53	72.2614	108.82	306.236	108.945	53.9109	112.667	387.723	112.309	184.607	105.461	464.504	178.073	69.6801	140.23
490.141	164.05	98.5367	172.94	171.998	75.3768	103.53	209.527	108.568	169.72	72.7412	56.6301	78.1751	72.5834	84.8613	186.28	17.9237	91.1003	76.894	73.6772	193.812	375.067	263.612	116.986	37.6653	157.673	168.862	91.2322	78.1261	115.946	134.519
493.179	277.305	41.3293	438.85	168.362	102.195	349.681	159.154	237.005	173.737	172.003	154.644	80.4197	197.525	134.19	0	376.27	214.861	242.916	747.542	598.373	568.224	558.41	751.583	338.556	939.799	500.678	471.492	1656.21	1143.01	1517.87
494.582	60.1898	133.589	372.73	284.99	306.084	66.6445	182.824	222.522	81.5852	144.843	123.099	84.514	77.0624	62.0253	17.6225	105.664	103.191	147.588	78.4216	122.721	128.178	148.579	61.6597	128.114	273.959	247.084	326.806	521.395	688.382	468.41
495.08	2177.88	1044.26	2102.4	1817.56	1301.66	1316.21	857.244	1665.9	615.556	1318.25	1190.36	1264.83	1166.48	718.45	484.852	898.572	1503.3	1612.96	852.475	470.572	927.733	1284	983.503	1102.6	1545.52	1581.49	1541.07	1795.07	1628.88	887.268
495.094	1281.96	157.235	61.7696	962.265	506.033	191.916	463.118	100.078	779.235	1089.08	725.09	801.875	815.08	737.213	338.303	72.2892	366.668	622.462	47.8642	376.912	217.508	864.677	603.745	641.755	1053.83	987.193	14.1572	106.737	3147.65	1221.43
495.126	142.491	352.433	187.473	122.603	198.884	157.599	113.719	254.339	293.644	243.116	178.192	141.704	239.554	79.9647	353.294	60.2044	44.8485	53.5087	75.1545	36.3184	39.2777	32.357	26.2596	36.8936	93.8613	48.5177	74.8245	156.252	52.3499	173.07
495.289	202.548	195.56	157.578	177.546	184.204	153.285	235.177	100.99	113.136	73.1312	125.183	89.1492	198.066	216.193	53.1426	101.566	159.126	116.199	100.683	333.49	55.2712	63.505	122.974	145.332	133.64	354.106	86.7475	200.68	166.921	206.345
495.578	0	22.0968	78.2323	67.5142	52.1682	52.8722	37.3713	69.5366	48.4844	38.8819	15.6468	59.9141	22.7951	44.8452	32.0167	17.7244	41.5794	64.8448	56.946	198.712	211.604	146.692	29.2482	96.0784	0	113.636	42.5081	120.108	489.241	586.315
496.113	170.474	413.562	126.192	69.0777	351.473	36.3066	681.761	267.493	496.353	578.497	522.15	532.501	399.586	270.678	340.582	202.919	309.497	480.024	60.6836	109.461	66.8511	31.4269	37.386	61.3392	88.8424	112.781	24.6788	64.4246	92.6285	78.381
497.451	90.3427	133.411	155.827	44.5868	42.4602	32.6016	88.4201	35.3779	115.923	51.9335	235.279	0	186.99	86.1556	76.0074	115.695	146.496	89.2335	30.8357	46.5361	87.013	132.934	115.866	121.747	77.3418	104.722	201.784	89.571	0	203.259
499.137	179.313	176.252	205.417	145.834	152.772	259.884	274.213	234.462	130.532	199.581	139.917	376.015	182.709	261.487	175.493	125.941	418.795	421.552	96.3368	174.401	238.641	0	64.3546	137.018	95.395	85.1139	173.264	223.488	504.406	998.796
502.984	87.6347	117.954	39.8668	63.5646	32.4025	24.7893	96.8714	32.2772	135.697	60.2172	147.71	60.1408	42.9232	126.927	40.5444	0	48.4995	0	20.841	0	0	0	0	0	0	0	0	16.2596	78.6422	63.0086
506.981	43.4889	36.5423	15.4217	22.3637	52.3689	53.4607	114.076	41.0204	16.1672	117.007	43.1103	76.4919	40.7266	66.7687	70.2819	93.4151	21.7216	23.9978	0	0	0	0	0	0	0	0	0	70.3943	48.5569	34.4299
507.113	68.3887	20.1651	21.4032	77.9149	36.5828	27.4507	67.2864	25.5812	78.7276	56.2281	81.4461	93.123	36.6507	80.8841	49.8558	30.7927	67.2508	85.1674	91.8958	21.4126	40.3494	43.3414	44.6789	43.4839	78.6745	30.0892	61.423	83.9738	57.8151	181.896
507.238	544.843	746.944	877.622	459.434	1143.51	268.576	516.64	187.397	349.469	1998.01	1524.71	670.406	274.224	664.391	518.685	88.4926	179.894	466.689	77.7292	166.429	75.6367	132.185	29.4875	47.9296	90.1301	122.605	126.702	96.0975	38.4449	37.6591
510.088	149.098	82.284	108.128	442.028	7.91862	62.5981	32.7035	56.9932	207.579	146.332	5.50044	594.016	106.456	120.572	105.041	22.5455	54.3126	69.7061	69.5248	107.222	140.681	632.483	323.786	423.187	334.047	353.188	44.8917	342.252	1060.77	2291.67
510.587	78.5186	35.2113	43.4617	11.2938	25.0377	106.202	0	66.5597	19.7556	28.9542	0	0	75.423	24.1208	0	194.115	65.5688	28.0188	343.496	370.661	573.669	369.307	469.329	515.133	368.578	343.237	328.037	1471.96	573.43	0
515.128	565.428	234.288	155.707	609.793	1137.12	140.876	528.761	439.567	894.915	614.994	534.993	449.171	396.47	455.992	858.56	473.53	354.855	103.448	128.244	389.162	113.892	297.71	187.842	250.222	420.799	54.272	385.218	845.964	434.323	716.805
517.022	43.8512	34.6424	33.1324	84.884	13.7642	61.2223	146.707	23.6027	46.5241	0	133.489	146.541	159.347	193.7	188.682	99.7739	38.1351	71.7916	21.5719	0	0	0	0	0	0	0	36.6277	4.97343	60.019	129.124
517.093	126.11	335.566	435.058	121.172	103.175	116.524	245.753	83.42	113.349	114.722	79.53	138.849	184.246	267.401	46.6544	194.338	183.859	139.022	306.167	395.029	475.565	595.231	402.638	403.989	535.77	370.824	495.126	355.989	58.547	146.969
522.338	304.945	326.56	2043.32	260.785	4957.16	6213.02	420.52	1862.35	3840.08	251.057	6816.43	3263.79	3411.97	404.804	4765.74	324.69	305.57	333.584	11659.6	4225.44	3739.21	6063.65	537.534	364.385	1016.78	267.201	832.009	257.699	198.754	142.814
522.614	1231.98	610.903	1171.13	1063.81	583.355	950.656	293.434	1192.94	412.418	973.824	415.309	151.632	508.222	342.298	104.485	596.865	330.048	1029.63	670.683	510.194	442.267	877.368	569.045	691.28	608.367	381.777	966.806	1662.34	1231.7	1245.2
523.116	35.0066	41.0433	63.5323	0	0	24.5232	34.0938	38.3202	0	0	33.8383	28.5067	39.4197	0	0	54.1655	24.161	18.8441	0	66.2796	8.99443	34.4733	63.1574	0	54.9652	35.6438	59.3527	81.7593	38.0486	64.5381
523.205	43.5294	36.6604	103.379	98.2648	21.724	98.8125	62.6602	57.4154	52.5946	47.9411	135.869	58.3318	72.4079	53.7279	85.8714	0	50.8691	57.5835	131.437	91.7875	105.232	137.59	93.6974	145.977	226.862	133.739	240.564	93.8274	130.853	80.4453
523.213	203.241	259.973	254.486	83.8321	184.027	292.052	401.503	293.937	215.809	321.537	276.478	506.978	393.137	255.621	208.104	213.333	144.133	246.987	265.293	252.626	288.76	243.717	199.483	233.704	419.521	326.869	179.887	581.852	477.966	522.547
525.091	24.2327	21.8876	0	0	20.7479	27.3255	67.1889	25	29.8087	10.7346	19.9421	15.3929	24.1511	26.4609	0	26.6899	39.1635	33.2823	91.1107	4.15032	112.048	206.407	138.119	97.7843	50.2798	45.5799	58.6344	97.148	298.76	958.679
526.092	55.3802	98.1258	60.0664	27.0756	26.138	120.194	103.442	52.2355	12.2479	66.05	0	21.5578	21.2765	29.1071	0	195.919	33.2197	58.327	627.915	439.169	385.359	545.514	400.685	182.177	389.589	498.959	237.654	1459.87	865.361	1367.23
526.262	647.199	228.568	571.569	510.632	723.088	356.153	429.234	462.498	153.062	557.323	289.737	811.409	555.818	339.106	209.278	70.5494	40.5183	135.595	214.374	310.936	335.897	321.904	116.728	39.0835	241.575	113.008	386.654	285.734	497.373	441.238
528.731	311.279	457.168	298.714	268.91	314.702	343.416	268.031	365.201	376.94	421.982	448.153	228.731	288.064	242.772	426.015	503.449	433.7	343.974	213.082	387.977	283.301	255.835	331.796	312.109	469.147	355.052	395.406	310.205	347.236	283.685
530.601	122.23	87.6844	213.112	78.2992	29.8241	196.526	63.2696	55.2937	13.8688	98.4287	71.6407	74.3528	93.4518	98.0383	31.0356	214.453	126.661	26.3636	728.342	868.356	533.066	649.753	751.01	722.391	643.584	520.747	405.856	2155.18	1468.32	1498
535.104	25.0478	29.7748	0	60.2108	18.4786	0	22.7543	26.2932	49.4965	51.5808	0	15.2136	0	28.358	27.4832	0	34.2742	26.5992	125.023	119.64	282.458	164.993	101.548	164.523	94.1929	76.8067	136.755	26.0721	0	0
535.166	419.228	669.684	612.387	347.659	426.622	462.852	678.702	465.957	596.899	404.971	469.378	596.584	426.903	510.554	365.091	352.178	183.019	255.049	108.256	172.467	145.174	156.233	109.254	371.078	195.988	42.3232	414.661	124.359	72.3182	13.1099
535.172	582.15	579.862	375.471	354.516	273.131	281.903	306.646	569.007	469.595	190.252	360.273	465.002	454.463	554.671	411.193	98.7306	297.119	398.816	115.556	100.238	0	159.267	82.0443	110.634	40.7734	149.466	149.521	84.6007	116.617	372.373
535.196	61.1249	119.606	68.24	24.794	47.5638	101.374	21.5328	146.177	130.73	117.964	41.1548	103.05	93.5419	57.1573	34.9996	94.1994	38.5356	24.9033	114.862	179.542	58.9935	221.285	72.8911	103.88	104.278	170.187	124.962	44.6593	129.148	55.6678
535.197	240.94	100.133	354.104	143.161	55.4687	234.084	477.413	111.234	111.045	259.98	94.2067	177.119	132.813	57.6307	258.717	75.8015	127.777	437.304	222.576	527.862	241.569	357.529	309.684	468.112	462.22	388.977	85.1898	209.753	384.069	439.432
537.104	57.5399	0	0	32.7165	0	0	0	12.5105	0	0	0	28.5724	0	19.5515	0	0	0	14.5708	116.335	65.851	99.2299	267.705	313.168	208.134	248.163	59.5379	40.1858	24.0357	0	82.6617
537.118	18.793	22.1583	33.0991	32.7027	114.756	50.5985	171.91	143.655	48.8253	26.1876	191.453	120.056	134.822	69.0158	26.3333	76.1568	52.9613	94.1597	44.7962	63.4473	88.935	58.4821	27.0204	16.1143	61.612	35.6827	221.116	106.224	95.2121	125.552
544.591	0	0	0	0	0	0	0	0	0	0	0	13.4799	0	0	0	0	0	0	27.4859	0	37.9735	49.7987	0	22.9631	59.486	0	0	0	0	0
545.088	138.341	0	108.404	141.627	202.978	189.14	79.2648	152.419	131.134	202.821	295.728	366.3	223.206	137.094	97.959	0	463.215	366.705	72.4934	68.6184	52.3665	126.784	102.733	123.892	139.886	223.596	110.867	54.7373	38.9052	0
545.846	16.6769	27.0575	56.9033	23.6012	53.2239	75.4349	0	51.4946	81.1538	51.8144	0	0	45.0036	61.6763	0	40.6432	43.9995	29.7634	0	0	0	0	30.377	38.5679	0	30.1069	28.4668	169.561	259.233	219.621
546.111	107.029	269.47	252.866	112.85	122.74	161.006	85.3161	220.282	119.437	185.919	137.875	95.5813	72.0931	187.402	23.3506	28.9907	38.8404	112.25	694.383	517.542	628.305	402.533	545.463	245.837	475.571	328.025	204.838	2028.71	1258.75	1232.31
546.606	0	0	0	0	0	0	0	0	0	0	0	0	0	0	0	0	0	0	0	8.9905	10.1236	13.8103	49.9418	0	25.6265	13.1204	0	47.9329	23.22	118.511
547.19	33.5838	169.979	72.671	76.3051	103.988	61.928	114.514	100.397	66.6652	42.8016	78.5432	99.8573	35.3541	148.541	146.554	51.8834	68.7291	76.3082	109.311	161.024	74.9533	104.873	204.63	281.021	276.726	114.022	104.36	174.444	211.939	136.497
549.199	89.6382	173.924	167.204	33.5982	122.65	199.861	37.9866	248.584	102.564	109.702	167.566	165.106	295.966	184.917	90.3932	93.3988	68.8609	37.8478	186.098	389.336	379.004	151.697	178.947	119.651	304.879	456.945	281.694	662.207	770.426	717.841
549.206	573.996	472.619	342.568	53.1235	510.715	232.85	435.985	348.271	250.384	444.834	356.036	481.471	171.309	602.766	286.466	67.2438	194.015	101.349	236.327	436.505	105.204	395.287	308.879	168.554	461.678	85.3555	436.09	587.152	332.124	448.525
551.1	43.227	10.6968	0	0	13.4114	0	0	0	0	0	0	0	0	0	0	0	0	0	75.5224	44.3281	30.6689	37.4018	110.857	0	9.89219	28.8783	42.9055	20.8016	28.7887	0
551.1	0	0	0	0	12.3898	0	22.1355	0	54.2365	0	21.0921	42.3942	0	0	23.7626	54.7483	27.9117	0	216.068	299.852	492.815	1318.43	1868.48	2494.64	1319.71	751.657	382.25	24.7598	0	67.0583
551.282	347.274	160.759	0	84.4762	208.147	347.487	180.184	205.223	71.1357	118.945	107.025	73.1391	81.9423	143.902	139.968	80.701	80.6061	88.8842	156.356	36.8386	127.893	99.733	63.6037	85.4123	200.916	28.5873	198.579	90.3785	57.3263	49.3561
551.336	102.695	84.4826	69.47	93.5587	39.8184	52.9409	172.469	62.108	69.9887	66.3907	132.681	61.9843	157.158	81.2814	137.617	103.339	108.581	131.845	139.102	57.1128	125.47	16.7053	96.3311	101.065	192.068	163.092	100.811	125.497	93.936	105.074
552.103	0	0	0	0	0	0	0	0	25.6121	0	0	0	0	0	0	0	0	0	22.4547	0	30.1685	30.9804	46.3745	0	17.3805	41.7156	21.4591	25.7772	0	24.9418
553.026	673.797	1040.19	574.663	107.995	1681.23	906.342	934.853	1326.81	1157.08	1258.84	1601.46	1125.75	1140.9	886.749	997.053	939.599	924.098	915.074	1163.54	904.02	575.072	700.11	355.911	564.535	620.374	828.715	747.175	1917.12	30.8328	238.735
553.052	35.2128	264.175	84.6469	81.8012	57.8743	60.5104	161.003	35.8824	19.2111	58.6849	50.7012	19.0979	25.0099	45.9704	30.3543	18.3127	37.9125	26.7752	25.0408	0	16.7665	0	29.7343	29.61	0	0	21.3682	108.394	307.254	68.5948
553.147	0	0	0	0	0	0	0	0	0	0	0	0	0	18.6876	0	0	0	0	0	0	0	0	0	0	0	0	0	0	0	0
557.24	238.252	517.499	524.419	138.609	281.817	115.886	247.701	495.598	233.046	327.927	302.958	466.832	391.34	334.417	154.736	219.757	354.796	63.6497	415.837	285.139	622.531	378.733	248.988	371.006	386.175	290.278	168.689	101.96	99.2089	35.9536
558.241	75.3579	70.881	195.538	39.4351	72.984	66.4694	37.5165	121.956	20.1958	98.3399	305.994	142.334	71.6115	155	29.8493	73.2602	123.902	71.1139	97.8055	66.773	62.477	55.3745	74.034	26.7901	14.5274	66.0352	213.62	72.7183	181.151	216.424
558.268	51.2194	164.904	0	65.6541	65.7704	35.1265	166.119	216.061	154.898	73.1527	178.486	91.4917	0	109.864	45.374	52.7579	25.3352	66.3478	108.058	90.1793	44.9809	59.7357	219.875	48.7103	47.7908	96.8915	75.7788	186.004	204.106	177.179
565.115	0	35.5951	13.0617	22.3647	64.9874	0	36.7066	26.7973	0	19.6609	0	0	32.5405	0	21.5551	0	0	25.3635	33.5328	57.2043	114.668	41.1201	33.6489	23.5958	30.5985	34.9931	12.5824	44.0654	27.449	0
565.115	74.5995	251.272	79.085	101.848	72.2142	42.7378	91.5859	69.7217	124.459	43.953	38.8021	115.995	125.723	140.119	25.3881	64.9361	0	32.512	115.958	146.981	40.9489	171.325	63.1288	337.456	132.614	163.694	230.296	58.3715	156.231	114.175
565.116	0	0	17.877	0	0	0	0	0	0	0	0	22.7767	0	0	0	15.1758	0	0	22.3484	21.5584	45.3442	89.363	62.3828	36.7331	58.9711	51.9573	0	30.5866	0	29.1696
565.117	29.5122	0	21.8746	31.9182	58.2078	31.6638	57.3914	42.9394	45.5034	56.2813	73.4046	118.287	75.1616	168.145	58.1446	134.625	78.1633	33.795	50.2069	75.8803	15.8562	56.8742	64.4299	80.8129	0	16.6885	0	44.2368	0	22.5221
565.186	65.9052	259.724	111.145	17.4279	0	120.658	83.8973	23.1042	169.34	68.8384	78.2578	125.81	78.8401	75.5724	38.5677	76.9685	0	61.6278	74.662	162.195	32.8967	30.12	76.751	123.682	22.9037	49.489	101.952	28.926	155.27	0
565.599	0	33.8097	0	0	15.8444	19.0788	41.4954	31.2467	28.5384	44.1407	0	41.461	37.3341	23.3243	0	0	0	0	10.8295	0	0	0	0	0	0	0	31.1005	0	0	0
573.269	710.263	365.304	494.221	1270.76	914.552	1134.59	807.477	321.816	365.232	461.649	437.013	625.654	397.486	561.767	2332.97	1108.26	868.315	849.434	513.506	1048.15	535.03	1052.16	1954.41	375.766	573.075	428.302	941.722	284.582	167.805	113.095
575.271	133.468	0.80182	0	173.459	74.0417	68.8146	46.1127	185.558	2.76796	39.1399	53.2988	171.471	71.2945	71.0624	245.763	150.39	79.5454	125.109	67.0834	102.397	130.706	43.6189	35.1675	40.9441	18.3446	53.037	75.7807	73.9936	106.088	159.124
576.105	341.157	275.794	355.532	381.03	217.791	250.353	174.776	192.018	165	316.436	231.747	132.863	149.798	122.377	91.6119	162.079	176.04	244.38	1249.13	998.572	1230.49	809.058	939.389	685.228	749.348	536.369	803.751	1201.41	1079.91	1066.04
576.157	163.189	496.174	411.36	13.3077	91.2854	286.432	132.161	55.1855	0	97.6235	101.495	0	95.6526	199.15	0	0	61.8786	130.493	16.1416	46.616	30.9706	41.9431	47.18	32.979	55.5432	57.0724	46.013	71.4169	64.4983	169.529
577.182	4.47186	165.734	30.6114	38.1356	43.9012	86.7033	52.9924	14.2164	44.1168	43.8442	9.20984	55.4555	68.4971	63.8043	34.4718	44.9192	35.6779	20.3697	59.1441	49.129	84.7384	61.0134	53.2122	81.7392	47.01	7.1694	38.5517	64.9106	58.6213	90.9966
581.146	26.1511	34.5183	17.0188	28.13	30.765	51.674	9.11078	38.8865	0	42.0985	71.1203	16.9166	19.2507	0	21.6709	19.9121	18.8809	12.0499	89.9067	77.8335	79.2175	25.6051	26.3611	62.381	0	18.3403	61.6595	71.9864	31.5484	67.0382
581.148	28.1937	28.9873	20.2545	55.5219	35.1748	28.2007	41.8815	27.5156	33.7238	0	0	130.248	34.2092	37.0128	22.1741	0	17.0188	13.9765	31.6033	27.1908	0	0	24.0859	15.714	26.2111	24.4579	49.7616	48.4031	58.5942	34.4009
581.15	36.646	61.3927	30.99	32.1408	60.0119	39.5743	64.4518	39.8188	35.5038	92.9182	35.2262	64.7777	80.1909	34.2861	41.9626	30.4456	28.7127	83.4527	75.5145	100.766	40.4209	38.041	35.5067	37.3838	34.6021	31.9145	0	95.868	20.9771	26.8579
581.151	50.5495	46.3635	40.4217	8.81701	37.3481	18.2877	60.7645	28.7352	73.8195	0	53.6032	22.9684	49.129	36.3151	0	0	44.9998	21.454	16.0065	85.9707	13.4773	37.1343	54.1571	55.3683	56.2451	51.6072	0	58.9519	35.0228	27.6924
581.151	52.5844	51.7313	22.2737	31.9045	21.684	38.2939	53.7271	59.4388	0	0	43.5578	103.399	46.1281	25.3613	12.0473	44.9706	35.2565	47.8589	52.9319	27.0997	41.8295	23.7991	35.0215	29.9602	48.6667	39.0111	27.7277	32.5218	45.733	112.681
583.125	183.202	497.347	60.7718	372.023	440.731	228.081	436.088	463.045	441.241	558.961	332.531	276.878	423.684	587.446	72.2246	149.504	116.13	166.713	68.612	401.704	325.534	96.7489	270.111	211.862	136.618	419.178	34.3888	328.045	362.69	136.093
583.126	81.2448	165.208	85.2658	88.4612	99.0021	77.0686	59.4056	90.3378	132.813	107.943	126.204	105.986	138.731	148.207	43.3639	50.6008	0	83.0303	541.601	646.439	748.366	574.726	585.835	601.03	533.78	250.767	428.987	352.431	194.332	260.624
583.612	237.366	160.718	190.79	285.044	240.347	0	206.282	180.186	170.862	228.166	143.612	212.598	127.385	108.602	176.307	64.7463	139.379	109.839	420.742	467.907	252.461	384.6	261.689	489.809	253.998	441.549	262.225	677.75	482.822	222.484
584.632	0	17.6353	0	0	0	0	0	0	0	0	0	0	0	0	0	0	0	0	0	0	33.9957	0	0	17.6279	8.25527	0	0	27.2738	27.8847	50.3084
587.136	202.113	72.8059	52.0069	16.4429	61.138	80.4771	132.15	32.1498	56.6668	35.3193	126.438	0	100.018	99.2874	116.305	38.1258	189.181	40.9623	74.0752	146.28	131.849	116.481	111.444	242.105	133.366	63.6413	95.9297	209.756	498.201	364.483
589.319	164.495	87.6831	307.343	82.658	128.265	256.216	78.7339	194.041	159.144	261.451	50.6735	100.521	242.112	60.0566	107.876	49.2315	108.303	91.3473	96.4485	349.587	0	83.9382	203.313	61.9966	277.302	179.603	86.4174	79.4748	151.379	0
590.134	1560.57	2425.27	2010.44	924.218	1690.79	1520.2	2069.25	2220.09	1872.54	2214.66	1909.64	2818.31	2230.2	2915.83	1329.08	460.81	307.544	714.736	637.119	621.724	846.217	816.473	580.363	891.862	643.006	745.151	342.897	1968.56	2072.99	1296.85
591.117	105.231	287.936	205.373	123.48	157.15	149.491	241.516	78.2304	168.852	109.33	104.244	105.617	90.3095	188.807	88.3612	75.0913	39.2178	80.5059	43.8798	42.1879	94.4403	522.885	335.978	705.109	82.2583	189.233	82.4274	100.659	164.297	623.205
591.612	36.8251	0	102.443	15.6219	0	32.6559	62.5437	44.3028	66.5445	18.2499	31.274	63.8435	65.7387	44.5068	16.2327	46.5899	0	0	432.448	430.801	377.093	436.776	338.824	502.073	111.345	332.794	262.043	628.151	224.189	390.489
593.149	36.5381	190.319	33.0458	34.6944	85.0659	27.2558	35.4509	48.1661	36.9764	25.6328	72.5341	53.9928	73.2029	16.4087	0	19.3611	74.9943	87.3099	87.6749	31.3927	39.3408	79.8241	27.7687	44.4596	37.8226	96.4789	82.9849	76.2632	105.842	86.6641
593.151	75.2847	93.2264	159.614	68.251	30.532	81.7464	205.035	57.2537	125.815	89.3221	66.5553	176.067	137.292	220.383	95.3627	96.0982	96.0203	64.88	105.262	106.695	189.053	83.4685	104.001	77.7001	62.359	64.385	83.4664	43.7585	71.1377	70.5514
593.171	655.462	691.959	449.98	225.827	644.243	750.275	1034.76	382.658	628.181	657.564	623.26	1013.34	702.508	866.117	618.034	300.187	384.753	425.91	152.408	227.089	85.2812	182.908	103.533	244.494	83.9326	240.56	158.332	238.537	129.626	478.111
594.24	78.0568	175.621	57.5061	15.1886	71.9843	50.9373	79.3968	55.6842	39.9619	85.2559	100.147	63.9473	81.6896	72.1841	83.523	66.9523	28.1318	38.4044	0	0	0	0	0	17.3212	0	0	0	0	0	23.0516
595.127	79.4099	0	19.0765	44.3068	49.0251	36.6217	64.0697	124.846	25.8499	45.4603	69.2669	72.0872	31.0925	57.2248	0	0	20.8255	32.8659	43.7461	37.5499	100.607	20.3427	37.6656	78.3841	27.821	42.0557	0	34.222	23.4295	56.1005
595.161	26.3138	135.587	92.5675	36.2667	28.5466	19.8358	26.9646	36.7586	35.425	73.8779	56.4022	54.7176	28.2683	41.2949	34.9154	43.5521	62.2686	36.4153	21.2219	30.5718	23.795	69.6078	57.9985	62.0703	41.1792	16.3427	21.8097	51.5493	0	55.0061
595.162	0	14.7433	22.8492	0	0	22.9393	34.5664	15.3164	0	14.1522	41.0463	0	17.8483	28.2048	0	56.609	0	0	0	14.0803	0	34.9229	32.9982	16.7746	30.5497	0	0	0	0	0
595.163	76.0924	58.6338	57.2231	103.631	23.0195	74.1131	81.6163	56.56	93.4232	108.315	103.396	193.757	23.4558	55.1022	76.6988	30.4411	116.541	156.552	49.3184	108.925	151.621	77.8205	120.09	0	155.787	50.8763	197.776	62.7768	44.6219	64.5013
595.165	0	0	0	0	0	0	0	0	0	0	0	0	0	16.8825	0	0	0	0	138.304	55.661	22.1645	24.8181	23.9358	51.7786	14.1621	9.18743	40.2046	0	0	0
595.165	53.347	31.932	46.0503	25.6847	80.2673	46.5522	48.1068	54.6046	40.2271	25.5521	40.5888	33.3578	31.1027	86.6223	26.6641	27.0619	91.6846	14.5514	42.9249	37.1807	35.8013	33.339	43.573	43.059	129.022	80.8597	44.5476	31.0056	43.7553	37.3327
595.166	39.9495	59.6562	90.7299	47.9445	46.2504	69.0175	32.5611	50.9103	35.4104	84.7964	37.12	60.484	62.4819	141.394	28.7139	74.1812	34.9616	45.1314	70.9592	52.9082	40.3689	120.716	36.2716	27.279	76.2851	0	158.655	29.4916	124.604	35.6218
595.167	70.5216	68.5524	37.7027	31.6285	36.4646	28.7203	23.7737	14.1476	0	30.0447	20.7282	46.3761	0	61.0628	0	13.4953	47.6026	22.5031	0	44.2091	22.7221	0	22.6332	21.4468	71.6853	22.3721	0	0	8.71683	12.3849
595.167	98.6805	139.499	104.399	16.5392	46.602	48.8056	120.342	78.1815	53.1251	115.738	101.608	78.2639	80.6967	145.766	20.8469	49.0647	46.1785	48.7981	76.4536	71.6981	71.6583	56.7759	145.138	49.8005	150.497	0	34.7797	90.9359	98.2475	117.949
595.183	37.1349	111.294	49.2292	32.742	27.7514	53.3969	112.035	50.9871	41.4884	75.0881	40.5041	74.2622	38.9615	67.5327	32.183	38.3107	0	0	42.5446	85.5882	29.7813	47.0683	21.4332	70.2446	53.6619	29.6922	0	44.2223	23.5344	107.194
595.193	48.649	45.0769	0	29.8923	65.4026	22.0253	0	24.0251	51.8964	36.352	0	29.0331	0	32.3987	49.0256	9.71821	41.4886	35.1879	19.9968	80.3001	28.4822	26.9432	32.4669	54.8943	0	28.9549	0	0	43.1476	21.5028
595.194	58.7312	288.589	48.3827	65.989	133.549	104.786	178.132	75.1706	84.0586	58.0884	85.7021	39.0843	228.23	107.136	147.534	32.221	24.1079	55.1493	77.3514	59.2852	52.6525	27.3542	58.953	141.973	121.171	58.6741	56.0589	53.8129	42.658	58.156
596.174	61.8074	55.0298	57.2787	19.7047	84.2727	68.9067	59.7967	52.2301	58.4873	25.2511	25.0258	73.0365	42.6849	71.0066	23.6753	29.719	74.1848	60.5196	50.5471	81.9952	31.2504	79.1349	22.9571	67.0613	91.1365	52.9848	73.2459	58.2306	97.8418	86.6819
596.226	63.1194	116.393	102.368	34.3087	76.3588	57.3736	148.462	36.3513	55.3605	36.2219	0	136.262	93.2495	94.9604	37.8795	95.6354	88.6681	61.0871	86.1484	93.3652	48.2993	62.2685	81.3505	19.6442	249.987	33.5126	124.292	100.725	61.4037	74.3756
597.146	18.1783	56.7725	47.2855	14.2327	0	28.4472	0	41.7406	25.0572	31.8267	39.2198	0	22.5397	35.6928	45.8559	40.9099	38.7241	0	52.7905	105.695	95.0275	87.3262	51.3367	103.606	107.344	43.3926	49.4118	40.5093	73.9663	51.9879
597.171	19.3082	41.088	0	47.1998	26.931	0	21.4044	0	0	0	27.1642	45.5765	49.322	45.5818	18.9889	28.7471	47.6662	27.293	0	0	34.9274	37.2189	35.0234	26.4774	38.1945	41.6867	31.0411	49.2862	15.9695	31.7942
598.145	1534.12	1732.46	1826.61	1038.66	1457.81	1310.11	1807.82	1709.86	1388.23	1452.41	1523.53	2189.44	1664.54	1820.44	859.39	311.32	292.393	548.701	464.823	297.548	411.119	579.712	302.11	705.299	313.922	529.437	115.711	813.861	1109.05	501.982
599.121	80.5007	150.503	153.613	64.2737	52.7892	35.1729	87.3737	35.7334	113.9	74.0587	40.4448	78.1954	44.6893	69.1809	38.4843	28.8032	27.2178	35.4815	208.751	255.016	176.201	147.835	96.9215	144.09	102.545	179.895	56.4651	207.609	262.096	0
599.628	65.3887	294.062	473.604	178.278	304.117	324.769	271.062	354.852	362.389	414.186	280.33	295.558	405.766	338.04	160.841	43.935	25.9712	78.8993	40.0632	0	52.8896	58.0677	36.2889	167.315	56.4952	62.184	0	845.8	1028.01	713.335
601.664	20.672	39.923	58.0208	0	0	40.6213	42.1217	0	41.5043	31.1658	50.4787	0	19.0282	0	20.2417	42.4463	0	0	0	0	16.0028	14.5368	0	52.0983	0	0	0	36.4835	65.2665	52.837
603.142	40.4474	14.9352	0	53.2703	35.6504	35.5799	43.5796	15.3802	55.8878	26.0978	50.6645	47.9497	51.273	99.4779	68.9997	254.317	87.8996	60.79	22.7491	0	50.3051	46.9172	17.025	49.3022	62.4061	31.9	91.8123	53.7441	54.3873	19.407
606.11	15.0831	53.1245	40.7817	63.9976	30.4524	35.7674	31.9227	18.1607	81.7121	31.4312	20.9423	154.099	25.9352	9.80242	0	18.223	33.5701	0	35.2535	94.859	27.9978	286.472	300.589	289.338	171.055	126.398	20.0967	53.056	838.781	389.635
606.118	74.83	345.89	278.851	132.816	144.289	161.27	186.187	82.3314	103.406	230.308	166.121	136.318	105.802	34.7954	0	133.741	106.086	36.6723	836.18	1176.24	1231.84	890.517	818.031	965.857	231.965	123.447	159.79	1534.07	1241.56	1017.2
607.098	61.8112	194.022	168.849	183.15	59.1942	160.501	96.9785	230.133	95.5523	167.225	91.792	58.977	137.319	118.102	24.9228	46.451	46.8603	55.3928	203.594	159.06	224.659	131.328	27.0385	209.527	283.55	89.7219	91.6746	926.443	742.769	565.752
609.141	50.6621	45.2386	46.0557	51.6023	81.7121	35.4339	20.9437	83.1359	25.7962	70.0568	29.2909	80.4756	68.3643	39.0728	33.3165	75.5438	35.6056	33.7592	67.1413	76.5717	103.441	67.2682	27.9853	114.667	111.955	64.9305	68.7468	54.8142	35.6986	56.2911
609.143	47.2612	75.3961	80.9994	0	20.9324	36.419	94.4552	3.41875	27.7592	48.2298	31.4618	29.9662	43.2527	35.7494	0	45.0815	0	46.2007	81.6156	34.4712	38.707	61.5986	29.0504	66.127	106.616	47.3669	37.1182	68.7379	138.186	144.618
609.175	19.8425	79.0528	50.9047	68.1404	30.3252	26.3948	39.7815	29.4892	40.2137	68.3844	0	35.41	20.1057	33.1027	0	39.812	42.9874	34.806	37.5458	68.6176	95.3273	87.754	62.619	106.394	65.9499	35.0587	56.9103	96.9104	79.6782	69.134
610.174	416.048	139.244	109.87	166.11	129.118	262.125	393.088	160.214	183.227	285.193	242.042	280.88	259.135	173.068	142.856	150.861	136.688	78.8072	107.629	111.866	120.795	169.694	178.488	150.85	0	177.311	116.2	179.58	397.046	136.498
610.176	99.6885	155.763	79.9392	157.969	194.659	245.689	94.526	153.29	114.199	131.931	247.722	168.136	134.86	191.571	149.046	152.705	50.4959	228.936	117.359	132.284	167.091	111.68	152.145	151.01	126.858	107.922	187.24	175.909	314.227	133.782
610.177	129.208	207.036	262.162	70.2274	275.503	205.353	227.59	295.62	170.174	198.891	166.665	147.08	66.7768	441.286	162.295	139.522	103.315	240.041	158.788	98.5794	39.8893	57.4569	134.77	85.9523	225.758	196.47	350.939	158.009	312.385	316.302
610.178	219.318	241.39	82.2072	129.011	67.756	182.052	133.908	157.714	117.484	133.536	136.535	145.072	146.964	187.718	139.709	52.0853	141.618	109.326	106.583	63.244	219.685	66.5143	83.6425	52.2658	176.482	304.72	186.202	63.4555	203.824	67.2783
610.178	108.229	449.062	91.6618	140.257	111.402	296.043	254.89	67.8595	165.619	227.69	73.2867	38.1777	133.954	249.893	92.4958	60.9206	125.903	119.908	131.825	79.8103	140.089	135.423	130.705	191.612	221.773	58.6026	0	182.816	302.014	292.291
610.181	0	175.124	229.347	0	113.624	219.062	108.917	253.383	145.118	177.815	99.0345	237.397	350.043	245.313	270.675	507.039	95.594	149.37	123.596	113.117	267.324	147.525	22.1875	349.885	79.2211	152.063	224.962	309.434	310.827	234.066
610.184	142.643	74.741	82.0268	119.572	54.1627	146.115	164.075	211.874	84.9989	180.755	140.951	140.182	169.744	175.098	76.8174	73.2143	41.6109	81.2322	67.1943	36.8646	338.428	138.828	95.0978	107.873	228.117	11.5907	57.8409	129.792	116.56	136.541
610.192	141.604	418	0	88.3581	128.677	72.9784	216.308	298.098	26.8417	261.535	142.133	161.788	49.1412	329.611	115.72	229.139	184.823	167.849	156.992	148.669	103.497	276.634	105.797	152.896	159.879	67.8987	133.349	183.243	181	86.5611
610.208	36.594	41.9517	32.3145	36.5604	67.8065	111.977	17.2855	27.6902	55.3974	64.2827	59.7781	19.3534	25.3209	37.763	33.1285	59.0952	23.8278	44.0088	59.1978	21.2698	31.454	76.3516	125.221	5.70188	11.0026	0	16.1334	0	120.62	77.0236
610.215	18.9202	148.531	252.969	122.166	119.23	59.561	146.777	65.2221	61.3414	166.773	158.913	3.47333	72.8887	41.8576	48.6561	59.0083	59.8518	49.717	126.995	59.9746	20.6612	43.5165	145.869	41.4928	86.7209	12.9881	39.0262	139.381	180.653	80.7103
610.333	286.954	581.932	349.547	298.481	336.531	347.019	432.237	322.447	462.284	459.594	416.132	283.115	508.354	497.299	310.018	115.696	176.639	244.123	58.2366	17.0667	28.6013	60.0278	32.5784	47.3569	30.8047	116.545	9.97008	403.55	554.644	411.454
611.124	536.004	119.204	222.073	132.052	60.731	80.17	40.2267	177.218	113.113	112.073	197.241	238.76	150.911	258.877	92.5628	89.6095	85.9546	68.1788	347.322	68.8628	309.181	127.02	309.727	0	208.915	0	208.856	374.621	91.6126	766.026
611.154	7980.37	19604.1	9845.66	11024.2	13864.8	13047.1	7703.18	11612.5	7341.66	18116.9	21113.3	15591.8	10908.1	16426.1	4919.56	3534.17	6426.13	13065	3800.05	7224.45	7342.44	12441.3	7446.76	2937.28	7913.46	4927.95	11235.3	576.015	2463.47	1330.57
611.155	24.6806	29.0072	11.0422	0	33.6318	10.1831	18.3142	104.503	24.4349	44.0284	39.7207	15.2964	0	12.8454	0	30.2844	42.795	0	0	57.4737	15.7715	13.7974	0	80.6445	26.5173	16.4335	47.2065	123.935	37.2219	24.7671
611.155	15517.5	32161.9	11586	13035.1	10105	15693	31679.3	0	10140.5	29525.8	24338.4	35770.4	27736.3	26408.6	1473.59	141.373	739.435	12750.3	113.216	2967.02	3336.5	3889.64	5607.31	3571.01	12762.8	10387.4	321.481	125.546	9773.29	757.262
611.156	38105.2	51396.7	42607.1	18603.2	27195.1	35148.8	28700.9	25094.8	13325.3	31385.4	26469.5	48610.2	37077.4	45070.2	7996.02	6563.62	13564.2	18155.5	2705	7785.48	10865.7	15427.9	11845.6	21271.2	16044.1	12373.8	7251.18	7014.47	10064.7	7321.82
611.158	2652.47	957.673	680.185	13122.5	1195.95	2031.09	773.381	244.49	10087.6	6220.37	8623.01	29309.4	7356.31	7236.93	2082.05	173.456	327.67	2359	277.303	1270.76	521.596	7563.72	8082.08	3576.19	9162.4	9111.77	428.375	328.278	32668.7	6034.86
611.158	14835.8	32761.7	11747.4	11426.4	10077	18622.6	29480.8	0	7834.44	24861.3	21503.9	29830.9	34183.5	21386.3	1471.86	153.872	2261.36	12827.4	76.6921	2983.58	3853.17	3443.05	2486.19	3053.89	12763.2	9775.59	291.091	127.723	2010.38	452.052
611.159	38137.2	51573.9	42843.6	19809.3	27328.8	35326.3	28721.1	46751.1	14149.3	31991.5	35798.5	53494.5	48234.4	46165.8	8028.46	7282.12	15083.3	23906.5	2726.21	7775.52	10911.9	15477.5	13613.9	23496	17606.5	20521.7	8676.81	7071.31	10139.7	7404.61
611.159	28.6354	23.9354	18.7325	41.5286	29.0076	20.3037	23.4449	55.9592	42.5812	69.4208	17.7217	31.775	66.8665	44.3006	13.7263	15.2674	32.7341	28.1865	56.7608	21.0341	66.589	0	54.7396	61.298	19.9046	14.7639	28.7767	129.75	53.2248	55.3923
611.16	115516	408145	105494	43843.4	102815	51291.6	180352	185861	70825.1	283737	300063	177110	225427	331372	12216.5	15157.3	40853.3	72356.4	5275.65	8766.77	7820.34	16611.2	29674.9	6106.15	20665.7	10210.8	24814.9	15532.3	87125	14069.3
611.166	11.5614	34.6764	24.1877	4.18851	25.0579	30.7424	19.085	75.6676	15.4574	104.599	37.4054	49.754	27.3264	20.7279	26.0547	49.8477	31.3205	33.9705	86.3782	28.6156	35.1634	12.9117	59.5768	107.756	33.4426	28.0113	24.6284	111.194	62.2575	66.0332
611.172	99.688	141.599	323.908	126.276	458.334	74.9498	89.3163	416.958	150.353	105.683	386.607	97.6129	341.46	143.948	50.2826	179.45	80.1009	112.514	40.5709	17.2663	65.2263	238.682	167.103	226.297	83.0818	37.6632	131.561	62.6412	48.2047	172.503
611.173	113.331	96.5895	37.0597	249.384	307.197	51.5632	347.382	74.2154	194.117	120.894	126.97	258.762	70.4813	291.683	202.302	95.9427	118.837	14.8232	91.7741	83.7782	119.524	103.477	78.9292	367.679	79.7453	351.625	169.301	84.4605	48.9601	55.8618
611.182	27.571	40.8108	62.654	17.8131	53.166	43.1634	32.7064	42.0161	22.416	20.4078	110.98	34.8936	17.625	18.4137	21.3226	21.8231	32.5578	107.27	71.6266	71.4963	42.1576	33.7665	24.0245	40.3418	23.982	32.3289	10.866	43.5478	88.8941	74.9883
611.183	84.9474	0	1039.1	0	120.114	41.7335	69.8014	0	0	736.344	0	785.298	0	390.281	162.729	130.492	371.159	1064.94	154.351	543.308	298.765	143.038	1410.03	172.39	636.36	289.187	206.534	267.745	1438.36	862.548
611.184	260.663	60.0884	118.258	141.045	42.9829	326.984	148.565	85.9194	79.812	139.972	138.498	81.68	157.042	121.341	56.0434	175.408	125.231	90.0844	107.598	121.204	70.8034	133.714	161.147	171.725	187.225	113.212	119.419	240.339	179.866	111.548
611.188	2321.83	640.552	2770.22	3069.18	2095.19	1244.95	2704.18	6295.05	2215.67	2016.78	3140.97	1182.9	969.506	868.515	1014.13	2886.61	3019.04	3731.78	1577.67	346.416	1482.37	791.256	1198.82	405.689	1194.53	2046.27	1907.13	2568.5	2576.45	1990.24
611.195	14665.5	51519.5	16137.2	7174.87	16348	6241.8	23417.5	24108	10169.7	34436.1	43930.7	27357.4	27442.6	33231	1500.67	1870.11	6648.03	12315.9	404.671	1859.59	1539.42	2268.13	5737.31	728.458	3534.38	1803	4170.19	2610.19	13016	2024.45
612.149	369.492	592.572	276.248	269.168	207.036	492.128	269.944	532.69	101.366	472.218	498.117	74.073	551.223	841.793	85.6053	146.28	649.743	407.838	521.508	994.863	410.672	453.469	997.423	313.783	963.603	574.271	1066.24	218.285	338.733	470.337
612.159	16129	20639.7	15815.9	8052.24	9176.29	11922.8	14795.9	13220.1	9164.09	18104.5	13138.5	14708.9	15979.1	18857.4	5025.45	7080.48	8728.58	11047.9	7265.64	6128.43	4276.75	6434.36	4001.46	9688.52	10780.9	8179.71	5558.57	11748.9	19460	14085.2
612.169	33025.9	126368	28819.3	11772.7	26792	15935.2	42279.5	57952.4	20847.5	94410.8	93719.3	48661.4	75878.7	99960.4	3309.56	3590.94	9964.73	22689	1726.95	2713.05	2403.66	4840.53	8045.98	1015.12	6470.95	2520.79	6178.25	5728.2	38140.9	7099.92
613.114	83.8647	47.9155	22.9191	69.2784	27.3433	58.6219	30.9375	42.5613	40.0493	0	54.3457	39.2568	40.1528	13.0477	0	153.367	89.0306	57.5506	77.981	124.481	143.745	95.552	90.8035	182.411	56.6712	251.453	143.091	1020.89	441.474	676.472
613.16	586.898	576.489	225.485	169.115	494.484	113.835	411.152	327.695	129.039	914.616	123.023	869.628	892.314	49.9795	65.2213	101.584	509.204	127.325	79.4501	321.765	373.843	118.636	321.561	98.5475	286.769	420.352	61.5578	515.522	358.295	996.725
613.167	361.153	241.374	550.449	0	545.125	742.893	148.43	936.239	178.7	674.939	536.829	653.679	415.738	984.417	493.966	213.239	699.663	1167.64	235.075	130.497	283.509	212.392	232.221	208.285	200.694	151.142	185.054	110.023	499.256	256.442
614.159	314.633	1373.81	790.852	480.749	529.995	564.321	837.096	522.392	173.945	801.988	367.725	497.795	903.168	1145.44	109.51	79.1019	281.643	329.798	293.219	239.055	210.309	411.593	356.069	275.699	547.956	699.107	407.623	926.674	801.571	269.262
615.216	23.537	24.9274	33.8776	0	0	0	0	0	0	0	26.2026	0	0	0	0	0	0	0	0	0	0	0	0	0	0	0	0	0	0	0
617.256	1724.63	405.654	1356.29	2787.81	1695.88	2110.48	1467.73	1060.99	1087.48	1028.74	931.136	1462.5	1034.83	580.704	4522.97	1971.76	1928.87	2022.55	809.822	2047.87	965.247	1735.86	2889.69	803.18	1161.03	1001.04	1814.5	479.533	575.52	491.085
618.301	89.7205	43.2507	40.0371	57.7215	16.2151	79.0255	28.8288	46.5393	28.9785	32.6193	52.0938	93.2391	32.0977	81.0153	17.844	79.967	57.2075	21.1122	146.82	262.413	253.978	99.5084	143.129	92.9387	214.554	157.167	135.275	88.8774	28.3331	104.819
619.257	26877.8	6499.88	18203.1	26565.9	18040.6	18309.2	22751.8	13348.1	8493.19	12256.2	16023.9	24123.3	10115.8	11569.6	42450.2	16525.5	16942.1	21354.9	8948.2	19826.1	9594.08	18560.9	31320.6	7784.6	9333.01	9531.54	15561.7	4652.87	8465.88	5490.73
620.124	314.867	222.19	288.495	274.594	166.406	452.92	579.391	342.967	119.832	287.539	310.562	0	253.21	579.694	199.279	113.769	126.143	150.953	53.6076	255.578	179.028	132.638	153.832	238.594	114.252	110.189	88.2807	4923.5	3745.74	3176.76
620.273	211.528	39.3741	64.1538	53.8593	172.341	272.942	107	302.338	86.0737	139.12	84.0485	545.081	36.7714	18.0603	62.3822	137.721	100.792	61.676	44.8413	89.806	77.1415	74.1135	334.738	156.972	0	90.4207	187.214	166.112	45.5304	55.3741
622.63	0	48.4124	52.8852	0	0	41.0076	0	15.2155	20.915	37.2548	0	0	0	0	0	0	0	0	0	0	0	0	18.7967	0	0	28.7736	0	213.656	76.1495	123.038
623.159	39.2919	49.288	51.5033	20.2623	26.4522	0	63.0072	28.9827	29.774	31.3897	64.2992	30.5643	53.1132	0	37.9217	42.6502	61.7326	39.0729	79.5656	228.293	182.334	141.599	36.4031	159.05	96.1123	194.997	81.8889	215.089	160.413	96.2805
624.226	91.1017	25.0237	126.417	68.1815	62.5308	169.928	76.1492	153.922	191.158	67.9989	97.1426	27.8227	140.491	105.816	46.2217	75.1134	119.503	123.782	32.0467	26.6294	109.648	52.4301	55.2592	67.0981	88.8243	101.666	91.2817	96.751	57.7323	104.107
625.121	26.7348	34.4464	44.8018	44.509	53.5069	61.8395	0	40.4171	27.9549	69.0006	24.5452	0	31.4906	28.2948	24.5183	44.5376	41.4027	0	127.034	194.524	170.375	143.793	114.565	83.8388	141.394	195.207	55.6909	73.5066	39.276	33.0446
625.123	29.1299	18.4763	57.6855	44.509	55.9746	62.2251	0	32.1699	31.0924	50.6586	24.5452	0	33.4377	29.1406	30.196	44.5376	41.4027	0	146.444	175.982	86.5521	146.434	66.9093	151.552	81.2516	113.947	35.4688	70.158	40.7682	0
625.141	81.3142	728.244	242.297	53.9163	32.2415	77.2819	167.423	137.319	70.4659	262.106	232.192	146.527	103.139	526.592	24.4253	45.2277	61.4122	142.531	117.54	243.876	32.628	66.1926	177.16	24.4293	26.6619	142.928	69.0556	352.591	622.137	548.453
625.149	618.654	2988.19	816.691	404.672	715.314	1362.69	1700.92	852.587	560.127	1036.71	993.433	964.559	1093.19	1386.27	165.636	90.8743	60.5259	339.978	0	149.711	149.392	101.902	108.729	209.807	217.512	130.191	73.9879	939.09	1581.67	869.631
625.176	0	29.3077	0	28.0287	13.6943	34.9099	26.4363	35.0493	26.8415	27.5712	0	22.2818	35.7372	18.1442	44.7391	46.0427	70.23	43.6478	27.5643	29.352	30.9138	62.5923	60.201	34.2253	36.9221	30.7904	100.162	12.377	20.487	26.9404
625.177	49.8768	59.9923	68.1474	0	68.4094	31.995	54.7199	49.5316	42.9903	43.7397	17.6557	41.0269	45.289	37.2439	69.2991	28.74	0	26.7936	92.7863	51.6432	68.3628	37.8446	117.659	40.6963	64.583	51.0645	28.2168	33.9375	30.282	26.1255
625.231	477.972	327.687	208.464	0	377.781	275.752	275.038	495.525	165.388	391.332	181.835	62.4001	359.432	226.442	310.998	63.7128	413.803	189.332	302.393	556.947	262.174	183.034	381.167	239.492	711.514	484.381	369.605	167.771	138.801	109.062
625.338	19.6214	29.3121	0	23.8117	13.4957	51.1491	14.4802	77.0588	77.86	207.013	147.866	50.9355	114.285	263.526	50.9216	0	0	74.9305	17.6738	32.6295	0	17.485	0	0	0	0	0	29.774	66.5134	32.0884
626.177	64.1673	70.3643	22.9593	0	32.1295	47.8671	96.5335	21.4045	31.8188	30.4607	32.0491	43.9552	52.9414	61.6332	37.8552	58.1446	20.3609	34.8472	42.596	48.9649	76.0499	98.6479	72.4679	31.4349	65.1021	111.344	81.4563	25.3418	67.1739	19.7889
626.239	1171.95	998.685	900.561	1138.47	1122.17	727.125	1640.72	1394.71	1182.38	1791.96	1428.88	1740.13	1337.52	1440.87	743.471	618.175	771.148	1257.37	997.021	990.732	1215.39	1221.05	915.711	1324.01	1480.58	1469.17	1055.94	581.212	515	545.55
626.301	0	176.551	50.9355	42.6992	45.5311	30.1939	130.793	64.3123	61.5889	52.4608	68.948	85.5012	93.983	58.2039	102.588	136.239	32.8491	0	0	99.7776	93.4038	105.307	101.979	131.72	48.3413	57.7237	80.0057	41.1299	80.382	14.2213
627.141	15806.4	114938	12869.3	5555.78	9220.37	8429.9	21295.4	24497.3	5517.47	20273.6	35150.2	27820.6	34811.2	54900.7	1569.81	6205.55	6119.8	9545	3732.43	14311.2	9638.64	13219.3	32073.5	5461.34	12807	6820.73	15738.6	5619.63	14475.1	3866.35
627.146	945.43	1349.98	995.629	680.418	854.853	770.242	1146.84	941.605	705.209	1596.22	1550.77	1348.46	1475.1	1478.19	329.225	561.591	583.328	582.536	268.211	316.482	199.616	153.138	216.118	1189.22	198.233	266.363	725.48	238.895	102.941	275.608
627.148	100.63	262.893	164.381	6.49665	58.9826	124.563	94.5171	112.227	79.5095	109.82	77.2758	46.4961	59.541	152.83	67.4543	79.1831	130.88	28.3932	272.441	263.83	142.008	1569.19	2443.64	656.347	488.434	639.082	275.046	590.573	4110.8	4402.83
627.148	81.0739	9.65867	70.9053	0	59.1232	38.6864	65.5094	32.968	25.4955	58.0734	40.8729	9.7055	53.2373	0	0	0	50.4248	32.8778	0	0	242.786	0	138.303	58.2997	142.512	83.4017	195.22	330.679	230.627	356.25
627.148	2949.93	7260.03	1117.37	730.912	1220.23	720.223	2775.15	2154.31	413.749	2344.41	3960.09	3249.82	3706.33	3643.31	68.0544	1040.76	388.536	894.542	161.725	1192.17	1121.53	1181.1	4448.63	117.275	1778.4	965.111	1702.16	80.8634	43.9361	218.679
627.149	85.4568	92.7266	50.708	29.9708	63.7757	83.673	101.179	163.95	114.338	160.728	116.245	89.5353	113.282	169.314	50.3375	88.5483	87.033	36.9715	2250.16	1658.34	2575.18	1187.46	2428.65	3259.93	2585.33	3966.34	1465.53	504.302	1331.62	1279.37
627.15	2314.65	11261.7	2858.94	1396.27	957.8	2649.37	4118.55	2879.39	1155.11	1956.05	2202.82	3032.5	4051.47	8010.13	540.728	4863.97	1950.39	1530.34	14875.7	13109.8	21277.7	8319.28	8829.83	19243.6	13199.5	17125.5	9404.45	40811.8	27085.1	28434.5
627.151	106.502	87.5063	51.2802	27.8027	91.9094	69.3686	115.009	115.482	115.556	164.39	188.958	94.8719	117.678	184.117	59.9462	89.4051	87.3374	84.1979	972.264	939.257	1962.86	1285.16	1429.73	372.146	324.445	771.011	823.26	358.049	383.88	357.372
627.152	1239	3600.98	865.053	477.948	321.129	1482.39	1804.08	424.755	530.778	1158.99	484.873	1321.88	1739	2529.06	196.37	2754.96	787.376	560.838	2918.03	6640.49	5351.96	3704.81	2791.42	4333.4	680.425	6183.92	2667.43	2037.27	3295.72	3316.01
627.152	155.776	220.96	16.0588	48.7524	26.4229	28.1877	378.129	51.1414	56.7375	127.939	173.195	227.784	681.829	386.918	70.5362	67.1927	147.986	58.5567	79.8213	711.101	36.4083	938.743	1282.16	519.849	320.42	1709.79	33.5301	101.933	1740.62	105.301
627.153	78.3963	481.273	244.051	30.0278	64.283	167.538	145.66	0	0	20.0725	91.0481	12.7073	50.4218	252.66	0	0	45.3472	76.5238	51.6927	64.8397	492.874	134.563	300.856	204.657	345.467	81.2315	29.3703	136.766	104.256	70.3267
627.153	619.926	1547.31	727.387	630.03	464.352	2128.24	980.56	1089.42	363.806	669.105	609.912	1032.08	1089.57	1236	95.7786	3020.84	1905.24	1441.09	11377.4	7250.02	15372.4	11668.1	6965.88	6354.6	14530	10116	11045.1	5692.02	2589.23	7870.14
627.154	519.503	1237.81	726.056	630.757	464.475	2129.2	965.309	1070.62	413.04	668.502	610.784	638.198	1089.7	1172.21	93.9899	2738.26	1910.99	1443.37	11385.3	7257.03	15373.5	11674.8	6967.01	6331.49	13107.6	10139.9	8211.91	1662.04	1065.98	0
627.154	2415.77	11546.2	2891.09	1400.39	1052.78	3619.23	3538.34	3170.35	1032.64	2428.85	2182.21	3046.36	4009.42	8074.78	546.506	4873.41	1977.43	1500.32	12593.4	19804	17941.8	9423.95	9236.52	19453.5	11970.4	17241.7	9428.88	22436.1	13808.3	19201.8
627.156	222.692	267.075	25.9123	44.3822	11.9904	88.3779	112.637	19.573	42.8846	397.943	173.552	406.822	683.256	378.647	102.365	7.75357	85.8495	174.314	27.1625	207.834	277.971	1008.38	2273.3	482.309	409.796	1718.39	87.6342	191.24	2250.22	179.217
627.157	59.7976	1070.16	189.15	87.6142	29.5228	64.7218	323.609	97.1846	125.073	175.87	0	39.1817	264.307	392.67	31.0805	119.429	0	84.1668	397.716	2936.59	0	865.742	507.896	1667.32	372.418	490.976	127.185	208.709	82.8411	298.471
627.172	10.4493	361.163	104.351	0	61.4742	96.3534	171.23	126.583	63.6363	77.1161	63.1793	142.363	60.5529	91.0015	50.7542	84.2826	78.4916	48.2062	397.111	314.897	44.9057	1430.91	817.384	125.366	256.967	322.838	124.998	1031.65	3638.09	4034.68
627.18	1570.83	6322.66	2391.06	1073.08	816.097	1459.27	3056.66	2093.3	610.678	1116.45	2328	2409.19	3341.38	1953.55	169.846	1226.22	642.265	1156.92	2970.12	985.891	3097.33	5237.45	6018.1	2658.03	2926.36	2409.71	3593.12	1949.58	0	913.324
627.306	368.719	360.932	137.437	219.669	98.912	408.531	301.671	349.282	123.379	128.575	147.362	102.012	59.1873	100.686	199.095	241.355	82.0629	242.992	41.0173	56.0118	80.7319	129.272	196.123	68.3165	0	115.117	29.4277	114.689	138.339	39.721
628.139	43.8348	33.2162	61.1647	45.7407	30.0842	59.836	45.7728	37.4287	9.05715	43.1266	16.7273	70.7788	16.1557	97.0105	0	21.6823	20.9991	65.7138	22.2078	48.9752	123.278	227.266	30.5478	32.6461	46.3762	47.0287	85.8487	251.863	228.791	575.408
628.158	250.833	579.237	433.723	213.162	145.285	437.933	423.826	281.124	252.692	462.468	305.261	430.353	232.164	110.864	71.4056	824.033	478.993	180.727	97.384	221.709	215.085	187.992	100.305	438.217	153.343	393.745	125.444	1097.96	799.71	903.472
628.16	145.399	241.245	24.8081	341.205	78.1238	68.1647	79.7415	111.871	54.3253	86.6482	220.011	135.879	186.454	315.07	62.0556	319.656	238.95	99.0594	1152.51	1376.81	1001.91	799.886	1639.14	770.86	1148.88	184.228	703.351	1407.08	1044.16	2709.14
628.21	84.2164	980.254	88.9883	123.618	48.888	39.163	351.998	127.738	81.2624	18.8406	184.018	62.9185	558.548	141.334	47.9463	77.4699	194.989	85.8772	58.7612	254.131	258.998	150.237	256.247	61.8822	134.13	106.365	0	149.726	150.559	0
629.154	19.9883	21.8174	55.1325	23.6967	0	51.4234	18.6658	24.9547	0	16.3418	28.5993	20.0119	17.4338	19.5267	0	28.1736	38.8089	58.3797	33.8331	95.1996	48.3475	37.7798	13.0067	20.5609	45.8247	127.851	55.3891	26.3195	0	1570.52
629.158	0	9.47954	23.2521	0	0	33.2881	14.6065	0	0	28.6915	28.073	29.6381	0	55.3177	0	0	0	30.822	25.1357	49.8216	42.4502	55.9639	47.8972	20.009	118.315	20.9102	56.9437	49.3192	464.802	135.286
629.161	0	42.3326	23.5901	0	0	0	66.9737	0	0	0	0	53.89	16.1563	8.82489	0	0	0	0	19.8877	45.6446	30.4617	58.8349	27.0864	42.8446	119.531	40.5371	34.7165	52.4615	120.852	130.784
630.158	275.477	1816.01	173.812	166.283	159.082	201.509	386.302	449.325	141.705	373.551	563.53	501.465	565.072	904.237	0	107.412	126.851	191.143	68.0682	388.035	111.989	255.319	603.861	47.2745	190.416	108.548	228.858	198.62	706.953	178.107
630.16	146.543	175.876	113.35	37.0319	54.3153	138.59	369.082	134.122	25.7671	162.341	109.935	172.878	184.656	253.306	48.5659	82.3581	140.755	65.9492	63.2402	82.1327	278.725	165.305	212.642	144.385	379.648	194.245	175.295	298.763	522.221	333.564
632.145	27.0918	36.1398	32.2128	19.8983	0	0	0	0	17.3348	0	0	16.1605	0	17.2602	0	20.5788	48.4205	29.3173	36.9188	44.7347	0	31.0048	43.0502	31.688	41.2755	49.3297	28.0261	0	28.8678	23.5046
633.001	0	0	0	0	0	0	0	0	0	0	0	0	0	0	0	0	0	0	0	0	0	0	0	0	0	0	0	17.2686	21.7711	16.2946
633.01	0	0	0	0	0	0	0	0	0	0	0	0	0	0	0	0	0	0	0	0	0	0	0	0	0	0	0	0	20.3024	0
633.014	0	0	0	0	0	0	0	0	0	0	0	0	0	0	0	0	0	0	0	0	0	0	0	0	0	0	0	0	8.91058	0
633.104	19.9278	0	14.1764	0	0	0	0	0	16.6285	0	0	23.6956	20.1899	0	42.5481	16.5483	59.3419	16.3183	121.7	377.779	310.918	150.478	306.248	176.421	29.4127	246.128	64.3903	0	0	34.0424
633.148	345.688	159.279	281.528	153.739	105.149	322.45	168.754	57.2261	43.8908	78.7594	112.209	135.811	153.097	91.3915	77.4268	746.487	114.481	38.9135	248.875	40.0091	84.6341	95.3087	81.911	35.5824	58.6658	87.9065	76.6723	45.184	39.9179	74.1781
633.619	0	0	0	0	0	0	0	0	0	0	0	0	0	0	0	0	0	0	249.258	381.84	153.196	127.986	69.3297	53.2036	66.7718	276.993	55.8556	0	0	0
634.343	101.183	124.586	85.2511	189.086	233.989	51.7943	571.733	224.444	140.83	85.2832	110.694	91.0809	204.081	177.26	202.424	164.913	256.939	132.423	56.1241	368.184	291.522	238.936	320.489	193.852	424.934	451.347	435.675	121.388	34.8202	113.474
636.188	84.3461	51.1437	71.3135	68.4743	39.1317	53.3742	173.358	30.8639	111.854	36.5692	128.948	109.191	77.5406	32.7613	83.1426	118.99	75.2865	50.0027	132.889	85.5944	75.5174	99.5006	57.7784	45.8599	86.5343	101.43	109.903	112.837	52.2363	139.143
639.133	175.505	1114.22	98.7374	76.8813	23.3832	432.967	0	311.291	0	93.3085	102.24	198.229	362.705	222.563	16.0744	354.206	167.703	201.723	555.832	927.422	597.617	596.797	538.231	203.015	1078.09	794.455	572.923	2184.43	1720.73	2494.63
639.153	59.3514	106.812	147.688	47.2022	50.8168	89.2911	62.7545	81.8288	51.0918	71.3588	43.183	46.9364	68.6606	170.907	0	24.4215	29.6469	18.6896	89.1654	86.9519	0	74.1832	59.047	76.2075	45.9749	132.034	67.1665	86.2835	45.0091	88.6246
639.155	23.3158	227.381	18.222	0	22.8211	25.0379	59.0675	67.4959	19.2082	33.9928	55.4138	28.9311	44.203	49.3149	28.3301	41.7221	23.5442	29.3709	28.2692	33.1762	33.3574	51.4633	49.1098	23.3875	32.4446	21.2005	104.742	57.2861	30.3135	35.6362
639.166	64.5477	96.7789	43.6463	18.3758	37.182	52.3525	69.8322	104.259	19.8715	105.9	55.4994	88.5215	102.436	94.4401	77.0413	22.937	43.3339	34.3846	34.9156	36.4535	59.7277	96.3326	34.9755	24.6206	67.1421	68.6094	85.0481	110.447	81.3286	46.1656
639.224	75.492	154.952	173.795	160.609	77.0127	109.732	556.374	216.872	158.047	122.101	416.558	87.0602	263.704	186.82	184.73	134.951	84.1053	185.553	80.57	150.64	66.1603	195.744	0	83.669	251.415	18.7368	113.609	118.118	65.0543	117.578
641.107	0	20.4271	0	0	17.9369	0	0	33.2071	0	0	0	9.39012	0	0	0	8.04447	0	0	80.6104	52.735	56.6541	66.2455	109.085	42.3275	46.9171	0	0	0	0	26.4981
641.162	165.966	2278.33	95.082	132.494	63.3918	324.7	310.348	583.948	123.345	137.663	71.3578	158.693	509.957	76.0256	12.6738	0	79.826	99.1369	280.111	1065.88	426.85	430.293	78.6977	706.267	878.787	942.018	1240.08	1775.6	332.158	556.726
641.165	287.712	307.277	1.74138	111.828	139.882	253.491	181.861	237.339	137.994	234.573	56.3889	251.918	522.769	1125.7	95.1542	129.934	77.4794	64.8421	2074.3	1653.76	1445.79	426.351	448.043	867.75	2140.23	1605.15	436.466	16888.4	3937.61	2579.67
641.166	208.582	70.5116	45.7889	416.994	44.1442	189.011	512.896	37.4618	123.165	897.422	442.841	849.383	826.317	283.425	88.4166	36.3845	157.719	45.3729	83.9115	1876.41	767.37	2019.66	1170.67	2061.02	3578.26	2514.23	32.2864	73.8945	2607.95	2474.29
641.17	0	11564.9	0	0	224.255	1745.31	0	2000.66	0	0	0	0	0	4262.25	77.8769	0	0	0	0	0	0	0	0	0	0	9028.34	0	14399.9	6695.66	7953.56
641.171	42826.3	235965	63108.3	19300.1	6399.31	90056.9	98703.4	63919.2	9641.46	30048.5	30283.2	36084.1	89581.4	134881	4062.68	70675.8	35026.6	34921.6	190836	204040	241797	211680	198394	280885	323292	328065	220439	202666	79571.3	105146
641.173	1399.24	7289.25	1082.36	628.468	966.374	898.539	2050.15	1938.51	385.877	1350.69	2148.05	1628.16	2604.2	3740.83	109.291	341.845	173.214	721.753	749.578	1333.18	577.398	2500.48	5675.88	571.144	2357.9	1459.98	2123.36	1418.74	2451.05	1196.1
641.189	229.279	2245.71	115.445	52.2616	42.0952	191.919	413.95	599.744	55.5851	187.236	98.604	131.283	129.664	216.683	67.6612	129.196	28.0839	16.0776	224.391	318.382	981.701	928.1	427.574	250.974	757.479	862.839	877.053	974.938	102.239	342.176
641.195	557.279	1995.75	1131.13	518.985	274.099	1240.38	1342.01	272.031	315.031	1007.29	405.744	446.208	605.366	176.67	411.577	1085.68	966.177	381.961	1723.31	1417.42	1379.28	2616.38	2885.88	2780.37	3170.82	1162.51	1057.16	4226.32	2749.81	4586.16
641.217	84.8993	104.687	138.016	40.4153	37.1544	30.8445	61.433	119.78	55.0751	59.5057	41.1527	25.8709	24.898	75.1071	56.593	32.2852	17.0925	70.2525	83.2447	71.116	130.807	124.051	151.279	120.565	103.343	117.414	238.198	30.1534	498.007	0
641.354	265.234	232.728	176.536	361.289	327.708	508.02	87.6836	167.029	391.934	34.8608	84.2602	202.392	504.536	105.312	288.575	358.12	126.434	153.452	290.225	312.435	339.616	254.244	386.813	404.241	397.704	273.96	282.913	526.889	312.31	485.458
642.168	0	0	0	19.8777	0	0	0	0	0	0	0	0	0	0	0	0	0	0	36.369	31.2679	0	13.5857	20.8991	68.2717	24.216	0	0	8.51883	111.762	84.7315
642.171	45.4355	102.261	183.014	26.9262	16.6501	57.4336	81.5697	37.0787	49.8087	31.6706	50.4508	72.2605	0	97.8221	39.0144	89.1374	33.6287	31.0085	25.6597	0	59.6484	517.461	182.154	63.9621	58.377	30.5068	34.4295	0	590.962	2018.09
642.193	11309.4	76069.6	17812	5473.89	1542.12	25431.7	29745	16352.7	2592.43	9243.44	7771.84	9968.04	24886.7	35714	1021.69	17946.9	9513.09	9818.23	61151.4	60785.4	89395.5	59958.3	70949.8	86491.7	127464	121318	62317.2	93615.3	14590.2	59378.4
642.2	586.946	1465.61	801.943	317.704	112.056	232.014	149.278	75.5925	57.8758	161.525	427.123	414.332	167.958	108.329	253.625	482.737	230.368	376.109	312.562	386.265	778.494	892.7	777.425	715.479	2521.34	719.574	373.045	535.529	587.976	473.069
643.128	1781.26	2810.55	1428.27	753.383	1905.67	564.605	163.074	204.19	43.997	150.939	274.56	215.645	192.257	390.43	110.346	1199.11	139.915	221.555	558.279	2154.4	1640.4	603.103	2545.23	426.291	1950.15	765.56	2139.77	499.536	98.0482	597.05
643.172	25.8244	395.677	86.4836	83.1735	87.3814	37.4741	81.799	31.2314	30.2335	105.931	202.306	117.994	113.979	35.8788	16.3186	25.4509	47.3587	55.334	29.2739	0	82.3872	31.3485	84.3317	29.0077	107.044	42.2488	73.8	157.349	788.062	441.142
643.172	82.6663	100.248	234.565	93.9785	47.8683	71.5927	151.225	20.8328	42.0507	130.961	38.4602	89.9418	112.891	78.7832	0	166.774	131.868	66.2826	158.43	262.587	201.788	269.458	113.107	171.195	102.096	322.335	191.433	353.464	87.9787	381.833
643.173	138.837	0	208.286	71.0254	34.6864	221.311	0	344.99	18.4713	187.673	36.6024	158.379	379.93	984.913	19.6855	62.9959	45.9219	127.673	0	0	0	0	678.343	0	692.815	2794.64	462.792	900.379	123.38	588.479
644.173	26.987	116.47	51.2507	97.5051	19.5871	103.571	110.456	20.4942	32.7408	30.283	31.7989	88.6679	26.6496	87.5941	32.4147	108.616	31.0111	26.2564	15.8772	137.626	21.689	14.8798	82.3393	53.1059	102.035	106.566	83.3292	69.7008	119.789	201.579
644.758	0	21.1853	0	0	0	0	11.9994	0	0	0	0	0	0	0	0	0	0	0	0	22.994	0	0	0	0	0	29.3589	0	0	0	29.4827
646.186	22.8053	21.5159	39.2487	24.8023	0	16.5785	19.1847	0	24.1511	14.3777	0	0	0	21.3874	0	15.7671	0	0	237.039	123.549	310.66	109.096	155.948	223.695	225.232	107.921	43.6954	70.5829	26.4443	49.9396
646.189	0	0	37.4935	0	0	0	19.1847	0	0	0	15.3037	0	0	21.3874	0	25.043	0	0	58.4337	109.297	236.039	89.3904	357.217	215.401	56.4786	70.1862	77.2153	20.2445	73.777	73.584
646.192	0	0	0	0	0	0	17.2078	0	0	0	0	20.4196	0	0	0	66.2912	0	0	169.068	187.459	257.192	78.9755	231.464	24.4814	95.9696	154.965	142.207	36.9318	73.777	53.1088
646.36	0	25.1697	0	0	26.6402	0	17.9214	0	0	0	0	0	0	0	34.1929	0	0	0	0	0	0	0	27.5182	0	14.8932	0	0	0	0	0
647.124	12451.1	253.961	4244	12569.8	9088.48	3594.76	4466.9	6888.09	10204.7	7651.4	8096.87	6376.65	6016.15	4134.35	4161.47	4328.12	1225.09	9215.27	2098.35	6453.74	5422.88	5317.85	9568.73	3274.48	5898.08	4347.05	9375.77	0	23.0416	0
648.115	41.0934	64.4924	41.1772	74.191	49.1279	47.1416	38.2805	66.0187	118.141	82.8334	100.011	48.4346	152.298	168.289	164.464	252.599	44.5188	83.886	128.049	458.148	226.735	218.177	207.992	679.581	78.9074	247.181	323.187	226.203	247.956	51.1314
648.269	7317.34	1630.79	4854.1	6192.43	4032.4	3988.75	4257.16	4339.45	2239.51	3797.89	3627.19	4924.61	2764.83	3304.21	8659.86	4585.92	4402.08	5420.43	2531.4	8413.2	2654.39	4670.14	10410.8	2305.85	2387.75	2542.07	4680.55	1687.56	2649.34	1451.51
648.814	120.264	178.609	51.5266	120.573	40.7861	137.181	136.683	29.559	200.317	217.383	196.667	86.7684	200.078	287.013	202.718	173.513	167.9	126.875	85.4852	149	117.971	148.557	197.533	199.968	218.698	89.1771	190.19	417.097	181.941	411.232
650.113	637.444	384.012	453.043	185.392	643.184	174.065	512.895	310.945	678.772	1268.65	991.833	1363.82	1076.21	1410.2	296.39	809.632	891.34	738.259	84.9522	461.19	265.34	552.634	729.793	112.148	297.12	454.136	340.583	34.1781	654.431	115.904
651.159	129.175	146.919	57.4144	407.718	109.024	160.969	55.0178	289.75	135.807	152.807	137.939	204.151	140.341	159.22	608.438	867.59	319.062	226.145	80.562	101.331	114.064	250.401	272.714	43.1778	173.262	178.913	417.253	114.425	209.067	276.686
653.12	29.696	0	37.9135	0	19.5278	33.1104	20.0107	0	0	0	0	0	20.6329	25.8199	0	0	0	0	205.51	220.75	170.34	127.62	143.376	80.8307	72.3631	130.87	108.099	72.0345	48.7089	48.9178
655.159	246.795	1288.95	280.532	58.8506	702.541	234.123	904.424	800.171	953.381	789.136	836.834	80.2316	1008.09	1062.26	394.928	92.7499	51.6469	227.535	36.1418	49.208	43.9732	91.071	124.717	97.4702	50.3459	49.2299	67.7126	367.557	299.739	218.837
655.159	830.902	2809.9	897.176	421.335	1183.82	392.415	1944.49	1136.81	1378.75	1042.45	125.855	1192.19	1318.38	1982.06	80.0368	190.043	0	249.897	108.31	118.407	33.6735	140.688	50.6034	79.0178	159.129	0	35.8815	367.568	373.85	283.27
655.235	263.837	320.44	280.135	161.187	198.314	147.705	495.155	451.004	184.936	114.788	331.438	160.604	150.175	162.625	161.265	52.8391	46.3162	293.337	204.092	139.375	136.047	32.7975	64.1527	305.417	647.346	277.142	478.973	339.718	269.624	469.433
660.645	0	94.6782	25.9533	0	0	0	31.2874	19.3968	0	0	0	0	20.0305	100.008	0	37.2262	0	0	118.022	61.0133	93.1335	122.467	100.114	172.932	161.15	259.099	0	383.981	214.588	396.245
662.104	53.5049	0	0	15.8655	69.9991	0	41.1148	0	0	29.2363	0	18.7629	20.8201	0	0	23.6117	0	0	23.9591	0	0	0	0	0	13.6069	0	36.768	153.361	50.0127	76.5014
668.118	36.9328	126.981	26.5576	40.4876	0	33.024	43.3952	0	0	29.0533	41.6829	0	40.7707	112.534	23.9588	34.9425	81.9724	46.2159	137.355	162.659	185.554	233.125	190.987	382.261	259.962	286.67	208.007	1472.54	824.861	1182.9
668.121	0	0	0	0	0	0	0	0	0	0	0	0	0	0	0	14.1963	0	0	143.051	358.366	120.661	79.3812	188.199	0	116.72	63.3478	40.5442	28.2861	39.0114	0
668.146	16.0727	17.1055	0	11.7894	10.1522	16.4804	42.7766	27.6046	22.1479	36.9419	0	0	24.8792	17.9089	0	26.0959	35.4178	0	155.913	434.356	89.2902	107.55	436.387	188.946	80.222	53.3497	89.2339	49.4617	60.4471	37.1914
669.127	0	25.8331	0	0	7.6519	13.4998	19.0836	0	0	0	0	0	0	0	17.8028	0	0	0	21.3235	31.3105	32.329	46.1062	23.2899	16.4075	28.7247	12.7695	22.3717	27.7997	34.5744	36.4049
669.16	32.8536	266.684	48.1491	35.6981	49.2835	34.6626	56.7195	119.797	50.6899	30.8391	64.1415	50.3177	167.568	137.791	24.0112	50.3696	68.8884	49.2749	255.152	384.139	222.423	179.157	105.55	314.519	488.86	448.574	254.068	1599.19	1271.16	1895.35
669.277	47.9654	59.6592	39.7376	35.1265	0	0	61.9312	15.0841	0	0	29.9508	34.8489	40.2972	0	41.8298	0	0	55.2316	38.9969	70.6698	65.428	34.6942	24.5314	0	84.8133	46.2304	39.2379	26.849	25.4391	0
671.156	70.2251	94.2459	78.5096	27.1163	68.5408	71.7122	41.8158	60.1121	58.535	50.4518	47.9614	80.9067	89.2718	59.5963	40.1102	55.8666	40.6823	44.0053	309.997	357.01	129.144	54.7505	49.2579	315.322	65.4749	35.3786	0	259.481	305.782	286.396
671.161	5.11743	0	33.1761	77.5924	62.1658	43.053	31.196	66.406	48.6961	51.4813	29.34	58.7632	28.2783	42.9389	119.119	222.306	139.052	73.6641	0	39.1587	54.3472	138.303	29.1361	43.225	124.082	45.7278	141.208	77.4768	135.331	90.8393
672.151	88.1955	171.145	213.76	84.5329	103.61	145.885	157.293	311.052	117.726	38.14	95.6738	0	382.777	218.642	45.8172	26.2399	128.545	196.817	190.264	105.497	78.3524	58.9958	74.8807	107.25	76.7761	80.3742	120.974	215.592	207.542	112.737
672.159	63.6273	184.878	80.8582	82.2345	45.3367	77.8396	67.0579	94.897	47.9841	60.9107	43.7813	92.7025	39.814	84.2282	82.3584	74.6066	23.093	58.3473	106.595	129.577	104.21	47.46	185.614	48.1673	61.5737	105.027	90.3063	112.067	39.2015	65.9101
672.245	100.213	79.2544	110.587	118.383	58.4372	164.736	104.575	81.1721	203.541	82.3622	96.1051	245.904	119.267	79.6183	53.6299	42.1232	63.7387	111.224	138.897	77.1841	131.572	266.389	70.761	95.6873	173.747	85.8507	113.385	31.2018	123.552	120.54
678.206	173.635	98.2659	149.081	140.793	101.788	63.0139	187.383	0	59.9546	121.864	43.264	91.9629	65.5672	108.997	116.234	48.8152	79.002	92.0285	809.141	605.891	766.003	685.089	421.141	1029.99	1146.81	1939.51	931.535	377.656	236.153	396.322
679.149	58.4853	49.8657	61.2555	92.3554	149.369	169.472	196.804	0	64.157	129.14	65.459	65.1391	41.1444	78.2904	39.5343	411.656	151.541	216.047	78.757	94.9254	15.7286	89.0309	26.1889	109.388	69.1307	124.51	274.647	91.2394	169.853	257.963
680.122	70.3579	63.4463	72.0232	73.4498	17.7878	195.418	169.45	185.699	70.4993	85.4537	51.7879	165.272	76.9649	87.5747	0	87.288	58.2803	54.1455	328.207	186.723	281.16	330.934	315.748	112.618	160.114	202.311	354.96	746.847	689.45	275.029
680.129	115.971	25.4044	30.6152	37.7583	17.5848	28.3151	29.8287	35.618	34.4214	60.7399	18.9351	15.8117	51.9761	0	0	0	28.3902	119.468	45.1806	37.7262	80.3001	158.994	56.4149	48.2001	154.155	192.865	55.6726	27.7615	548.898	1669.41
682.692	114.325	122.586	59.7206	0	139.701	0	124.113	20.9986	67.8041	146.466	132.104	155.542	124.109	116.546	75.1492	92.6589	98.179	46.5731	22.8117	49.7443	109.337	67.1562	25.3079	25.7647	65.4268	66.0592	86.1366	175.273	322.762	290.571
682.703	119.099	109.099	172.897	76.3703	40.8462	0	177.018	112.264	129.18	171.691	41.5319	231.266	151.879	150.081	57.7826	22.537	0	160.889	54.8438	46.2117	21.6641	66.0994	48.3008	190.078	123.338	87.7341	49.8583	859.181	846.072	986.906
687.123	266.592	170.131	107.765	348.873	516.736	377.005	161.55	425.497	298.39	262.619	340.282	377.003	197.181	241.132	260.88	277.782	288.532	353.096	86.5527	132.774	72.374	242.814	94.4195	62.4534	122.08	104.637	117.092	1329.58	546.574	1227.84
687.153	584.076	443.746	647.16	345.769	179.782	356.347	433.819	1071.55	628.099	893.074	679.133	340.429	308.937	545.257	301.746	146.403	169.533	129.469	183.783	406.725	295.198	113.228	86.2213	132.865	102.658	259.951	161.3	482.955	548.691	350.219
687.648	101.92	206.485	182.461	119.461	41.5072	99.794	189.53	182.798	107.118	119.423	117.532	140.683	107.553	135.616	60.8544	39.8584	76.6169	50.0383	45.9906	0	21.0218	41.146	0	19.0937	35.4144	30.815	0	916.13	713.337	629.304
688.132	98.3136	33.8422	75.6193	0	12.4083	56.8645	25.0461	92.8149	56.8498	29.9555	97.5718	31.1359	41.5102	52.2233	20.7805	82.2998	30.8382	85.1093	129.364	43.1326	28.7433	30.7497	40.1326	71.1693	0	46.1295	49.7374	32.0576	127.136	53.2073
688.145	50.0404	118.085	198.281	352.074	202.634	72.0866	97.8052	150.595	63.9773	311.743	96.6829	117.631	135.761	36.9278	0	50.8288	135.612	139.529	273.115	221.274	189.973	230.36	96.5427	212.232	179.3	275.904	180.132	148.801	220.26	435.525
688.149	75.8243	60.5229	53.3863	13.2044	21.4417	2.54095	20.6923	53.4483	15.7483	32.8636	16.5975	44.1778	21.0947	0	0	30.5517	11.8243	56.0433	29.3692	66.3142	41.0392	67.2297	76.7091	80.0006	59.572	44.0148	56.8724	126.813	128.185	73.3069
688.159	62.3808	86.0149	100.95	308.282	134.806	74.5461	65.654	0	110.38	55.915	35.7836	88.6658	124.181	128.089	37.306	40.2279	217.332	249.971	48.445	130	85.7788	260.192	118.868	135.882	254.863	408.128	88.8438	42.9603	78.8006	40.2918
689.186	62.6707	59.6297	28.1627	60.2556	46.5246	63.0135	68.9999	53.967	57.9126	56.3226	81.713	24.4857	34.528	28.2197	46.1569	14.518	69.151	0	41.0708	62.9953	22.7447	23.7003	44.1967	121.313	33.1735	70.7416	29.5847	42.8578	31.0546	28.2438
690.699	29.736	46.2073	40.7982	0	0	88.3102	85.3917	18.2765	21.4993	42.7629	36.7702	24.4735	0	36.3037	0	71.1569	42.7493	0	33.9781	0	52.8199	0	0	29.9814	53.5589	57.33	51.9393	575.973	468.538	514.28
691.105	0	0	0	0	0	0	0	0	0	0	0	0	0	0	0	0	0	0	0	0	0	0	0	0	0	0	0	0	0	0
693.665	1176.7	2002.29	1424.94	998.057	862.507	1834.84	1326.44	2080.43	1077.63	1296.63	1567.42	1833.91	1604.13	1423.93	1014.52	615.987	1062.78	863.195	443.741	217.042	222.349	303.361	154.481	337.326	403.002	454.499	216.974	3741.36	2623.17	2494.14
694.142	260.59	474.557	300.462	235.28	381.075	563.492	377.728	528.406	456.391	730.234	410.148	759.843	553.187	663.176	318.342	517.362	285.324	219.625	412.826	310.659	243.473	208.446	211.56	393.999	205.134	682.569	263.922	2560.26	1102.08	1549.9
695.092	26.8021	19.4974	0	20.838	0	41.0466	0	31.5643	0	0	0	45.8911	0	0	0	0	0	0	60.1863	36.6223	30.9926	36.5948	76.3174	24.6871	46.8252	35.2347	45.0284	144.579	142.773	102.158
695.136	89.5084	34.4279	23.9616	193.581	154.922	106.561	56.7191	98.5271	127.485	131.694	89.9595	66.0655	29.7456	134.066	33.9097	0	48.6409	0	115.861	116.737	136.825	61.4748	114.737	85.4682	56.6127	100.673	103.426	1169.2	868.976	1041.4
697.15	19.5774	0	25.7716	0	0	0	0	0	0	29.9261	0	0	0	0	0	27.9864	39.9743	33.8208	24.2368	84.7043	137.879	73.0369	56.485	66.115	85.8713	20.7595	16.4816	44.2012	90.4371	37.4672
698.164	14.3288	24.7392	25.1462	0	0	33.9305	32.575	26.2367	0	24.2705	0	19.9176	34.3972	30.9527	0	0	0	0	61.0857	40.7859	34.9706	50.4963	15.1132	31.9906	53.636	14.5078	20.8509	76.1234	67.2451	27.9174
701.159	1723.24	1493.8	1394.16	471.564	1904.8	464.938	1402.07	2031.16	1338.22	1711.13	1311.63	1658.13	581.667	1538.18	1578.42	982.976	934.038	1029.15	390.233	290.687	97.6416	340.189	158.985	491.096	431.526	632.904	274.57	2996.14	1707.1	1956.49
702.138	52.8454	0	13.3131	238.869	256.357	100.012	59.8216	255.198	305.791	135.702	193.415	58.1637	54.9692	44.2262	278.845	199.001	73.3561	365.144	211.643	113.517	66.0724	197.834	193.03	512.501	178.711	318.445	61.4593	990.692	377.591	962.203
702.155	1008.88	1212.32	1167.02	1066.35	1120.8	1297.3	990.511	1532.77	1048.53	1209.45	1206.55	1213.62	1003.29	1081.35	1022.03	709.495	595.607	548.786	320.739	102.627	196.642	271.294	91.902	438.103	244.215	307.398	108.105	3969.89	3047.26	2766.51
702.649	293.869	133.054	59.9095	128.164	87.294	98.2621	49.011	83.4068	77.9836	98.466	176.4	193.282	140.959	230.408	166.135	63.4321	94.6098	0	51.3372	0	27.328	70.8764	0	48.8451	86.1389	0	43.5658	2261.56	1742.46	1739.08
703.147	25.156	52.7453	48.6032	35.7343	15.062	46.4042	17.176	19.5182	54.618	16.2642	17.4778	28.8168	45.2597	33.0976	17.3205	0	37.7861	38.3002	40.5224	44.4005	0	30.8429	132.574	61.9	123.061	58.6638	72.2798	170.45	135.427	118.168
703.657	0	41.5759	9.71977	7.14453	0	35.399	0	0	12.8028	17.9552	0	13.9547	0	9.74978	0	0	0	0	25.0105	50.1903	42.7947	56.9526	71.6135	19.2923	62.209	56.9327	34.9733	134.486	106.4	67.8317
708.216	1364.22	2578.34	919.234	1311.13	1087.46	1790.21	1283.14	658.335	365.295	863.018	1347.71	1348.66	908.12	1079.32	1368.93	786.425	631.492	912.767	6317.79	6263.05	6865.79	7213.22	5486.27	11029.3	9675.34	9429.9	8422.56	4951.38	2611.12	4639.12
709.161	18.2076	30.1763	35.873	43.9538	9.88519	42.0433	53.3296	55.8221	32.9295	20.457	30.8012	41.038	41.1882	86.3164	33.2726	71.8699	21.3008	62.8722	73.4658	26.8422	71.2919	8.92831	6.26551	145.347	45.4073	47.5101	7.42744	436.961	43.9138	46.5881
711.157	50.9404	33.3437	32.515	58.5261	0	24.5313	29.8825	29.2233	37.6869	0	12.0962	38.0826	36.7043	51.3019	46.4734	5.44593	0	36.7219	57.5877	51.7489	0	77.7893	48.849	46.8914	67.3537	54.2882	50.5761	95.9359	52.0316	120.131
711.647	0	0	24.9785	0	0	50.0985	0	0	0	44.3477	23.6512	40.2869	0	41.2117	0	51.6279	30.4116	17.0059	0	0	0	36.6308	30.0733	33.327	0	0	0	530.951	340.17	374.346
715.207	0	15.3452	0	0	18.1128	32.0845	41.6107	0	31.2535	0	22.5469	41.7248	19.605	19.6708	22.0015	27.2717	21.4493	0	31.2461	32.4214	28.3432	29.2605	70.2128	0	15.6522	0	59.1091	21.773	8.3243	49.367
718.155	17.6255	41.9283	57.7368	14.8762	52.0998	55.5597	35.9496	55.1452	27.9551	37.5432	17.9788	11.2134	44.9081	53.131	39.5232	0	41.6663	54.1967	102.495	112.353	60.8085	92.1453	65.4985	45.6154	182.117	122.445	11.3254	61.2021	40.2899	56.0692
726.137	24.361	76.3165	0	17.1121	15.5503	0	64.3327	94.0191	17.1488	72.5594	0	33.2806	64.8676	55.2863	0	0	0	28.6907	0	0	0	0	0	0	0	0	0	0	0	28.8657
726.16	22.284	178.678	35.5305	0	0	58.8129	38.164	28.224	8.42403	0	42.9001	18.4574	52.9281	90.7773	31.9447	27.4251	0	0	41.3404	68.3911	24.4599	20.7972	0	18.8885	0	21.2328	0	72.4245	45.3303	35.5365
727.168	141.462	1428.54	197.918	61.756	45.0656	211.209	388.204	188.229	98.0142	207.366	273.708	268.062	316.095	630.341	19.4459	156.611	59.7039	116.763	254.528	424.909	531.973	598.518	251.634	1118.31	680.203	773.794	556.651	541.219	764.128	429.291
727.169	25.7466	21.3665	20.329	0	34.0707	30.4275	28.9318	14.6382	19.1499	28.1198	66.7078	0	33.7432	17.5587	16.1861	94.3564	32.4251	0	77.762	60.0674	68.7224	90.9582	72.073	111.976	60.0978	86.9128	74.6594	210.712	121.957	280.677
727.194	213.638	722.808	351.28	210.249	100.147	504.569	466.305	212.15	95.046	294.744	177.165	265.831	336.448	312.785	29.2785	1011.48	378.455	224.448	2416.76	4292.43	3712.69	3603.56	5184	3202.12	3656.04	3225.94	3137.52	3656.64	2277.73	3354
727.249	975.722	1416.34	936.257	410.816	587.266	675.797	1647.31	794.538	905.806	753.814	573.263	944.172	639.887	701.317	506.59	240.699	225.159	291.052	70.4986	379.717	160.303	60.4038	51.3054	297.515	201.349	143.96	84.9268	429.775	467.355	381.353
728.244	30.5981	214.258	152.976	127.43	39.8847	94.3158	363.295	205.168	148.609	170.609	60.8695	183.718	161.663	173.101	92.4288	23.7238	22.7308	67.9495	42.1364	85.2485	46.1672	129.488	13.1063	41.9711	37.7452	47.9596	31.3231	26.449	25.2357	70.7988
728.245	245.425	364.026	285.512	226.876	168.713	105.917	678.075	176.028	337.585	358.509	226.555	299.669	231.194	534.665	206.736	81.3029	79.8418	95.9391	51.8218	119.507	94.9946	16.0385	49.1233	75.1814	39.9088	66.7335	32.4348	196.17	86.909	28.4793
730.163	24.7975	100.556	23.1457	28.4887	74.5847	0	43.9851	39.2616	8.7528	62.5649	29.4968	28.7029	0	33.2834	23.7571	18.6455	27.0066	71.8082	41.5201	0	19.7843	0	0	0	14.1365	0	0	32.7604	22.4997	29.3973
730.294	47.6349	42.4263	74.3723	45.9025	39.55	67.6734	88.0287	130.093	74.5883	75.9119	55.3166	36.1289	45.6197	45.5215	61.6609	20.478	0	55.6812	68.6831	106.106	53.1885	81.1612	51.6706	19.4313	42.3059	30.5465	88.2023	44.3586	38.74	133.626
734.162	0	253.447	75.7226	0	0	51.3568	55.645	36.8991	27.7164	0	23.1663	33.041	85.2267	64.9703	0	29.447	0	0	35.4732	47.808	21.5261	20.1999	17.8864	0	0	39.38	17.5171	819.906	1034.93	616.577
739.118	0	19.2826	0	0	0	0	15.2335	24.7475	0	0	0	0	17.9365	0	0	0	0	0	0	0	0	0	0	0	0	0	0	0	0	0
741.247	0	39.5902	0	0	30.8681	19.3236	66.1333	0	35.3056	0	29.5546	36.6825	53.5259	0	34.8324	0	16.4197	0	52.6057	31.0873	30.3552	43.5999	18.0254	30.8588	40.9282	26.9768	87.8554	23.6916	49.7799	35.9727
743.176	43.9197	0	25.1268	32.1599	37.319	27.3687	33.0333	45.1743	27.418	25.4955	29.077	0	9.7746	55.8903	27.4979	16.7317	28.1745	26.3545	68.4726	42.9372	53.4825	0	31.219	13.186	36.3891	0	78.3999	37.9028	10.5857	33.7102
743.193	185.756	354.599	142.35	103.962	134.908	138.664	247.889	216.354	129.588	129.777	29.0511	171.673	204.396	142.398	17.9556	39.4671	50.9822	76.6833	37.6799	46.6207	62.9113	50.7915	72.7087	41.5177	85.9358	79.8564	107.265	127.607	175.953	84.376
743.199	39.5629	0	38.1381	0	0	15.2371	22.3803	17.8214	33.9846	0	0	30.8652	0	20.8536	0	0	0	0	0	19.276	14.5695	24.8843	0	0	27.3438	17.7863	20.6169	0	46.8068	70.4651
743.202	121.177	297.897	149.333	39.6304	82.5385	101.989	156.754	170.744	96.1634	132.742	168.932	190.118	144.77	166.05	14.7685	38.3672	39.4308	95.6049	47.9602	49.1374	41.4989	83.6291	39.7107	38.7656	62.4697	64.2055	65.9171	65.9737	250.434	60.8242
743.202	0	36.3002	20.3974	57.5127	37.049	38.3448	74.8485	47.4511	53.7883	53.6777	2.34278	55.3238	78.5236	12.6756	19.6611	14.6236	23.1543	28.0773	64.0046	39.5565	33.0807	20.4758	19.1909	34.2125	48.9232	21.0644	38.9363	35.8785	21.9733	18.0168
743.206	29.9148	73.7481	41.0301	61.7233	33.6354	104.513	29.1017	36.0978	27.4371	37.2576	51.1115	26.1613	49.7828	45.2546	26.0298	38.3684	0	23.1044	101.579	0	72.9611	44.8346	56.9183	35.1769	71.92	0	46.8536	100.628	28.6358	79.5711
743.209	17.7783	0	0	0	0	0	0	0	22.6911	0	0	0	20.4353	9.10796	20.0589	0	0	0	0	0	0	0	19.4987	0	0	0	0	13.2546	0	0
744.208	47.1988	25.5504	44.1768	26.2672	18.7797	0	79.6018	33.4368	0	20.8027	46.7033	50.7298	48.401	24.3338	25.3505	55.7527	28.5072	26.9144	7.83835	36.1586	0	44.7667	27.4985	0	45.1239	61.37	42.5661	17.263	17.9139	0
744.216	0	0	0	0	0	0	0	0	0	0	0	0	0	36.3288	0	0	0	0	0	0	0	0	0	0	0	0	0	0	0	0
745.271	180.243	137.785	129.552	21.1812	29.5605	55.086	85.5392	60.173	65.774	28.2991	86.975	26.0321	55.487	56.9481	129.378	55.2091	0	55.4338	60.8069	57.4633	76.1895	106.225	0	57.9418	191.327	151.739	57.8673	445.886	197.298	267.971
745.274	147.822	40.8016	128.831	110.539	52.4195	39.0814	0	119.508	53.456	53.9162	50.5844	73.8846	52.396	66.2228	36.4357	78.6581	61.7287	47.4956	129.482	127.476	104.323	36.3588	98.2504	66.5885	107.328	61.2641	171.265	57.2213	61.5676	87.3288
746.667	0	0	0	0	0	0	0	0	0	0	0	0	0	0	0	0	0	0	0	0	0	0	0	0	0	0	0	0	0	0
748.28	134.946	72.2601	218.923	133.498	29.1286	99.7558	259.294	75.7701	74.8259	59.6662	63.6497	129.922	156.013	70.9217	52.8427	38.4386	52.1954	79.5669	189.435	318.325	0	124.402	61.1621	88.1217	86.9133	208.002	251.419	895.078	616.391	990.265
749.089	0	0	0	0	16.5315	0	16.509	17.3946	0	27.9213	28.1869	36.8948	61.4034	0	0	0	0	0	0	0	0	0	0	0	0	0	0	22.7062	21.0255	0
749.156	0	74.1514	49.9791	0	19.6276	88.5277	0	18.5597	18.6362	0	0	0	0	18.7203	0	33.3233	13.2995	0	98.6132	50.5664	62.6284	105.032	146.837	86.5352	99.7425	208.406	134.58	788.359	558.767	478.488
752.303	421.568	589.357	605.462	322.549	128.579	290.484	457.094	400.232	83.2554	421.015	72.5405	406.525	166.779	203.291	51.6921	41.8839	126.443	194.873	763.426	912.216	577.377	491.379	721.708	711.449	765.25	606.661	584.095	249.178	92.839	249.431
754.817	0	0	0	0	0	0	0	0	0	0	0	0	0	0	0	0	0	0	0	0	0	0	0	0	0	0	0	0	0	0
755.813	0	0	0	0	0	0	0	0	0	0	0	0	0	0	0	0	0	0	0	0	0	0	0	0	0	0	0	0	0	0
756.203	0	39.8517	23.147	22.4089	0	38.145	35.7087	30.7521	34.2487	16.3154	29.6248	46.0178	14.6962	55.7603	0	12.6092	17.025	16.4143	33.0318	0	22.2293	0	46.2733	18.7129	24.8539	40.4965	34.4278	104.058	51.7123	69.931
756.545	255.414	142.585	258.735	75.4423	80.4067	119.86	111.077	145.843	72.4536	198.468	285.427	115.383	200.613	248.232	117.237	77.8295	104.149	221.299	256.258	153.251	67.985	37.7523	0	72.6981	190.306	85.5091	123.258	0	0	0
757.177	70.0154	55.2775	22.3055	0	0	0	126.225	24.8558	5.88592	30.1113	37.9076	4.91561	55.4912	21.6791	12.6668	0	0	0	35.4124	21.1044	12.9948	36.2294	43.7156	0	24.6871	0	0	30.0611	32.538	18.7751
757.211	1220.51	1276.01	522.23	177.224	805.494	219.535	391.031	1602.31	617.183	1647.29	2661.28	635.636	1331.11	1829.49	131.967	254.554	1811.77	2318.95	405.627	649.928	348.71	822.431	1271.03	100.446	759.35	293.459	1706.5	209.297	136.598	87.9883
757.214	109.495	83.4778	28.8793	48.7	72.1638	41.0601	19.0679	0	49.7545	37.9406	13.7335	42.3852	0	35.3891	0	17.2479	17.3334	37.8514	0	108.869	105.892	138.166	151.029	74.1075	80.787	69.2151	13.8276	35.7266	49.6689	30.3803
757.215	30.5807	45.7797	42.5262	0	56.2017	47.7865	32.0762	35.0692	25.8253	0	43.9938	30.5277	75.944	23.8548	0	58.6828	18.457	42.4888	107.994	117.559	99.3347	137.037	184.779	342.357	0	172.849	75.4031	30.458	46.0047	61.9533
757.216	29.5873	0	0	15.0449	45.8294	0	21.5101	33.6372	26.3796	47.0879	0	75.9771	39.7319	32.2818	17.5448	19.9095	0	22.0827	25.5323	25.1944	23.7369	38.5507	102.376	25.1117	38.4664	0	0	49.0796	3.81728	39.0227
757.218	276.125	55.537	229.23	72.1604	69.3097	163.507	205.18	125.334	147.391	42.6153	64.9402	291.438	162.833	132.037	74.9631	50.9937	79.9733	138.99	11.587	72.5398	75.9163	110.567	77.4065	108.016	118.596	170.637	119.658	21.1023	0	43.8709
757.221	0	0	0	0	0	0	0	0	0	0	0	0	0	0	0	0	0	0	0	0	0	0	0	0	0	0	0	0	0	0
758.218	116.702	141.23	115.99	25.3635	63.4385	53.7441	80.3396	57.5894	21.09	70.9716	44.1859	27.3104	64.4193	126.528	49.7337	25.2574	28.9284	68.4982	100.883	67.5394	38.2676	64.6527	40.198	0	162.307	49.0985	40.6673	0	139.685	44.2034
758.22	92.0296	36.2544	143.059	112.96	93.7101	45.8939	77.3684	30.6017	38.3746	68.5893	58.0377	37.4115	43.6562	92.8895	48.7199	43.1538	39.8657	52.9363	49.3789	37.8902	83.0333	31.3094	133.617	51.9573	98.8332	26.9446	57.4881	40.7359	96.2572	99.5277
758.221	69.5658	220.144	35.9271	114.101	18.4015	38.1995	129.643	37.1609	92.7423	104.073	65.6706	161.085	125.085	0	48.0335	95.5651	29.8701	105.441	121.531	94.7972	0	49.1711	42.3128	110.768	146.58	97.3468	212.979	105.046	88.0064	108.98
758.285	126.646	107.684	0	92.393	50.3902	187.952	163.129	255.277	92.5635	227.042	103.151	79.6224	75.2782	56.61	97.0956	224.009	180.517	36.2638	98.5472	62.2969	79.2482	62.3846	56.396	0	34.0656	159.303	52.5782	133.372	197.994	88.644
759.194	54.5342	76.2132	152.191	47.6371	0	126.746	39.5695	70.9974	104.195	59.7894	100.993	196.031	56.0568	109.127	64.2319	32.0398	110.888	70.6129	103.372	97.4298	157.239	95.1962	126.801	93.0985	95.6173	163.595	34.9901	185.136	112.727	50.6171
759.284	44.0726	73.428	36.6045	32.8768	13.4147	8.20686	61.0029	71.6307	38.2509	29.2596	26.6384	99.7352	41.8227	30.0094	0	0	0	19.8939	97.8545	74.3029	32.2355	58.2645	25.7097	38.6609	46.1297	60.4226	94.8235	25.0729	55.7724	36.6674
760.225	36.4715	75.2727	91.8944	27.6148	78.1635	51.5164	74.6571	120.838	56.1128	31.7654	39.7963	74.5644	69.0591	88.9465	29.3615	59.7823	25.2094	36.0359	92.8789	57.4871	99.4894	45.5528	29.7192	72.4822	66.8134	96.866	60.8808	94.0003	60.3816	73.6981
760.228	46.8231	145.423	56.6463	59.7305	182.985	37.103	69.6288	25.0763	51.4445	49.9677	49.2626	43.697	133.805	64.5479	33.7679	46.1833	48.1135	58.7188	62.5129	57.4111	94.5065	93.0988	11.8469	30.7649	111.404	55.3476	34.1107	143.966	201.695	164.138
760.261	19.3903	26.4647	51.31	9.52046	0	27.462	30.5379	0	35.9047	22.4039	0	27.3151	10.5198	36.4403	24.2859	56.3063	80.4914	21.5384	197.838	123.432	152.185	103.003	287.182	49.7281	135.514	39.366	105.043	368.53	385.342	167.655
761.693	0	0	0	0	0	0	0	0	0	0	0	0	0	0	0	0	0	0	0	0	0	0	0	0	0	0	0	39.888	0	23.3398
765.099	0	0	0	0	0	0	0	0	0	0	0	0	0	0	22.1794	0	0	0	0	0	0	0	0	0	0	0	0	0	8.22368	19.139
768.178	165.007	21.3363	49.0075	118.446	75.3755	69.6493	44.4469	152.664	79.2309	70.3966	115.94	67.9746	95.3961	38.0773	107.232	20.5555	134.705	25.0912	68.9271	318.1	119.168	147.486	228.578	526.681	353.374	508.559	285.596	540.592	363.508	427.344
771.191	205.497	385.536	96.6837	169.747	371.104	375.307	225.399	303.344	261.921	304.307	465.381	167.607	478.796	340.209	98.819	265.618	108.799	141.774	235.775	179.867	115.108	266.717	298.046	126.033	105.591	167.802	222.159	259.647	120.348	250.189
771.192	69.5162	14.7628	212.623	0	40.739	142.22	25.6793	46.3076	99.3888	23.0759	0	91.7468	59.5881	38.478	34.0752	34.5084	57.1213	56.2024	28.9096	42.939	24.6501	84.6668	87.8303	29.4653	36.0456	46.5993	23.6281	19.8226	252.532	294.53
772.196	28.8475	48.4575	55.3213	18.3786	0	63.3206	26.013	22.5795	22.967	0	0	53.505	26.8432	0	24.3276	0	25.3538	37.3723	54.2872	63.2123	29.5381	60.8277	27.4917	62.1951	0	46.4648	29.6021	98.4402	23.6015	40.255
772.205	22.9712	56.6621	51.3684	30.2458	16.7037	42.5583	25.0182	55.3358	16.7717	42.9818	29.4074	19.3259	61.8814	44.2644	13.9467	25.5803	6.53372	57.5257	97.8241	30.0674	44.4575	49.6231	45.6858	62.316	22.0172	60.9292	33.9211	55.3824	59.5887	34.6906
772.261	80.7224	39.5281	49.5645	76.9795	51.3781	15.2974	63.3295	80.9534	98.3702	114.891	100.366	44.0885	56.0536	45.8601	114.409	162.549	39.2339	30.0332	54.0195	89.4655	54.2923	25.5377	76.0765	20.242	105.257	123.326	66.775	83.8484	165.145	160.726
773.147	47.8986	50.1313	80.0621	40.7956	15.7788	62.2541	42.7416	32.9004	66.399	24.0657	44.2794	20.2489	19.8469	5.41816	45.0304	0	51.9624	40.1374	56.5578	14.4297	26.2252	9.81355	0	41.5062	9.53321	34.1986	33.7071	52.2929	31.7165	0
773.193	378.272	106.828	360.086	124.564	100.854	236.458	110.45	271.693	102.68	7.81168	0	99.6444	83.2432	0	97.4019	253.821	265.302	279.56	284.067	529.95	51.7917	331.684	615.311	1225.9	1449.41	1572.23	265.904	319.106	837.272	470.893
773.195	146.106	21.7767	89.1388	177.681	63.1394	58.6056	50.5615	46.3901	32.367	137.892	141.427	94.8854	45.0851	81.9368	91.3577	99.404	48.8667	86.6638	31.492	71.5712	0	27.524	166.64	37.2332	70.4674	58.2744	91.4018	171.557	196.906	190.708
773.206	76.7782	155.068	177.927	44.677	73.0527	208.837	45.2759	27.4089	36.808	70.5847	124.064	115.59	53.5183	62.0801	37.8681	63.3832	54.2531	58.802	133.097	86.8963	223.099	722.32	156.76	158.492	218.298	84.9891	168.993	44.3299	53.3797	104.947
773.207	45.5774	149.977	41.9505	49.8268	141.206	49.539	46.8035	52.828	56.5668	52.8355	74.3105	106.732	25.7904	27.3806	37.8681	77.5645	26.0073	210.359	700.858	1603.4	253.975	367.154	349.921	168.192	648.056	515.827	160.531	123.658	93.3899	194.422
773.207	29162.7	34866.3	36042.6	14312.8	13157.8	32873.5	35354.9	22435.2	16427	18047.8	10909.5	36439.6	23778.4	24782.2	7447.22	17546.9	11888.9	11215	9763.53	9093.97	8285.22	11776.4	6932.25	21065.1	24681	31912.3	15218.5	49359.6	55454.9	57895.3
773.208	0	0	1310.1	69.651	0	229.596	0	140.274	18.4135	75.7113	0	41.5547	23.9783	0	29.7407	140.549	233.729	0	1161.08	1518.56	261.221	2322.89	943.723	677.724	146.331	71.8666	979.357	197.582	45.5133	37.0016
773.208	33.9039	29.935	0	35.8689	40.3309	19.2212	56.4429	356.59	20.7922	75.7113	48.874	41.2679	38.0953	5.28864	68.5228	70.9369	38.4303	21.4385	52913.3	50797.5	76471.9	122455	125269	101661	162858	192810	129535	217570	212182	177770
773.208	166.327	337.409	71.9401	191.685	38.877	97.1418	130.669	157.742	73.9574	68.7309	167.36	127.779	155.737	68.7291	80.7136	54.6861	113.588	129.212	215.662	151.779	159.972	252.481	302.538	565.179	297.337	276.628	255.023	49.1679	84.5857	116.416
773.209	135699	300018	172966	31911.6	68427.5	152184	225313	0	7700.42	195150	155336	28146.1	139938	163118	4005.85	245.162	33878.4	100866	54.4282	16930.9	33949.5	1811.62	2794.66	14263.9	44190.4	64230	196.896	904.519	13325.6	0
773.209	259.38	133.627	32.9058	82.3735	83.3438	57.0627	111.163	257.525	208.607	158.887	227.913	134.35	157.012	21.3112	177.79	34.879	24.2947	68.7985	709.89	1206.15	259.104	247.2	251.503	510.559	575.377	290.449	161.256	539.676	70.3048	124.236
773.209	0	0	0	0	0	0	0	212.811	0	0	0	0	0	0	0	17.4232	0	0	55.3365	61.7167	22.8327	47.1903	37.4639	47.0268	59.999	21.466	70.4379	118.129	0	0
773.209	187797	269024	119390	86970.6	68538.6	134868	226014	685.587	44693.3	207135	170682	121879	256951	163137	12796	200.429	33919.8	100995	41.085	17814.4	32459.1	15781.7	28863.2	24767.2	91180.4	107693	304.313	855.432	0	0
773.212	0	60.2147	0	48.1614	8.75784	0	55.1955	361.924	20.7922	46.431	48.874	35.54	34.3198	31.4771	29.7407	72.5498	40.7307	21.4708	232.307	722.643	113.932	183.835	715.424	81.1326	316.98	190.486	185.773	69.3292	29.1263	0
773.212	85308	124496	95630.8	40170.7	36499.4	61770.5	131594	88308.9	32412.1	112982	88559.5	119866	128257	115757	8606.83	3022.61	13201.5	36944.1	5581.87	8501.91	14715	19763.4	21263.6	8204.54	31828.2	40366.5	773.824	36429.2	60053.9	7855.68
773.238	0	0	0	0	0	0	0	42.9223	0	0	0	0	0	0	0	0	0	0	22.5116	24.9067	26.5702	16.7501	76.1264	17.4548	55.9087	58.0699	37.8866	53.0372	0	0
773.243	896.908	642.133	842.752	131.41	143.299	521.021	852.415	529.027	546.531	550.131	430.813	291.426	965.391	499.84	129.191	44.1339	39.8	94.8923	141.09	0	68.9746	85.2576	77.2406	15.5762	147.69	174.872	56.2824	1101.53	1421.77	1213.15
774.163	443.004	880.489	214.519	281.192	173.359	581.826	857.815	496.546	297.252	953.128	538.606	823.976	1039.3	776.503	49.9825	86.3715	75.2214	164.747	53.8594	57.6353	190.148	226.761	28.7161	65.0126	105.248	99.2948	50.4404	279.363	629.796	361.222
774.202	204.899	94.2844	136.641	212.93	57.2154	166.319	219.181	99.7792	255.261	87.4263	6.43478	81.6408	48.505	0	302.711	62.6212	0	66.3411	371.493	353.202	58.6159	386.34	237.125	515.321	265.609	558.564	132.335	47.1692	168.643	202.888
774.211	15.3117	40.148	0.553654	0	22.2305	31.5772	32.802	62.4661	22.4598	26.4154	0	0	0	28.15	0	75.2595	0	0	152.921	151.549	29.8896	99.2819	87.8524	35.6304	79.6314	79.5201	28.8868	0	0	0
774.212	69065.2	70389.3	15207.3	42054.9	19308.4	29305.2	36456.2	179.193	33608.3	88704.8	49991.5	127960	105900	19467.3	5293.59	108.297	3051.28	30192.3	92.5999	6457.21	6112.67	21459.1	22623.4	12424.2	35176.4	34792.4	112.773	147.83	93731.6	0
774.212	2953.47	2268.53	0	2791.71	1058.81	848.647	11512.8	0	1629.12	4163.66	0	6381.83	10121.4	0	229.308	1044.98	45.9399	2434.41	1522.56	2564.49	609.372	6097.53	6539.02	1000.96	7665.98	5187.07	1367.3	18874.4	38179.4	23112.6
774.213	0	72.0678	705.65	0	0	0	92.7095	53.5625	19.0625	10.8507	0	12.6602	16.6396	0	0	32.4435	0	17.8475	522.731	74.8811	0	534.681	251.001	160.149	103.648	51.5622	277.264	52.198	64.1739	17.3173
774.214	10626.9	13971.2	11719.7	5162.06	3799.03	10967.1	12440.1	6679.12	5721.56	5936.14	3639.36	11911.6	8400.76	8429.23	2409.19	6253.09	4049.28	3784.09	1912.06	2652.91	2086.35	3380.82	1698.27	7004.58	5460.74	9047.73	4869.11	4981.72	0	0
774.215	16700.9	50566.5	78390.4	1384.64	22181.3	61290.9	25197.4	0	560.049	11436.9	24346.9	3225.47	2953.94	19316.7	1162.17	53.9967	3865.02	11246.3	44.0876	1199.91	10350.7	471.14	667.217	565.392	2682.09	380.173	78.5576	96.0053	743.334	96.9817
774.217	17249.1	1594.41	10818.1	6217.22	4077.3	9230.5	8760.26	15692.7	8544.08	6787.47	5656.4	13374.7	11459.7	9200.87	10318.9	5813.84	6375.63	8227.02	5704.27	3976.29	5016	4919.87	2854.54	9088.38	6438.15	6398.15	1875	1175.08	3945.08	3009.12
774.22	0	0	0	0	0	0	0	38.9336	0	0	0	0	0	0	0	0	0	0	16.8931	25.8429	82.299	26.4698	24.6511	8.91176	38.5929	0	35.2933	25.2617	0	0
774.251	333.026	297.304	120.019	34.7392	88.6905	208.419	304.704	359.561	240.541	357.009	238.511	86.1399	342.693	270.261	20.2782	29.0564	16.7931	47.6074	124.625	117.661	57.735	185.603	18.4089	68.8159	73.4983	78.1478	75.5522	398.475	462.167	1563.55
774.257	324.483	386.417	115.14	349.899	64.4201	393.191	494.414	553.815	232.352	296.133	56.0544	472.041	247.691	258.64	69.6153	210.284	93.7173	274.168	106.119	47.7728	95.7178	79.0954	115.482	180.548	138.303	200.148	54.7929	54.1607	48.7556	55.9291
774.279	21.8948	35.7348	20.2858	67.5988	0	34.4594	21.3142	48.9587	53.0131	41.0372	39.7465	23.637	33.3618	0	24.7539	39.3609	29.9784	17.2646	23.9523	47.18	59.7052	38.4462	62.8282	42.6536	58.4407	27.9744	100.489	54.5171	38.2541	38.3364
774.28	28.385	42.522	19.405	29.591	62.2862	29.9504	63.961	16.5387	21.3362	27.7556	0	26.7371	0	26.8852	0	9.42233	0	26.2447	78.8394	103.433	48.6748	51.6324	49.3946	0	66.095	6.41741	15.4271	36.7474	0	19.8581
775.212	3407.76	627.973	590.129	5232.57	195.917	732.97	846.251	174.387	7475.39	1339.1	1345.11	17512.3	4347.91	0	1494.35	103.13	550.17	1170.24	77.2114	429.051	214.046	4023.7	4602.15	1005.16	4480.82	1712.05	68.1113	57.1699	29398.6	17809.8
776.185	175.345	176.967	196.292	77.0552	59.4144	142.955	87.9897	66.0322	38.4051	67.4354	26.5359	160.167	86.2768	11.9983	20.0767	62.3614	103.699	86.8364	60.6887	41.6127	42.4301	0	32.632	22.0238	291.57	76.1263	69.9881	220.987	366.069	230.121
776.217	7159.28	9037.25	6788.19	3564	3463.49	6232.24	8605.35	6437.41	3420.54	7491.46	7240.4	7282.41	6333.89	8234.65	1484.3	1472.28	2579.56	4469.68	989.7	2017.15	1641.56	2315.44	2901.27	1768.92	3319.29	3925.31	3140.64	6183.02	3891.18	4693.51
776.218	1848.81	3035.35	1264.55	720.001	1029.3	678.92	2440.47	805.959	805.449	2475.36	843.926	1398.64	1675.65	1596.74	532.346	535.607	240.61	752.485	552.384	449.787	222.211	738.586	0	332.944	467.252	1084.93	636.209	347.006	202.65	40.8051
777.194	51.7922	25.1865	89.6995	34.7355	28.4071	46.1312	48.1838	69.6928	81.2243	112.814	65.6771	53.7455	23.4752	50.2239	20.1227	59.199	0	42.9289	23.5286	68.4081	37.0773	33.1246	43.435	51.4689	72.8265	64.6687	59.3493	105.905	167.119	137.372
777.221	42.5676	67.9915	65.2923	30.926	41.6166	42.7014	43.5089	0	23.742	52.9514	50.3025	57.6182	36.2432	24.1026	0	0	26.582	21.6564	51.1636	34.2994	29.1041	43.3275	21.8284	22.1894	36.1879	44.7855	44.6226	93.1188	78.8265	71.9984
781.194	48.4354	0	33.9976	38.864	48.0185	0	0	36.5337	42.6337	46.0346	0	70.6551	26.4433	41.4596	0	0	0	0	0	21.5971	19.1441	47.1282	17.8879	0	21.3084	0	0	0	44.5829	0
784.168	55.4389	26.5709	41.8449	15.281	0	0	36.522	0	39.2757	0	0	45.1034	51.3754	69.3125	12.6744	0	20.3813	12.6844	0	43.513	23.4668	66.4032	0	19.3334	35.7385	17.9078	14.6646	9.70663	240.015	297.929
784.203	19.0666	36.1626	45.3463	0	22.1591	0	24.5034	22.4042	19.1808	0	29.3006	14.377	19.2713	45.7535	0	0	0	0	0	0	0	40.3814	0	0	0	0	0	28.2351	27.0098	16.0357
784.204	394.339	249.599	505.166	274.495	264.078	364.81	464.442	479.776	58.5225	466.531	403.482	305.279	314.967	295.422	45.5665	57.4196	98.025	321.258	28.6581	34.1456	92.4552	0	46.1025	53.0921	170.838	216.703	61.4974	447.958	567.53	298.146
785.179	41.2171	36.5132	0	0	0	0	0	21.2304	25.4186	18.4382	17.5349	0	0	0	0	0	0	0	64.0056	57.798	44.1515	35.176	39.3021	76.1527	31.5926	80.7651	40.0776	1.97942	47.9781	0
785.213	43.5105	106.935	10.1926	21.6646	17.9287	0	53.3365	23.7155	21.3562	27.5187	14.2052	20.1442	0	26.2585	0	0	0	0	0	35.4027	28.7745	43.4977	45.719	28.0511	0	47.3603	28.1609	27.3413	92.8962	17.3175
786.199	28.051	58.9491	85.6317	30.1982	25.5777	21.6749	49.3725	24.0785	19.8589	33.8899	63.7252	45.8602	48.381	14.5772	20.1459	15.6298	25.047	20.2341	56.5274	65.8807	44.6293	0	0	38.9989	29.5284	34.3737	14.7753	61.124	113.627	100.081
787.201	776.564	3358.17	578.408	267.165	497.634	130.366	618.786	488.377	290.712	1038.18	0	902.568	948.125	643.245	146.91	120.988	595.177	0	55.9643	53.2723	137.042	320.187	237.787	37.6546	80.4967	291.573	492.232	597.706	950.323	531.73
787.204	41.4539	203.67	388.068	313.272	96.59	398.262	699.363	78.6273	449.172	109.603	268.397	254.877	114.373	604.031	265.546	156.324	99.1063	359.017	98.3047	311.019	129.121	184.398	124.357	307.461	297.458	148.946	155.957	719.643	676.533	609.831
787.204	6223.51	17387.9	4180.62	2654.72	7162.23	2330.75	6545.81	9940.57	5260.87	11843	16438.4	7413.67	10130.6	10926.8	1159.16	1866.88	4822.47	7852.33	1013.18	1347.67	1291.6	2922.5	2510.11	1021.1	3724.79	1778.38	4333.52	1151.31	5570.12	1280.58
787.205	59.3641	118.133	43.6199	61.8887	40.36	98.9962	0	58.1236	90.7969	75.0378	51.8066	68.0198	105.545	10.1874	72.7726	98.7486	53.8896	49.7542	137.561	519.109	146.361	891.882	792.574	501.959	1125.72	823.398	360.375	88.9842	128.678	48.2219
787.211	57.1026	86.6496	41.7604	58.8407	39.3789	98.5386	166.154	50.7819	55.9462	86.6484	30.9057	123.466	72.023	13.8095	79.2534	98.3881	94.5783	49.6025	450.744	710.908	147.421	873.469	843.21	429.562	1205.7	903.316	368.191	107.643	136.334	53.9263
787.215	125.28	68.7699	66.2779	45.0193	116.819	60.1242	54.2881	53.1688	50.8721	59.8696	73.5603	52.8105	58.9526	67.5058	24.547	90.8257	133.271	73.9497	275.453	191.437	382.411	271.982	334.591	229.08	393.353	119.181	95.0283	59.4295	89.831	54.2558
787.231	0	23.3993	0	0	0	0	0	0	0	0	0	0	0	0	0	0	0	0	40.8038	0	0	41.2729	46.4853	21.1241	17.4576	22.8247	0	0	11.3101	16.6593
788.194	320.164	508.032	262.721	124.499	35.3116	415.312	554.459	197.537	132.686	131.323	229.729	347.876	496.263	503.144	0	206.93	206.348	257.697	470.837	677.283	792.117	456.025	728.945	315.129	833.433	948.406	636.053	266.98	276.191	151.627
788.207	71.0536	452.896	228.864	54.6579	188.031	285.034	214.458	174.111	104.588	184.29	214.207	211.92	202.153	366.404	65.1758	45.4704	0	111.594	63.0914	24.8379	32.5259	135.451	86.9105	107.186	164.671	76.5455	79.1964	86.4103	0	13.7906
788.219	30.0008	0	35.9434	0	16.8872	28.8719	21.4378	0	0	34.7955	0	0	0	0	0	0	0	0	0	22.2296	34.8377	74.1734	53.7939	28.4892	15.1998	57.3767	38.4323	23.465	19.3113	32.4491
788.227	34.5847	30.2737	12.6389	28.2121	28.6656	71.413	64.7566	29.5184	25.5527	32.6223	33.2334	70.5094	32.5946	23.4078	53.9714	0	88.9525	40.9375	278.483	280.144	160.161	198.519	79.4482	69.1051	80.448	58.4108	55.9277	35.3765	19.1447	0
788.237	1250.95	685.068	904.049	1290.31	785.032	1035.17	929.833	996.466	771.799	806.066	835.669	1161.18	870.677	462.987	447.218	900.987	809.865	647.795	108.582	151.699	238.562	228.08	242.031	198.245	498.096	186.785	839.444	1224.3	874.039	1241.93
788.249	13.5097	0	0	0	16.887	0	18.7517	15.1214	21.0862	0	0	29.9831	0	22.4107	0	16.3228	14.7334	19.9865	0	29.1724	25.3339	18.789	0	8.01619	0	29.8951	0	0	0	0
789.186	440.152	960.804	351.464	227.398	230.202	327.118	261.062	868.957	129.259	440.028	697.509	334.945	833.594	719.412	54.3877	620.661	451.411	755.202	856.689	1962.64	1421.66	2192.07	4565.84	0	1965.35	693.266	2792.03	525.694	69.0795	579.506
789.189	316.74	1243.43	53.7763	373.527	107.49	84.4703	2054.4	35.4746	164.73	2985.05	596.462	928.526	5246.41	944.726	169.028	75.6108	113.093	374.196	15.9725	6412.2	0	7943.68	4814.99	1255.9	428.913	16269.5	35.8761	129.592	9724.05	355.178
789.201	0	2284.09	1184.41	62.0496	32.9548	1927.88	310.105	18.7065	28.1781	91.9978	635.358	113.996	25.9757	833.119	0	12.5299	426.423	358.024	87.897	222.906	2778.21	226.576	98.3824	199.25	1896.05	309.283	44.6058	109.974	211.324	336.376
789.202	1871.42	2034.29	1163.11	1046.87	727.049	1462.81	1455.7	55.6655	613.232	2105.54	749.57	506.522	1548.34	2243.19	100.203	0	269.591	1293.15	22.0727	2178.73	1913.85	1151.68	816.522	2619.15	3015.3	903.633	1440.24	166.789	10044.7	15754
789.205	626.818	1941.67	1492	560.101	410.806	2015.81	1583.74	504.683	568.602	1166.94	430.349	986.488	641.091	1269.54	172.267	4389.59	904.994	441.115	3583.46	5107.08	4663.92	2676.87	2608.78	5521.25	4842.83	6140.39	4438.94	9603.73	4416.74	6707.62
789.207	2796.91	1346.04	426.396	495.138	664.776	1156.05	2377.66	89.9174	141.955	392.353	1001.94	207.885	2283.63	1006.72	131.176	80.0399	135.925	1939.29	13.752	1496.6	2141.14	612.235	9808.28	2176.22	5369.93	2448.54	90.1022	277.069	1709.87	109.366
789.208	13900	41480	40251	10647.3	6610.55	17294.3	14994.8	26578.7	4774.45	11915.9	6360.79	30254.5	31692.1	51479.8	1954.7	24505.4	10034.8	9971.19	14095.4	30513.6	40071.3	44273.8	34244.1	43500.4	22971.5	30254	30654.2	13330.3	0	9394.12
789.217	912.659	190.374	209.803	378.627	298.238	278.551	208.777	464.304	556.296	551.413	647.552	390.352	967.147	943.347	255.04	156.579	316.857	504.458	608.862	330.317	554.737	436.878	818.502	489.348	499.265	37.1274	275.01	0	722.027	731.335
790.132	0	0	0	0	0	0	0	0	0	0	0	0	0	0	0	0	0	0	0	0	0	0	8.34627	0	0	0	0	30.2216	0	44.6151
790.16	34.5307	71.2463	49.1384	0	0	37.5576	11.3593	27.3977	0	32.5217	51.9426	24.0362	30.5366	72.2974	0	0	0	0	0	0	0	51.8262	26.2611	16.0594	36.7227	76.1971	41.4322	60.2703	95.9474	2342.32
790.186	398.234	476.314	582.361	61.0089	253.708	351.807	474.024	0	397.436	356.137	281.714	119.773	201.675	600.801	41.5843	31.1439	118.389	359.586	19.2191	279.495	519.78	1989.86	559.926	159.505	443.367	185.595	286.452	75.465	9152.95	2459.85
790.205	9823.31	30828	24226.9	6494.59	4032.76	13992.5	17780.9	19158.6	3253.23	10528.4	15723.1	20227.6	17309.5	28951.3	846.29	15091.2	9720.97	8485.13	16524.7	19755	39284.8	26564.1	30991.1	19256.4	17411.3	26135.2	25106.1	26959.1	15595.4	11762.6
790.205	399.465	1152.37	46.4256	123.297	21.4639	268.638	539.875	24.9753	165.989	406.653	386.8	448.504	3350.25	483.845	70.9485	34.8664	183.758	199.413	20.8578	2832.88	657.96	1395.95	7568.75	2134.31	506.637	9981.44	19.1029	15.0404	2758.71	122.863
790.207	83.3194	0	187.72	551.635	47.4629	44.901	278.523	32.0368	304.241	142.034	84.98	2833.56	3959.33	380.174	43.8093	35.5864	46.6983	77.691	33.1488	3217.65	259.743	5592.43	1559.82	2596.86	165.204	10364.1	2.27634	140.773	5521.69	0
791.277	0	0	0	0	0	0	0	0	18.1536	0	0	0	0	0	0	0	0	0	30.0653	83.2023	0	22.871	0	21.8386	0	17.9477	37.9031	144.761	107.425	126.092
792.173	57.2357	83.5568	74.1904	55.9579	35.6144	19.5906	81.3108	77.6524	70.7971	18.683	25.2027	74.9467	23.9999	100.765	30.1306	23.7539	23.4139	53.9466	38.2912	44.4634	19.1931	0	19.6409	0	38.4446	38.7558	19.8311	149.243	199.577	167.329
792.176	41.5427	59.6237	259.706	37.658	0	227.083	60.3417	149.367	32.5412	15.7488	113.089	99.0495	47.2771	181.583	15.6919	0	0	52.2754	24.4365	29.6943	26.9074	85.1883	107.616	48.1125	91.9489	85.1035	0	54.164	915.394	1655.07
792.181	2606.98	2666.3	2218.71	1022.38	1434.93	2407	2717.22	2517.92	950.018	2851.13	2179.38	1545.16	1969.18	1792.64	248.878	421.192	716.675	594.936	134.235	262.058	447.903	437.451	771.765	290.706	723.415	936.72	879.918	2635.29	2234.53	672.779
792.211	1050.76	3583.03	1469.75	523.263	451.548	1497.21	1562.99	1161.15	651.182	767.476	1165.48	1148.16	1923.91	2463.97	106.611	1421.01	888.184	763.328	1973.31	2188.39	2827.29	2858.21	3265.5	1589.23	3034.67	2851.85	2883.43	5206.7	6275.48	6010.85
793.208	0	27.401	69.9853	0	0	26.8573	0	0	0	0	0	0	0	0	0	0	0	0	0	0	0	69.9079	24.9525	0	24.5644	24.4393	0	0	150.961	179.762
794.207	59.7143	89.2825	105.195	0	32.2064	70.168	25.5301	0	0	47.744	53.0378	0	42.1243	44.3321	0	0	15.4866	18.0237	0	0	0	11.9174	0	0	37.8037	10.4681	0	0	0	94.3661
797.166	161.948	330.763	131.933	149.889	223.167	72.1066	134.619	118.736	270.752	85.0598	97.5276	267.166	144.413	124.122	124.81	167.704	176.311	203.653	66.5619	29.5191	165.159	53.5215	57.8064	113.836	251.373	119.901	170.01	0	135.584	111.766
799.168	22.0051	0	25.476	35.7738	0	35.2098	36.3031	19.0813	24.7304	0	0	0	23.5356	0	0	26.2085	13.3993	0	35.0966	15.2867	22.0501	20.3952	27.2507	24.253	40.8531	19.9762	0	103.665	98.4922	135.105
799.23	18.5185	0	76.967	48.8925	30.012	0	43.5756	69.5091	0	36.6609	44.3645	63.648	29.3973	15.9024	24.9579	30.2711	14.7488	25.6432	45.3014	61.7522	45.2735	91.6698	77.1474	25.8709	65.2509	42.5814	48.7709	15.981	25.738	40.4353
800.168	101.075	581.494	0	106.709	45.4367	42.3719	528.213	78.9876	27.7198	302.953	62.6474	371.6	469.789	30.4493	0	0	0	49.4184	4.13036	0	0	36.1306	54.6237	31.3807	24.8923	55.9965	70.4612	699.669	1361.11	721.288
800.169	0	54.6907	0	0	21.0068	42.3842	0	18.1356	29.0541	0	15.0233	0	53.7334	22.6469	0	0	15.2578	0	19.4174	27.5048	56.2247	64.5772	0	24.3709	49.0742	45.9447	40.8113	163.164	79.1272	51.2943
800.189	5.39828	132.587	267.091	11.0198	43.6894	86.1302	150.19	0	0	41.1853	64.0776	32.2933	0	0	0	0	49.2935	77.4843	0	0	15.1	0	0	0	27.9393	30.3804	0	0	124.61	121.741
800.678	0	94.1583	38.9963	0	42.6612	67.9657	61.5525	27.5753	0	28.9505	0	57.2258	60.7342	59.8667	0	172.851	56.3871	41.6537	39.2253	168.488	136.42	124.464	122.532	184.317	110.259	145.628	86.7429	506.46	349.276	407.223
801.181	0	0	151.017	91.4404	26.8191	83.5596	101.554	24.3571	68.5426	0	7.24648	67.5652	237.684	66.0607	11.7092	0	0	46.912	45.2894	40.4913	63.658	111.038	50.374	23.8834	67.6531	31.8467	19.2496	39.7039	3307.06	1814.22
801.192	459.806	192.509	236.135	762.403	452.954	719.916	670.932	281.777	374.076	339.473	336.899	524.144	332.928	343.443	124.439	543.709	598.958	848.272	374.5	236.766	223.654	276.812	194.234	357.474	374.699	551.09	272.975	139.028	403.765	162.341
801.205	220.256	273.859	120.542	195.14	188.631	311.787	490.222	361.737	127.325	239.055	172.891	351.773	189.3	120.67	24.2255	10.6806	70.5567	366.811	90.7524	54.1365	109.384	38.7841	188.758	76.5416	97.5072	163.064	162.37	156.232	721.968	444.626
801.211	33.2254	118.244	30.9833	0	24.0998	22.7986	0	19.641	16.2277	57.3771	117.599	9.01549	50.4142	5.14973	0	46.3612	34.584	3.61837	86.8983	21.3491	73.0083	124.433	157.588	61.5916	60.3337	42.1382	56.5886	35.7858	40.5031	39.3508
801.676	350.217	341.246	811.103	422.269	357.996	325.745	603.207	551.268	321.353	702.507	233.869	260.643	563.83	281.27	63.751	78.5632	184.369	236.422	75.5497	117.623	147.495	207.286	185.27	40.1225	239.566	318.829	274.214	2458.86	1954.4	1111.36
802.602	642.715	983.03	655.415	538.439	610.738	542.956	490.402	492.476	671.912	922.654	622.103	441.75	753.354	585.838	653.469	698.866	641.838	572.887	521.213	784.531	682.838	642.691	939.135	768.862	1068.58	643.219	811.384	734.082	656.98	797.12
803.197	59.2623	76.5777	83.7369	28.1336	64.5505	200.979	108.519	71.349	36.3011	48.1647	104.008	75.1836	134.144	68.7063	37.1315	99.5826	117.841	196.966	187.911	162.666	221.641	263.443	76.8718	261.911	122.84	376.708	107.703	548.439	236.59	466.667
803.207	0	0	0	57.6451	0	48.6745	0	0	65.7777	0	0	0	0	0	22.7106	112.007	0	0	22.2562	45.2698	57.325	72.8521	314.958	33.8536	104.085	35.6326	0	40.3055	83.1291	234.852
803.216	10400	19760.5	33331.6	13911.2	4860.58	46013	22598.8	7855.57	3596.19	20376.7	8368.7	16672.3	10143.6	12136.1	5088.7	51183.6	24643.1	9035.18	43350.1	50802.9	49700.4	51318.6	45799.7	61648.6	59543.5	76237.1	54282.9	94326	58743.3	113721
803.217	1113.06	178.913	212.44	1983.2	157.931	694.693	201.141	18.2679	734.294	1718.35	464.296	4120.08	3687.05	986.487	575.207	187.822	211.552	578.34	40.7805	8096.12	1225.39	19018.4	12962.7	11117.4	22314.1	17960.4	77.775	258.324	21585.5	21565.7
803.218	62.9708	685.404	142.077	46.3967	55.7109	76.1283	110.213	59.9703	52.2263	36.4939	0.838462	3.92396	13.5633	82.8273	0	125.848	0	11.3307	0	0	0	0	229.627	0	561.501	351.647	449.017	853.068	714	775.83
803.219	280.202	312.155	849.341	507.908	4.04517	810.547	295.493	105.356	212.907	131.066	811.251	170.489	431.144	622.28	123.185	149.569	594.059	106.304	180.694	953.768	165.509	7303.99	8278.41	2856.06	5508.9	3271.93	268.507	58.4896	14515.4	44891.5
803.221	0	0	0	0	0	82.5638	65.6567	0	0	0	0	0	0	0	0	0	19.7965	0	38.5404	24.405	17.8497	27.2916	0	18.7854	32.6681	30.5047	48.1857	156.19	0	0
803.224	328.116	0	415.508	2292.54	160.017	273.655	338.217	67.5133	770.617	1115.47	868.637	3056.22	2680.43	799.279	368.695	356.549	109.677	248.438	187.163	5688.61	749.901	19175.3	13129.3	11236.7	19583.7	16281.5	290.906	268.216	23475	21528.6
803.225	10526.2	20060.7	31753.7	14200.3	4926.26	46666.6	23041.5	7651.6	3350.19	20065.5	8487.37	17924.3	10135.5	12175.9	5087.52	51680.2	24951.4	8779.5	46301.9	51721.3	52510.1	51545.6	46663	62272.9	60241	73401.5	54798.4	95715.4	61367.1	117641
804.219	53.7886	341.951	859.548	300.595	182.801	2108.75	891.753	92.3423	83.8856	571.248	230.735	473.705	235.761	236.637	55.2777	1638.59	537.942	115.36	618.683	336.406	848.204	995.905	264.538	1214.1	1307.7	1480.14	522.622	2216.97	532.125	1376.37
804.223	186.296	898.71	199.114	76.7917	122.377	373.16	185.082	367.495	97.3138	500.351	89.7052	121.026	227.175	20.4024	79.2662	206.712	86.6052	180.996	243.044	975.543	472.212	648.665	1376.97	874.264	1550.89	778.818	469.733	1042.97	817.623	1367.21
805.196	18.304	0	32.6266	28.0424	0	38.1438	30.3126	0	0	42.9117	38.7925	21.2978	27.9963	29.0976	0	0	28.2836	0	0	19.6315	56.6739	45.6496	13.3781	27.9123	92.6327	38.7345	21.5131	76.1389	126.017	227.218
805.226	18.9049	203.506	0	56.6592	19.696	175.308	60.739	60.0078	0	113.135	21.4257	38.5529	43.3532	50.802	28.075	77.4783	34.8326	0	158.037	144.342	182.585	170.65	48.0195	271.766	130.577	118.748	180.313	1246.25	622.844	1133.5
805.249	273.911	2075.55	1032.04	659.927	301.399	1655.5	617.098	373.903	299.355	623.146	686.896	565.621	719.011	741.901	292.726	1047.47	534.554	631.738	1062.21	1491.77	2161.42	2921.06	3693.32	2265.4	1928	3370.18	1664.08	3291.54	886.433	587.161
805.256	341.388	838.046	240.627	81.4678	57.1038	403.768	592.25	309.995	50.3687	104.851	215.743	365.09	186.325	242.771	103.307	29.7377	59.9202	101.174	419.081	303.754	657.854	1086.52	2026.93	518.509	1793.51	1343.56	606.461	2773.83	1987.76	1208.7
807.22	30.9383	12.4253	33.1617	0	0	0	0	15.0569	11.7457	35.8419	16.2874	14.9382	20.8399	47.0472	0	0	0	0	0	0	25.6034	73.2991	37.6209	47.3173	78.3947	0.999621	0	19.9077	140.197	145.092
807.232	49.756	172.613	164.918	45.633	38.3937	224.072	137.803	54.4309	0	71.3809	32.859	31.1628	0	94.2716	66.0099	313.307	151.853	77.8391	50.9293	151.227	200.471	182.782	198.564	285.159	237.621	425.956	205.345	447.757	343.65	572.824
807.657	47.3237	0	18.587	0	0	75.8317	25.661	19.1097	0	34.1167	19.3727	27.6297	69.3611	30.7948	0	0	0	0	0	18.3743	43.5361	58.6296	22.0227	0	29.2119	0	87.8314	289.108	396.018	103.562
808.153	27.9278	42.9149	0	0	0	0	26.1016	30.7613	0	0	0	0	30.5921	34.2509	0	28.374	0	0	85.6149	0	35.4432	68.8423	0	0	39.9024	62.407	77.7119	162.924	234.896	103.598
808.655	0	0	47.1264	0	0	0	0	0	0	45.1943	26.9871	0	46.6641	0	18.2216	0	0	14.8452	30.131	54.2145	60.0486	37.6486	0	89.4187	51.9239	68.1081	63.8617	686.27	759.067	382.366
808.669	105.78	530.221	147.243	54.011	0	258.094	224.5	250.892	0	49.9129	52.633	63.4657	252.817	325.603	0	127.434	13.8697	53.1182	201.03	161.344	406.41	467.734	366.229	265.125	273.136	583.056	352.455	723.568	0	0
808.682	248.632	942.016	345.007	135.936	18.9342	519.518	295.972	185.782	24.0362	81.0543	158.045	413.493	332.86	325.122	0	93.0621	47.5274	91.9698	234.203	260.103	617.701	771.756	893.958	381.896	654.588	643.039	377.802	1794.56	1231.77	1158.09
815.173	17.7742	16.5135	0	38.8734	0	22.1623	11.2652	0	31.4773	15.9517	0	52.1336	0	0	19.3457	0	16.5617	0	35.4364	40.1941	21.854	37.8175	35.9779	69.1813	35.3184	40.5018	50.6949	80.0024	97.5567	535.075
815.643	0	0	0	0	0	0	0	0	0	0	0	0	0	0	0	0	0	0	0	0	0	0	0	0	0	0	0	0	26.9446	326.233
816.159	0	0	0	0	0	0	0	0	0	0	0	0	0	0	0	0	0	0	0	0	0	49.8352	27.8347	0	0	16.3961	0	0	2359.17	143.597
816.162	0	0	19.288	0	0	0	23.017	0	0	0	0	0	0	0	0	0	0	0	0	0	0	30.9127	0	2.0961	12.5502	9.19665	0	0	394.533	1123.65
817.16	63.2108	730.615	166.679	71.4636	40.0953	231.061	280.382	133.5	79.8422	136.444	102.289	283.375	116.966	398.174	191.958	92.4415	83.8836	32.8591	195.087	216.823	398.412	560.61	755.2	274.549	502.812	460.493	370.553	5418.99	4054.35	3139.68
817.211	26.8609	60.5534	45.5887	21.337	46.9619	17.5298	28.3826	0	26.0255	17.1255	82.4041	32.0269	46.9886	53.165	47.7303	36.4178	32.6278	40.7719	89.3578	98.8728	128.221	156.407	203.207	53.6593	114.687	9.86374	104.972	75.8906	56.6096	85.1367
817.212	9701.58	49217.2	8981.91	4322.26	13222.6	4364.77	19829.6	20315.1	10629.5	28233.7	33689.1	18461.5	24252.6	34979.4	1888.62	2623.05	5334.56	9867.93	1331.01	1710.48	1425.26	3071.71	3836.84	1069.45	3357.1	1326.05	3797.37	2948.27	13659.6	3176.21
817.213	135.17	241.097	179.897	48.8173	71.4265	187.467	34.0206	98.306	73.5026	125.199	146.258	47.7054	76.0184	230.373	104.318	66.2418	80.7437	131.257	292.589	335.305	439.499	619.315	124.424	492.173	672.494	785.706	289.66	236.62	67.2474	260.957
817.214	553.028	1472.13	386.144	406.076	392.144	440.176	711.447	625.224	736.815	1068.53	1085.65	700.74	269.951	956.43	332.42	290.939	488.21	472.997	343.521	422.348	785.266	805.394	413.91	1368.67	1469.73	1347.39	640.233	403.236	243.386	264.33
817.22	65.8207	45.9649	35.8164	114.552	42.1611	38.8643	28.548	54.1031	43.3879	51.1716	65.8234	72.3085	64.1495	22.3354	0	108.651	22.7833	44.8148	126.501	49.9523	56.633	102.996	68.7945	220.506	76.491	160.48	28.9945	91.5754	168.824	194.957
817.222	67.9698	159.724	56.7771	113.554	183.003	219.338	121.44	120.965	112.204	111.311	179.814	10.8188	321.758	349.454	173.436	89.1091	56.3588	103.028	144.025	149.099	334.398	544.489	286.095	472.098	938.302	615.418	229.463	88.9216	0	173.91
817.66	36.1784	185.9	53.1872	0	0	121.798	108.213	59.6735	0	15.8582	46.9867	39.4179	99.8211	107.712	0	0	0	0	96.4193	147.872	154.439	226.549	329.096	78.8979	178.508	65.6429	97.983	1309.12	643.548	804.11
818.213	116.591	116.015	132.981	58.8474	67.0902	138.718	61.0187	102.745	47.6752	114.605	95.8451	74.1879	46.5444	61.043	41.4078	62.3871	41.1158	69.7204	276.295	138.788	377.546	145.225	194.594	134.262	94.1994	95.385	248.153	84.6297	93.2794	74.9415
818.217	33.837	67.3861	26.492	63.7867	76.2846	54.1549	76.715	27.6603	74.8041	34.9051	79.186	26.0261	63.5147	40.0204	60.3593	40.5615	57.0882	34.0591	40.0849	67.2179	50.9057	83.9478	50.5919	103.592	62.7074	35.2625	62.6512	89.7867	31.5376	30.239
818.254	40.6357	58.5803	40.6642	73.7274	20.5496	0	51.1371	65.4152	0	27.3656	44.8384	0	134.27	49.3811	0	20.3143	0	12.5046	21.9859	23.3945	20.7149	37.4887	40.4716	28.9263	37.6101	20.8883	40.4435	30.2218	0	58.5813
818.739	0	0	0	0	0	0	0	0	0	0	0	0	0	0	0	0	0	0	0	0	0	0	0	0	0	0	0	0	0	0
822.168	131.599	442.539	164.947	99.8295	31.6491	315.408	269.277	228.063	123.854	132.544	174.757	177.627	191.101	142.089	61.7453	406.002	115.454	137.878	387.345	74.7113	384.218	471.686	360.454	529.387	221.196	520.816	346.909	911.331	859.264	924.201
822.686	0	0	0	0	0	0	0	0	0	0	0	0	0	0	0	0	0	0	0	0	0	0	0	0	0	0	0	0	27.275	41.7383
823.163	54.1612	201.949	94.7372	71.6888	0	207.518	172.468	60.1946	26.5043	29.1471	45.5252	38.0729	25.2267	80.7224	53.83	112.227	42.6546	73.8214	151.698	55.3038	77.5944	173.763	85.6383	189.763	302.337	104.114	125.929	106.273	415.674	214.747
827.258	29.988	111.957	44.7499	47.3301	58.0644	99.1762	77.8263	122.209	118.023	172.958	80.5588	74.5796	128.385	116.485	80.0079	54.0381	126.547	80.2442	0	0	47.0669	39.8854	0	37.9689	102.367	101.351	69.046	29.7348	21.2278	65.4388
827.313	23.0035	22.3182	29.7429	0	0	26.9396	36.9735	0	0	46.7229	23.4557	36.1105	41.5721	15.657	0	30.4118	0	16.8163	42.5048	119.561	61.0289	34.9324	66.2191	22.8655	0	36.6521	69.5198	55.0443	44.7024	9.17498
829.199	0	38.8991	0	0	0	0	0	18.1357	0	0	0	0	0	0	0	0	31.0759	0	55.6181	33.4115	22.3375	18.389	0	0	23.8959	0	0	74.53	84.2664	55.8795
830.182	27.2294	86.7037	73.371	20.0968	0	150.633	45.8483	33.3289	30.2022	48.931	19.9654	18.1013	60.3324	55.7332	0	222.919	45.084	27.0983	57.6924	53.1426	111.064	133.166	105.448	118.126	123.773	240.205	84.0643	1052.84	440.921	824.79
830.679	0	0	0	0	0	0	0	0	0	0	0	0	0	0	0	0	0	0	0	0	0	0	0	0	0	0	0	0	39.9165	182.156
831.186	0	0	25.1909	0	20.7252	0	0	0	33.3005	0	0	0	29.5237	0	20.328	0	0	0	25.0956	25.2288	31.902	0	38.526	0	18.2139	25.6639	33.3916	35.5995	60.6868	82.287
831.206	0	40.132	0	0	0	0	18.9493	0	0	0	0	0	16.4626	40.2073	0	20.8582	9.03044	0	28.367	64.0067	29.5563	0	49.3581	31.4904	67.9682	45.3313	27.3147	23.5349	36.9006	24.7834
831.208	0	28.7355	25.2409	0	0	0	39.6188	0	33.7891	0	37.0455	22.495	0	22.8626	26.5908	56.8766	0	0	62.6385	76.4774	50.0634	29.0216	34.2766	62.2631	112.041	58.6287	84.6658	187.579	107.041	282.046
833.204	895.079	4594.31	722.669	516.564	570.679	907.069	1732.12	1633.12	306.533	958.608	1671.81	1291.32	1638.2	2098.99	0	1208.12	699.073	802.546	2832.93	6043.71	3722.56	4369.89	6377.76	2746.12	3194.33	1499.62	3082.5	1026.16	1673.26	1265.42
833.21	113.168	219.388	76.8263	193.362	35.3262	45.3804	29.2141	29.6908	65.7347	128.975	97.0034	148.986	67.8108	206.397	34.9025	108.144	23.6134	37.1173	207.107	315.585	291.859	45.9149	292.122	3.68437	272.587	142.791	120.969	245.6	61.7838	384.069
833.211	67.1792	90.5873	206.455	84.9188	49.6615	220.369	100.144	97.8293	65.4875	107.81	32.6881	38.0359	66.0362	42.4673	35.5709	402.496	96.3509	19.7595	61.2611	33.2954	347.551	104.013	38.5811	463.595	84.9613	141.974	214.596	323.446	183.107	527.851
834.611	0	0	0	0	0	0	0	0	0	0	0	0	0	0	0	0	0	0	0	0	0	0	0	0	0	0	0	56.083	104.039	0
837.168	0	97.1146	0	0	0	0	0	0	0	46.6705	0	22.5605	0	0	0	0	0	0	0	0	0	0	0	0	22.011	42.5818	0	306.121	196.356	152.103
839.199	0	11.258	0	0	0	0	21.5007	0	0	0	0	0	0	0	0	0	0	0	0	0	0	0	0	0	0	0	0	0	0	21.4468
841.275	106.516	189.284	137.112	0	0	26.2737	103.381	81.0985	72.1087	65.9664	61.2741	81.0378	95.9567	156.556	207.229	27.0414	30.4143	49.4457	86.8731	110.501	142.912	137.844	51.0284	57.8479	100.544	60.8384	100.133	142.648	93.4144	138.703
843.112	19.7365	13.2991	0	0	0	22.9174	38.4258	0	47.2573	9.57721	35.2429	0	0	0	32.4944	0	20.8977	0	23.1055	25.0359	0	69.926	78.7474	0	31.0218	17.7263	0	104.751	697.63	278.821
843.202	33.7898	23.1501	35.2062	39.6743	0	17.186	0	35.9798	0	0	48.4957	0	0	0	0	0	0	0	73.2642	152.013	109.698	32.7468	116.881	71.4678	47.8218	31.4683	69.9683	0	0	0
843.214	0	22.7695	23.9712	0	0	0	0	0	0	0	0	0	27.8768	0	0	0	0	0	0	0	0	0	18.4225	0	7.38825	0	14.9176	22.2076	34.5528	0
843.217	17.7557	0	0	0	0	10.9572	0	8.11596	0	15.8795	5.91829	0	16.3888	26.2584	0	0	0	0	31.4177	26.1099	20.7874	31.6452	50.4941	0	0	0	0	73.9467	85.7082	199.968
843.248	0	22.7029	30.0078	0	0	50.4034	0	0	0	7.70317	0	0	27.5053	20.9649	0	0	0	0	37.4768	21.1932	21.8123	55.4006	22.2023	23.8547	80.7322	0	44.0274	29.4548	22.6684	52.4007
847.222	61.0037	84.4441	69.4956	56.787	64.9955	51.7199	180.047	68.2022	175.337	93.4304	38.6865	73.4112	53.8557	36.1341	82.6902	71.5178	111.585	31.0162	31.2248	109.914	50.8584	54.4181	59.7928	59.0034	15.2821	108.717	0	69.5253	23.9953	31.6113
847.226	63.2038	0	0	0	0	22.9199	27.4566	36.5543	38.5496	0	0	0	0	0	0	31.2947	37.0089	0	21.4379	38.7713	29.2765	50.2313	0	37.7824	67.2249	135.451	44.3087	89.4098	69.4519	100.663
847.257	111.857	402.557	305.595	207.07	115.309	349.932	291.014	153.707	186.298	282.252	180.186	176.919	95.909	172.465	42.9727	240.832	138.804	85.3411	94.0904	237.622	257.46	197.568	138.27	389.957	324.68	434.854	169.547	795.366	480.892	628.192
848.217	25.0024	69.738	65.8971	31.0813	21.6262	61.5507	29.6107	42.8637	0	29.6235	17.8445	40.5834	0	22.144	41.5643	29.3276	30.4262	28.6288	34.237	41.1347	33.9391	65.9247	50.7573	40.2826	26.3397	0	31.2531	97.2946	36.4443	18.6924
853.165	41.9909	78.0597	14.8057	56.5287	0	54.9415	38.3145	0	37.914	165.252	0	73.9548	63.1695	54.9297	25.4489	0	22.9293	0	0	0	0	0	0	0	0	0	0	0	0	34.5541
854.18	0	0	0	19.9423	0	0	0	0	19.5343	0	0	0	16.2585	0	23.2625	0	0	0	0	0	0	0	0	0	0	0	0	27.8589	19.6667	0
858.335	0	0	0	19.3824	0	0	0	0	0	0	0	0	0	33.0204	0	0	0	0	0	0	0	0	29.7328	0	0	0	0	0	0	0
859.201	126.134	239.495	288.627	227.752	192.026	264.148	141.216	361.238	184.574	71.0407	240.811	221.072	226.923	140.703	121.014	240.533	153.219	175.072	113.785	54.8989	133.063	5.63509	54.6407	295.873	79.5061	86.4929	186.274	194.728	76.9127	82.1433
859.302	80.925	170.366	56.608	39.4109	50.7401	29.9317	253.027	66.9911	91.8425	77.8405	109.451	27.9534	86.2228	106.749	21.6451	35.3007	30.435	25.7016	60.2709	124.451	78.7948	19.231	25.7342	67.0248	77.6572	55.3364	61.1145	72.9544	24.6244	32.5087
861.7	0	0	0	0	0	0	0	0	0	0	0	0	0	0	0	0	0	0	0	0	0	0	0	0	0	0	0	23.3364	0	0
862.186	0	22.2293	0	0	0	0	0	0	0	0	0	0	0	0	0	19.0209	0	0	0	16.3413	0	16.4563	0	29.568	0	29.3504	15.7736	432.214	140.561	81.1093
864.184	452.075	209.604	438.554	419.951	107.278	525.304	688.392	401.46	171.492	183.705	219.693	615.187	385.851	345.032	222.523	243.792	335.563	200.795	134.219	102.232	179.077	128.169	20.35	158.908	75.7551	263.192	77.4089	22.6166	46.1546	82.1202
865.215	13.3818	81.1812	168.104	5.95643	15.1133	46.1584	60	0	0	0	24.8074	17.9283	0	28.2334	0	0	56.1483	35.7959	47.0032	17.6204	37.0575	0	16.6651	0	38.4533	0	24.3519	50.1967	0	0
865.72	0	0	0	0	0	0	0	0	0	0	0	0	0	0	0	0	0	0	0	0	0	0	0	0	0	0	0	0	0	0
873.198	33.4594	58.0592	137.179	67.326	70.4078	90.0286	114.012	83.8318	49.6058	119.713	49.7112	168.431	95.8445	62.2722	38.6169	84.8108	225.511	160.441	103.403	156.145	196.906	306.486	163.944	29.961	283.157	197.17	220.789	79.5985	83.969	201.603
873.2	22.3116	0	55.1906	31.0164	55.2464	31.1828	28.8741	33.4437	39.5465	31.3654	30.2437	19.5654	25.6934	21.2746	45.5654	38.0259	25.5361	0	107.108	85.0604	146.009	38.8863	208.894	106.103	101.173	82.1073	128.226	44.3927	19.2804	31.9065
874.214	91.6525	0	25.1664	49.7744	34.4707	35.1616	21.8042	18.122	0	16.2008	0	42.3342	0	25.6634	36.0067	55.1679	0	0	111.55	0	23.875	47.9366	22.027	42.684	37.166	29.4718	0	16.8635	21.7084	32.0234
877.242	60.6575	21.4603	17.0158	0	22.7696	77.315	40.7532	0	58.0324	23.5173	34.5816	20.1792	0	0	32.1096	19.7659	23.3744	10.2317	0	81.0984	22.6778	145.971	80.4985	31.1129	53.8734	27.3528	56.2599	72.4229	248.941	249.449
881.201	171.838	42.9503	246.882	38.0456	49.5314	178.6	71.3773	161.976	0	92.4432	102.47	118.427	195.74	103.639	42.5709	94.1183	77.5711	146.162	161.294	120.27	160.724	286.541	97.0545	62.6399	40.9667	103.024	56.7588	127.447	388.325	92.3036
882.684	63.7832	34.9658	40.2147	20.8926	24.2809	36.6472	66.1333	71.1955	0	41.4663	40.3869	29.2693	30.315	0	0	30.679	55.6305	54.7959	28.3995	0	35.2604	100.923	35.8389	0	93.9572	23.6839	76.5227	118.753	76.6591	65.9245
887.144	36.2661	38.5771	26.1027	52.694	48.7594	40.7606	72.2722	61.8443	20.4068	32.0637	59.102	0	0	60.6402	30.7472	41.2904	75.2501	0	43.1628	0	43.4259	26.0257	75.2283	69.7522	116.588	37.0895	30.0842	315.042	285.103	272.272
887.183	0	0	0	0	0	0	0	0	0	0	14.7957	0	0	0	0	0	0	0	25.2389	32.1731	0	26.9389	0	17.085	21.8127	41.4627	19.6874	0	27.1567	0
888.183	0	0	0	0	0	0	0	0	0	0	0	0	0	0	0	0	0	0	18.6257	0	0	18.6152	0	0	0	0	0	0	0	0
888.714	31.7381	51.0379	30.116	33.6035	0	0	32.4456	30.0292	21.5632	0	16.3672	56.6874	33.1364	0	0	15.3909	0	0	0	42.877	29.9103	0	21.1073	25.9214	0	41.614	53.5199	325.427	258.185	176.704
889.198	0	48.6225	0	0	0	40.5853	0	0	0	0	0	0	0	0	0	0	16.3522	0	0	5.5689	0	0	0	30.1967	0	11.508	0	26.6239	0	23.4331
889.217	28.8417	79.5319	39.9437	26.8166	53.0535	68.6474	31.2542	13.5569	26.616	67.4702	59.0344	61.998	64.4425	19.1015	0	216.917	54.4652	14.0403	221.077	417.238	322.251	707.507	522.498	395.42	587.465	98.9685	364.095	712.247	266.434	216.761
889.22	20.2106	41.5528	62.2215	39.4442	63.106	96.6912	16.2105	16.1796	21.9998	67.7609	49.0171	75.9408	60.2461	19.1015	0	179.424	102.538	15.9628	80.2778	58.0973	32.462	145.498	8.11964	64.4182	48.1647	188.732	51.3136	268.905	177.082	80.5072
889.237	20.42	39.0322	44.2946	19.0186	11.5694	58.2508	0	17.7649	0	0	36.7153	49.994	0	37.9881	35.715	0	0	0	31.1309	63.9953	57.8351	1.18105	11.6791	0	65.9771	1.37245	46.5131	48.7462	27.5958	33.4548
890.24	27.5943	26.5471	28.7821	0	34.9294	44.7276	0	0	0	0	0	0	0	77.6676	30.9463	19.1298	0	0	36.4908	0	0	29.0831	0	0	0	27.1933	16.0164	16.2042	19.245	20.274
896.698	283.829	82.7947	39.9298	209.141	0	111.466	67.3778	27.0834	115.658	267.995	52.3978	598.488	346.898	113.285	0	0	52.5938	179.148	0	0	0	124.028	92.7024	30.3921	160.238	163.768	0	25.479	375.388	134.613
897.687	36.5999	29.1774	39.1386	24.5606	0	24.3816	0	69.1805	0	51.0354	21.2736	57.3034	18.3486	0	0	23.8716	26.5268	40.0761	97.858	19.6603	126.6	129.17	143.963	106.514	208.232	207.97	116.95	94.5973	78.9124	300.675
902.253	0	0	35.9001	0	31.6099	26.2446	26.309	34.2032	0	0	29.3268	13.1035	17.378	32.6722	34.3979	24.8928	12.5295	23.3513	57.4607	30.5697	46.5121	49.8087	0	182.042	57.558	91.6189	39.5587	29.6624	26.9642	30.2577
902.335	47.2244	47.8193	81.1345	34.5157	29.7975	45.4181	65.6938	33.1876	30.7665	50.2169	0	55.6587	57.1939	0	41.2588	38.3909	37.2354	36.1373	73.1492	179.725	49.7275	120.718	164.597	40.9687	136.78	0	54.2812	66.4605	37.9706	40.5945
903.203	0	21.4641	0	0	18.0887	0	0	0	0	0	0	0	0	0	0	0	0	0	70.3637	44.299	21.8294	36.0113	58.1167	0	0	0	0	0	0	21.5004
903.214	0	0	0	0	12.8845	12.1579	0	0	20.5035	33.0444	0	0	0	0	0	0	0	0	78.1664	195.217	43.9023	0	24.8743	60.8214	62.4003	25.9559	68.2922	30.7853	20.0305	0
903.271	0	0	0	0	0	0	0	0	0	0	14.9131	0	0	0	0	0	0	0	0	0	0	0	0	0	0	0	0	0	0	0
903.272	0	0	0	0	0	0	21.3009	0	0	0	0	0	0	0	0	0	0	0	0	0	0	0	17.4988	0	0	0	0	0	0	0
903.273	0	0	0	0	0	0	0	0	0	0	0	0	0	0	0	20.1107	0	0	0	0	0	0	0	0	0	12.1711	0	0	0	17.4397
903.274	40.491	17.1606	13.2475	0	0	0	0	0	0	0	0	0	0	0	0	15.6724	0	0	0	0	0	0	0	0	0	0	0	0	0	0
903.691	75.6325	64.8993	164.393	86.7307	51.0851	249.394	25.6468	36.9323	34.0263	183.136	55.5936	55.2816	32.2378	20.9024	0	196.061	59.0119	63.1181	63.1719	75.1701	56.0782	49.3644	83.269	128.029	0	134.645	114.608	1147.08	1155.94	1156.49
904.18	24.8532	33.8386	0	38.5184	33.3706	17.2305	21.3808	17.676	0	0	0	0	28.0666	0	38.029	12.4761	22.8349	33.3303	0	0	0	20.3824	0	21.5498	40.8933	58.3474	29.9617	47.0703	70.3799	152.936
904.225	33.7361	0	0	0	31.2464	6.98432	0	0	0	0	0	0	0	16.0779	0	0	0	0	92.1194	73.845	55.0643	35.0717	37.8998	0	0	0	0	32.2093	48.6969	24.2532
905.253	20.458	40.1389	67.248	0	0	29.0508	37.9557	15.5448	12.0843	18.2164	0	31.5047	38.6882	38.7107	0	0	0	0	21.6667	38.7814	0	16.5303	11.4584	0	0	28.9651	0	17.3871	19.9189	17.0454
906.282	0	0	18.3393	0	0	0	0	0	0	0	0	0	0	0	0	0	0	0	17.6376	0	16.4101	0	0	0	0	0	0	0	0	0
909.221	46.4868	92.6234	77.1465	38.3931	0	84.3746	48.9262	66.5683	14.2584	85.5577	70.8123	84.1704	66.447	23.6751	17.9262	43.5058	73.1752	15.2343	213.404	213.735	166.074	208.938	131.892	281.056	201.333	203.883	122.618	386.206	220.899	308.652
909.222	0	23.8463	0	0	0	0	12.1019	0	0	0	0	19.3235	0	0	0	0	0	0	0	12.4291	0	65.23	74.8702	62.5893	16.8707	0	0	0	111.932	159.836
916.328	0	0	0	0	0	0	0	0	0	0	0	0	0	0	0	0	0	0	0	0	0	0	0	0	0	0	0	0	0	0
917.243	12.8876	0	51.6775	15.8714	25.3352	25.0262	0	39.3892	0	0	33.4875	0	0	22.6163	30.1432	0	39.6298	36.8138	0	24.8166	52.3487	21.8257	45.9817	51.4394	50.8457	45.1969	32.0974	30.593	27.996	45.2417
917.252	0	0	0	0	14.9374	0	0	33.2214	17.6869	0	22.7689	0	12.0398	25.5855	12.0623	0	0	0	0	13.5115	0	0	0	0	0	22.5034	0	0	0	0
917.268	14.5292	21.0198	25.2382	0	0	17.8943	0	0	0	26.9473	29.6886	0	36.7749	40.1109	0	0	33.4428	38.1876	25.6863	53.9153	0	0	0	51.2825	0	41.5937	24.0154	0	0	0
917.755	0	30.3594	0	0	0	27.7299	10.9241	0	17.3641	16.6781	21.8935	16.9092	0	45.2576	0	0	0	0	18.489	0	0	0	0	0	32.2676	25.596	19.8025	12.6745	21.0984	30.2393
919.207	0	0	0	0	0	0	0	0	0	0	0	0	0	0	0	0	0	0	20.0246	21.8712	0	0	37.1721	27.0574	0	0	0	0	0	33.8477
919.238	0	317.434	1156.79	391.955	543.049	585.099	457.348	1135.01	511.783	1387.09	1103.84	571.129	573.437	398.985	438.21	468.283	994.659	2103.25	1032.99	350.627	165.293	692.89	739.623	559.025	1825.86	970.425	1550.35	183.335	213.122	154.128
919.242	135.252	371.725	196.221	66.7849	79.6974	134.446	188.024	216.263	132.009	262.274	249.97	253.599	174.711	200.302	25.6812	40.1815	60.9378	144.206	180.184	169.665	107.011	147.242	100.717	64.924	74.5351	28.756	91.4466	75.5764	156.63	134.3
919.243	2383.77	592.611	4381.36	3081.05	465.697	2158.87	1170.69	5646.04	1491.29	2786.4	2249.7	2254.37	3069.88	3590.38	633.753	1277.1	5698.93	9141.51	17838.2	11840.1	7446.71	11469.7	12132.2	4492.47	11389.5	8797.62	11508.9	4037.48	4901.42	5135.1
919.248	23867.1	7797.85	18876.8	15185.2	9550.07	10763.6	9254.01	23077.1	10950.5	15819.7	16305.7	12240.8	14137.8	18772.9	4192.95	10278.3	30687.3	36029.5	29437.5	14581.3	13720.8	16216.4	11505.3	11987.5	16491.3	20386.6	23490.2	2346.38	1373.15	1073.47
919.248	38.6516	89.7669	34.5342	0	27.9206	96.6335	71.1441	106.599	60.2958	57.2857	38.3017	104.755	22.392	35.9543	36.8828	41.0288	0	131.367	259.426	121.808	89.2554	91.7406	28.9539	20.2191	58.5297	0	26.8555	30.1628	30.9489	22.0956
919.251	43.6007	333.774	173.98	49.2233	66.0133	190.592	84.5843	212.633	87.2059	95.0883	167.658	186.563	144.57	190.856	0	34.5932	16.4033	62.3313	152.484	56.8878	101.249	93.0687	41.2889	85.7228	78.6147	55.7044	37.7159	33.7334	90.7291	27.8033
919.267	0	0	0	0	0	0	0	0	0	0	0	0	0	0	0	0	0	0	0	0	0	0	0	0	0	0	0	0	0	0
919.269	0	28.8792	0	0	0	0	0	0	0	0	22.1297	10.8377	0	0	0	0	0	0	0	0	0	0	0	0	0	0	0	0	0	0
919.693	0	0	0	0	0	0	0	0	0	0	0	13.6	0	0	0	0	0	0	14.1233	38.994	46.6313	291.68	230.863	127.001	143.505	29.5419	0	110.494	586.386	895.528
919.693	0	0	0	0	0	0	43.619	10.0149	0	0	0	28.3403	0	0	0	27.7576	0	0	145.972	144.257	154.082	80.8617	141.054	116.668	115.75	205.611	77.6361	690.526	84.018	590.882
920.219	0	0	0	0	0	0	29.1146	49.9081	0	0	0	0	0	15.9774	0	0	0	0	28.1829	65.5786	47.9087	153.716	80.8098	51.3981	79.1359	96.0146	43.4094	73.4068	69.4377	413.089
920.25	71.8719	176.644	188.007	102.527	12.0649	71.7405	55.1974	219.312	0	1.80619	158.699	102.077	47.3002	70.9146	43.018	56.4984	43.6174	0	373.796	104.437	216.848	0	64.9178	44.0082	107.768	191.443	285.466	134.098	163.88	42.4778
920.257	117.321	96.8021	65.9307	23.7825	0	51.3535	98.837	0	26.2887	0	19.5812	18.4771	27.2974	63.39	25.4472	26.9418	85.9014	63.0749	0	69.9507	402.053	18.7792	269.726	120.061	0	35.7084	90.4315	40.7787	31.9008	0
920.26	4777.91	968.33	2795.83	2528.09	1018.19	1440.34	1374.85	4682.54	1237.03	2635.62	2399.5	1995.99	2581.16	2875.21	537.69	1640.63	5873.32	7172.15	11338.1	8496.77	9280.73	7252.21	7588.97	4834.67	10305.3	9007.33	11230	1989.35	2208.73	1978.38
920.273	0	40.2287	0	0	0	0	30.474	19.0331	0	0	0	0	0	13.1017	0	0	0	0	17.405	0	0	0	0	0	0	17.0283	13.6704	0	0	0
920.275	79.4147	55.059	90.2679	0	141.567	151.13	0	29.7354	101.983	208.432	180.58	98.2079	47.7396	160.332	68.8209	96.1092	212.773	196.984	0	245.341	0	284.481	90.0128	73.5384	292.278	317.847	164.103	65.2608	87.9957	175.18
920.301	26.1458	19.3736	0	33.1383	0	0	17.5873	13.7035	18.7473	19.6212	19.1149	0	30.2002	19.1993	21.2594	16.4527	15.1486	40.2353	81.018	32.39	0	0	39.6666	22.9785	21.2247	34.4513	45.148	16.1658	13.6126	0
920.341	0	0	0	0	0	0	0	0	0	0	0	0	0	0	0	0	0	0	0	0	0	0	0	0	0	0	0	0	0	0
920.769	0	0	0	0	0	0	0	0	0	0	0	0	0	0	0	0	0	0	35.2068	0	36.0492	20.3936	43.5773	0	0	0	46.6576	0	22.8394	0
921.245	3236.61	1165.02	2564.97	2189.82	1216.77	1894.8	1468.84	3034.13	1474.53	2554.26	2160.77	1613.6	2227.67	2853.99	706.846	1611.75	4308.45	5464.08	3855.04	1885.34	1016.88	2667.69	1868.43	2274.73	2095.25	2800.97	3433.53	866.247	1147.31	1327.1
921.275	0	0	0	0	0	0	0	0	0	27.5953	9.92868	0	0	0	0	0	0	0	0	0	0	0	0	0	0	0	0	0	0	0
921.308	0	0	0	0	0	0	0	0	0	0	0	0	0	0	0	0	0	0	0	0	0	0	0	0	0	0	0	0	0	0
923.313	0	0	0	0	0	0	0	0	0	0	0	0	0	0	0	0	0	0	0	0	0	0	0	0	0	0	0	0	0	0
927.885	0	0	0	0	0	0	0	0	0	0	0	0	0	0	0	0	0	0	0	0	0	0	0	0	0	0	0	125.418	50.248	95.134
932.763	0	0	0	0	18.9995	0	0	0	0	0	0	0	0	0	0	0	0	0	0	22.6368	0	0	0	0	0	0	0	0	0	18.2123
933.244	0	0	0	0	0	0	0	23.6504	0	0	0	0	0	0	0	0	0	0	37.5737	0	0	0	0	0	0	0	0	0	0	0
933.246	3252.97	1324.87	2576.13	3305.76	1589.41	1550.89	1958.93	184.937	1695.3	2916.03	2203.93	2457.16	2610.61	1426.68	975.835	27.4102	2548.23	3323.93	44.5312	762.867	695.604	1170.9	854.175	1275.68	2046.45	1924.55	45.7223	46.5303	208.206	131.013
933.247	0	45.018	0	0	0	18.2516	0	0	0	17.4738	0	0	0	19.3975	0	0	0	0	1060.2	1604.63	1762.03	313.753	432.573	187.094	286.28	122.96	149.238	26.8555	21.4329	42.3154
933.251	0	0	0	0	0	0	0	51.4508	0	0	0	0	0	0	0	29.6484	0	0	0	0	0	0	0	0	0	0	0	0	0	0
934.245	0	0	0	0	0	22.6051	0	0	0	0	0	0	0	29.3968	0	0	0	17.1509	0	70.4507	63.6216	22.134	0	54.5954	40.8502	34.679	29.3019	45.1393	32.7055	35.5055
934.252	46.3883	10.1175	203.406	68.4655	105.846	52.1136	59.0007	54.3004	13.6242	97.3284	104.956	67.212	3.41316	70.3231	20.5896	41.7464	124.713	184.804	103.983	164.501	56.2968	38.6568	102.147	79.6981	139.025	194.41	133.917	0	55.989	101.677
934.305	120.406	147.301	135.001	90.2263	102.877	72.5681	169.555	141.897	62.1081	188.943	105.107	148.205	106.968	120.704	54.3887	141.769	0	66.9586	39.0571	26.4709	32.5439	0	63.6489	0	43.6099	0	42.9519	63.7811	258.017	311.439
934.306	117.778	220.037	47.3614	50.3039	91.2473	26.9794	210.614	246.208	171.309	108.73	41.3942	102.945	266.945	154.217	19.773	104.754	27.7799	71.5903	67.5902	35.2254	72.9052	23.8982	40.2047	59.4274	56.671	51.0669	156.32	149.404	261.835	291.723
934.696	0	0	0	0	0	0	0	0	0	0	0	0	0	0	0	0	0	0	0	0	0	0	0	0	0	0	0	0	0	0
935.237	73.4826	0	311.329	339.886	80.7078	71.7073	167.883	536.04	44.6877	137.908	0	0	0	226.279	32.2089	87.4566	316.573	0	11530.2	9413.98	6559.16	3802.48	5499.07	2509.71	2660.21	2078.74	3487.74	2650.04	2486.88	3191.65
935.238	0	1131.35	616.887	0	0	0	0	0	0	0	0	0	0	0	0	348.04	0	0	0	0	238.675	0	0	0	0	0	0	1098.18	5982.25	2067.12
935.239	106040	49443.9	97143.6	74691.5	49575.9	76012.2	47268.9	94481.8	46932.3	66477.8	58993.8	61614.9	67788.1	49280.4	27406.7	47451.7	89041.5	98457.8	40966.1	19764.4	25169.6	42244.4	29374.2	39500.6	58809.7	60191.5	62853.8	59877.9	82622.9	63280.3
935.24	111384	53427.1	101642	78454.4	52578	84173.8	51754.4	103306	51154.5	71848.4	63539.6	67716.7	70732.4	52356.5	30689.7	51722.3	86082.4	101752	43944.2	22654.5	28029.7	46489.1	31558.3	42653.9	57736.9	64234.1	65277.7	34653.6	34729.5	22533.4
935.242	75.346	88.6897	136.452	44.0496	30.3615	184.188	111.753	45.8487	36.4575	66.1811	51.1967	53.7008	171.27	63.7679	74.2587	55.2016	60.6677	80.4422	0	128.618	176.796	142.211	119.034	82.8191	103.912	128.257	84.5166	65.6026	83.1911	210.881
935.246	120.729	0	127.81	141.923	80.7138	28.0962	39.2797	49.8186	73.5288	45.3277	40.8189	78.6211	90.7986	65.7853	31.1439	46.8635	46.4703	36.5834	146.172	0	0	0	0	55.5043	134.438	172.425	0	116.506	86.8217	300.67
935.252	3143.69	3305.83	1899.09	1507.98	870.101	1600.38	4531.83	93.9674	604.271	1624.15	4097.02	3453	2883.72	3006.03	613.325	83.6937	489.454	1388.82	305.557	4184.04	5834.78	5801.95	8026.26	4126.05	6932.22	8363.67	102.725	97.3646	1025.69	259.017
935.257	1420.42	1936.9	27545.8	0	1183.62	12960.2	425.741	219.372	133.56	0	978.076	389.196	0	0	38.1618	218.937	5299.27	2130.61	206.297	0	1295.54	951.15	0	0	0	0	270.99	0	805.595	3635.44
935.261	4768.08	1570.47	3571.51	2563.97	1608.8	2312.13	1845.25	3713.08	1302.81	2634.58	2370.06	2333.3	2576.42	1693.12	859.41	1920.42	3809.86	4898.86	2657.24	2738.54	2549.32	1672.34	1769.33	1307.87	1844.45	3375.31	1480.45	396.902	440.658	23.7104
935.261	23.3311	0	0	3.5346	0	20.317	42.7799	88.5848	0	0	0	0	0	0	0	39.1652	0	11.1952	116.888	0	0	0	24.5671	0	30.2699	0	35.4129	22.0105	17.1416	0
935.262	2486.36	1666.05	1815.87	0	0	0	2361.15	0	1700.13	982.343	1723.32	1626.24	1247.32	1632.07	1123.7	1845.4	0	1130.51	28067.7	25575.2	23817.7	13517.2	18915.5	14304.5	15681.5	18088	2600.49	5966.83	21879.9	27170
935.263	16.3483	55.7885	17.9948	3.61642	0	20.5081	18.6619	229.519	0	0	23.51	32.2568	0	0	0	33.3779	0	11.1952	60.3168	0	11.7622	0	20.843	0	17.5251	0	52.1858	87.0983	17.1416	0
935.264	16.0636	96.8142	16.907	10.3937	0	44.3731	28.5419	368.849	0	0	23.5209	42.2959	0	38.1486	0	144.467	0	27.7845	40.9833	24.8239	56.7021	0	22.9351	15.8005	27.8837	39.6518	76.8388	117.834	0	34.5313
936.243	164.041	546.981	388.683	56.6759	28.2	378.385	437.563	298.035	31.5083	459.291	205.962	333.536	96.2092	83.251	35.6048	24.7733	37.2919	62.3924	160.717	157.645	78.1243	43.4148	94.8121	68.6232	168.385	17.6974	91.0413	282.003	340.567	94.2951
936.243	476.378	90.7431	127.093	674.374	422.928	78.0749	255.102	225.411	1882.5	982.717	684.574	4751.7	1048.93	398.011	293.179	83.7497	366.409	264.903	94.4473	2325.63	2185.84	3179.86	873.639	481.496	402.651	692.187	154.746	229.182	10253.3	6790.66
936.249	3222.71	1313.74	2470.55	2070	916.246	1840.52	1132.38	2885.08	991.719	1756	1779.07	1749.44	1969.2	1341.71	579.039	1350.74	2138.85	3397.56	7795.31	5795.54	5745.7	3798.42	4392.58	2923.27	3546.38	3653.45	4338.91	1167.38	1051.83	841.921
936.25	840.623	453.995	930.863	328.01	154.855	260.921	1439.46	412.185	390.897	453.12	0	329.449	217.184	0	115.891	461.142	2618.01	809.457	3531.15	3846.69	3529.99	3832.65	7592.62	2619.44	3199.2	2743.87	2920.2	299.994	1244.18	103.274
936.26	1453.4	174.814	530.99	1102.33	675.528	1156.41	2320.09	503.22	443.68	896.554	303.917	366.056	1992.71	884.454	188.578	444.466	1977.81	708.32	3114.06	3961.34	5044.34	4485.69	6763.56	3440.13	5501.27	4780.01	4289.49	320.252	525.846	952.184
936.261	352.382	156.78	0	461.501	39.292	0	176.305	282.045	420.228	457.83	186.355	1289.86	1451.01	36.5177	277.462	71.9485	0	39.4519	68.4818	297.896	22.1087	2814.08	3086.77	921.255	355.594	2432.12	315.179	100.78	1781.7	772.374
936.262	10953.6	1584.93	367.184	14857.4	3070.97	2474.09	7009.46	182.805	8488.87	14881.3	7017.86	14430.9	12960.6	5533.84	4102.87	110.627	2645.47	10238.2	434.32	2293.2	1443.47	8188.43	5536.91	6996	11611.5	8574.43	320.735	202.081	11028.7	5069.11
936.263	1022.2	482.587	704.213	238.868	610.481	1069.57	1814.7	345.057	446.289	377.657	350.253	329.425	755.678	677.63	541.83	804.756	1967.52	658.289	3989.6	4859.28	5154.39	4522.89	6684.36	3656.24	5080.77	4231.09	4299.82	881.271	367.587	681.83
936.274	2168.73	897.841	9597.05	0	771.633	6085.67	836.777	285.023	19.0823	0	1320.01	249.603	0	314.339	0	105.465	5090.3	1285.44	38.7968	368.311	1675.64	0	364.986	267.299	85.2817	307.071	196.004	175.839	452.778	1573.36
936.801	0	0	0	0	0	0	0	0	0	0	0	0	0	0	0	0	0	0	0	0	0	0	0	0	0	0	0	0	0	0
937.248	1461.42	516.083	935.688	877.371	138.909	508.809	418.004	1246.08	141.392	564.388	557.469	512.361	968.561	529.998	68.8936	123.803	267.723	1402.79	115.153	294.454	93.574	120.595	80.9651	40.8246	71.7249	441.579	408.108	782.448	0	258.792
937.271	546.341	212.29	346.554	612.853	94.9262	192.674	274.297	352.325	291.346	131.128	118.263	434.271	388.655	224.771	85.5695	237.076	147.19	674.576	346.366	657.859	1421.35	767.823	1783.99	800.261	1426.49	756.982	915.363	406.011	197.962	419.929
937.272	3752.63	2021.71	3723.49	3986.37	1871.04	2421.38	2496.45	109.612	1998.6	3581.31	3249.73	2725.21	3477.95	2219.14	975.78	58.1191	3469.58	3899.85	62.7686	1233.82	1305.53	2150.6	1567.45	1253.31	3179.02	2892.05	17.8295	34.9205	1142.39	198.241
937.3	152.639	18.4163	40.9092	203.819	28.5201	17.3889	140.487	34.7884	80.7174	228.656	54.4137	78.5809	176.418	54.3948	40.4875	0	13.1829	128.621	14.497	35.984	22.0111	164.546	184.058	33.4074	163.395	188.265	32.196	27.0534	299.94	93.2633
938.264	0	0	60.2268	0	0	24.3702	34.4023	8.30773	0	42.7762	62.4466	0	29.2234	33.5644	0	0	0	0	0	47.7691	87.0097	0	30.9641	0	84.3479	0	0	0	0	0
938.268	3022.14	1523.55	3207.93	2593.51	1693.18	2405.94	1807.19	3348.35	1310.84	2341.45	1940.59	1991.78	1687.83	1585.57	863.607	1549.1	3019.32	3304.6	1426.38	790.753	607.872	1326.5	982.65	1313.88	1790.14	2079.26	1910.83	1922.93	1626.62	1321.98
938.279	34.6262	59.6028	0	36.8462	20.3429	0	15.065	88.2905	0	18.9001	0	58.4873	54.071	15.5902	0	36.0788	0	0	67.0542	23.314	22.9879	309.413	274.793	55.8344	0	121.889	30.2354	0	51.968	105.271
942.22	0	0	0	0	0	0	0	0	0	0	0	21.2333	0	0	30.1388	46.6205	0	0	0	0	0	0	0	0	0	0	0	18.031	0	27.4341
946.223	0	44.1168	13.6592	0	30.9518	0	52.1942	25.665	0	0	23.9745	0	21.6378	0	0	0	0	0	0	13.0447	13.4764	0	0	0	0	41.8349	0	0	0	0
946.229	0	0	0	0	0	0	0	11.9892	0	0	9.62209	0	0	0	0	0	0	0	0	18.98	0	11.864	0	0	26.3299	0	0	0	0	28.7727
946.731	0	0	0	0	0	0	0	0	0	0	0	0	0	0	0	0	0	0	0	0	0	0	0	0	0	0	0	0	0	0
946.746	0	0	19.1085	13.2389	0	13.7848	0	0	0	0	0	0	15.8711	0	0	0	0	0	0	0	0	0	0	0	0	0	0	0	0	0
947.259	40.4673	56.9393	34.0585	19.9232	0	32.0534	0	0	38.161	34.2423	24.7827	36.0528	26.2712	0	0	0	30.6967	38.6055	9.66964	0	31.7155	0	0	27.1819	0	29.2981	11.8904	0	0	0
947.266	31.028	30.0042	0	0	35.4652	5.76912	37.6895	60.6029	0	0	41.2934	0	0	0	0	0	0	0	33.7956	49.6261	19.0396	22.2987	24.7532	0	46.3857	0	39.8706	0	7.1906	12.1775
947.267	58.493	41.4647	53.8152	54.8643	0	46.6313	38.2046	25.551	27.7047	51.9133	0	21.5428	25.575	33.8586	30.2873	38.1936	0	53.1643	53.9173	55.8017	46.2759	45.537	21.9513	70.2299	9.12213	40.2837	54.5475	47.5107	80.9421	30.1873
947.27	42.0484	0	0	0	26.3367	20.5717	28.1482	20.2654	21.3498	14.9969	0	13.379	0	0	0	0	0	0	40.4353	52.0726	42.2167	35.4487	60.1105	20.0795	56.6464	70.1349	16.9289	23.5266	16.4087	32.9832
947.275	20.7728	43.2577	25.7925	20.0841	0	14.4337	40.6422	48.0985	22.8637	38.4856	0	25.8414	23.133	43.5683	84.827	15.51	44.372	38.6448	0	32.6606	43.1549	79.3418	35.1015	46.5166	53.1482	66.1847	0	48.3253	37.12	77.9665
947.75	0	0	0	0	0	0	0	0	0	0	0	0	0	0	0	19.2931	0	0	0	0	0	0	0	0	0	0	0	0	0	0
949.251	80032.8	47734.3	71206.7	65524.1	63846.7	62977.1	68939.6	77356.9	61841	68327.3	59279.1	80965.9	68980	42841	39463.7	42335.2	60917.6	73205.9	28833	16513.6	21719.4	34654.7	20732	31323.6	41703	33131.3	37684.4	18197.1	18592.6	11250.5
949.252	51429.2	30977.6	59888.3	58810.8	49655.6	60096.7	54297.3	60125.1	46511.2	59000.5	50059.6	72566.5	58417.1	34051.9	33493.1	31955.6	45587.8	66895.8	23404.9	12893.7	16789	27611.3	16615.8	22308.9	35464.5	21861	28568.7	20056.1	31271.8	20557
949.254	330.744	806.219	626.345	248.986	385.536	316.083	740.029	518.18	327.679	659.753	501.803	588.47	789.444	661.443	0	196.353	210.01	233.387	109.514	393.671	359.222	438.7	628.608	286.133	619.877	452.825	252.544	227.237	411.502	154.65
949.254	390.273	4026.78	1985.79	679.464	894.345	2475.09	2954.12	1464.08	862.686	1703.96	2846.41	1888.47	2854.64	3318.9	199.84	38.3906	97.5489	820.566	104.131	62.0946	134.154	110.783	40.688	157.424	173.383	420.441	101.005	3395.31	5906.68	3820
949.257	9185.88	6422.22	9949.6	6741.3	4596.2	7530.07	9047.56	11073.8	4337.15	8276.85	6132.42	10562.1	10307.5	5133.86	2183.41	4653.35	6203.31	8597.08	7210.64	3531.29	4177.76	7511.02	3352.55	6446.11	10201.6	10176.6	8114.83	7940.13	9539.78	8320.24
949.274	335.816	1898.21	599.092	441.285	94.9084	648.958	639.497	206.083	133.28	612.043	1040.56	410.135	691.753	847.356	55.3837	67.2905	21.7689	83.9566	82.8598	61.1684	76.2788	125.591	94.5604	54.127	33.9196	74.8963	53.3906	3000.81	4215.19	2789.19
949.279	0	0	0	0	0	0	0	68.9737	0	0	0	0	0	0	0	0	0	0	0	12.9978	0	0	80.2827	23.1482	52.8146	53.9874	28.802	0	0	21.6577
949.323	0	0	0	0	0	0	0	0	0	0	0	0	0	0	0	0	0	0	0	0	0	0	0	0	0	0	0	0	0	0
949.689	0	0	0	0	0	0	0	0	0	0	0	0	0	42.4351	52.6327	20.5841	0	0	0	0	0	0	0	0	0	0	0	0	0	0
950.252	30.0148	564.335	395.776	175.332	63.2991	290.525	86.9769	40.2335	151.942	106.657	285.747	83.7116	295.206	30.7008	54.4978	77.1896	32.1744	32.4547	57.4825	219.066	138.727	105.574	40.5562	28.8354	94.3923	18.4259	113.292	192.704	251.237	244.533
950.258	958.868	2294.52	2129.24	741.401	1266.87	2199.97	2904.44	1939.62	1208.21	1784.08	1902.24	2212.99	2438.68	2354.95	314.899	375.319	128.421	668.187	99.6805	113.371	182.503	136.162	96.9165	107.97	223.354	196.234	343.124	1307.83	2296.98	1174.5
950.264	5360.39	2653.19	4753.22	3202.85	2353.73	3549.63	4441.98	5126.8	2200.88	3719.13	3025.93	4777.07	4598.01	2207.62	1048.2	2124.62	2791.52	3614.11	2944.55	1440.67	1906.14	3257.04	1601.71	3367.37	4874.12	4509.49	3767.17	1919.38	1530.57	815.042
950.265	1083.97	218.701	459.024	307.975	308.203	642.571	732.957	431.577	40.6801	351.115	189.598	513.829	569.336	211.029	46.4981	441.525	93.5452	185.041	352.245	1.7282	20.0872	85.0863	0	324.813	249.409	193.571	183.422	786.366	398.202	244.326
950.283	0	0	52.4428	31.9798	0	0	0	76.79	0	14.3332	0	0	0	0	0	0	17.5008	17.9893	47.8378	0	29.5991	22.9756	0	19.1978	0	24.9711	106.661	23.8817	0	0
950.284	27462.7	16917.7	26598.5	27398.7	23671.6	21765.9	23380	28585	20471.2	24492.7	23786.4	27488.6	21295.9	11616	12991.9	14362.2	24726.2	28581.2	11152.2	5431.83	7111.65	9723.48	7451.36	9327.3	13016.5	11429	12673.8	4872.65	6260.06	3196.97
951.221	433.809	116.355	42.8223	715.028	36.0579	80.9518	122.082	50.622	343.938	420.484	78.0098	595.983	716.36	247.11	126.494	141.844	32.7279	360.393	109.987	806.168	0	14734.9	13269.1	7215.46	11150.7	7352.29	91.1983	19.9704	5071.76	2803.03
951.231	5079.03	4202.02	7429.84	3425.33	1682.26	10306.3	3398.84	6262.38	1677.72	3805.6	2902.66	2651.62	4512.64	3807.17	712.845	12808.5	9907.21	6453.67	56924.4	50300.4	50001.2	42009.9	43372.9	43739.4	42895.1	40534.2	40415.7	26611.6	13001.2	17010.9
951.244	246.271	570.383	193.742	498.273	93.1448	184.125	464.369	363.045	185.788	219.332	378.366	205.345	305.349	135.484	76.5968	194.683	202.566	102.84	8016.62	3684.73	1718.95	3521.83	3433.5	2388.11	2670.93	2705.43	3561.6	1801.69	751.018	713.445
951.25	13.0311	15.3541	17.3773	0	0	82.6405	7.80209	0	0	0	0	0	68.9985	0	0	53.1617	21.9917	0	24.7975	41.0004	38.9769	60.2778	138.199	48.1652	75.4932	383.14	15.3534	102.433	50.5915	165.426
951.255	206.225	147.588	1159.63	105.952	81.6292	352.222	123.686	42.4106	0	102.38	103.031	24.5301	0	128.895	0	51.3903	645.385	454.124	18.9728	640.996	4429.15	46.4974	52.3615	0	318.973	161.491	137.178	134.655	4.70341	323.785
951.26	0	63.1432	0	0	0	0	0	0	0	0	17.1742	0	46.0072	19.7647	0	0	41.8623	0	39.5311	64.8493	69.2351	166.099	230.331	46.3658	30.1376	98.9434	33.6847	34.6357	86.752	16.1682
951.263	0	63.1432	0	0	0	0	0	0	0	0	16.6748	0	46.1509	42.1849	0	0	40.1461	0	34.1331	89.174	72.6388	162.577	226.319	80.5269	27.8077	53.6195	39.7535	30.8152	105.64	67.5467
951.266	107.584	157.766	171.969	67.0341	75.7254	69.4882	117.959	68.4858	158.125	119.168	36.3075	58.324	147.115	74.8851	113.134	47.6674	66.9943	61.2893	140.007	78.6371	77.9411	151.507	0	61.9172	0	85.791	132.828	35.5002	79.7677	0
952.26	282.795	121.337	197.18	869.233	106.006	62.9916	138.252	224.845	422.71	717.705	247.168	774.028	794.297	212.481	278.304	150.838	158.509	372.875	1834.67	1594.15	1263.26	1094.46	1140.66	623.362	960.324	1331.96	1611.28	543.275	1352.25	1067.28
952.267	288.082	268.063	472.628	367.098	220.47	510.122	618.94	173.341	150.254	354.311	205.958	251.746	336.45	545.362	162.855	816.338	1090.79	723.6	2378.06	3531.71	4375.73	2679.49	1488.26	1552.22	692.983	3061.21	1593.96	105.341	194.268	194.237
952.271	1608.87	475.618	1269.08	1127.9	861.532	1473.11	820.61	1319.52	723.539	1096.49	909.094	834.609	852.304	585.691	453.651	760.307	1262.51	1492.2	1130.04	203.576	690.38	693.073	839.948	965.826	1130.81	673.589	1205.79	1293.44	1661.69	905.381
952.274	92.7939	27.0564	172.068	0	69.1877	0	88.7756	31.0453	28.4715	1.83612	63.8865	27.0058	29.6146	25.1932	0	28.819	39.2014	27.739	111.501	189.045	482.405	452.591	442.011	116.119	279.071	222.974	72.8931	158.407	449.065	1954.65
953.24	833.305	733.335	619.029	472.318	181.562	1526.86	719.578	835.344	218.208	568.9	521.261	539.781	648.625	597.034	143.289	1679.7	1253.06	977.303	8450.34	6794.2	6452.23	6393.16	6048.09	6192.91	5969.52	5245.08	6154.52	5821.24	3328.32	5789.37
953.259	28.0127	59.5648	0	69.194	32.3598	89.5701	230.989	140.448	24.2738	79.739	39.8596	42.1558	22.5157	123.452	8.49621	80.3695	34.442	185.641	1177.38	640.623	715.267	651.604	1037.26	123.557	1055.88	785.995	927.811	476.447	367.066	206.957
960.296	0	0	0	0	0	0	0	0	0	0	0	0	0	0	0	0	0	0	0	0	0	0	0	0	0	0	0	0	0	0
962.217	330.216	32.4651	62.2988	412.679	65.5577	23.4997	104.271	51.6753	211.844	303.143	190.015	360.617	370.519	98.961	43.5856	0	145.085	237.659	24.2412	9.11469	25.1936	181.798	29.4546	188.479	419.601	293.468	32.9147	49.8866	816.242	349.416
962.701	1617.87	351.178	1625.34	813.635	471.184	1072.3	227.913	1256.38	93.4112	711.24	350.632	376.83	474.687	97.7842	66.1665	291.643	794.99	931.966	469.194	146.302	277.915	564.753	281.606	445.938	889.249	675.025	981.836	3070.74	3699.38	2144.52
963.229	4403.45	2291.6	3266.39	3678.77	2636.13	2968.7	3518.5	3672.53	1590.13	2917.39	1902.5	3810.86	3911.05	2245.55	921.34	3584.78	3955.87	4229.39	2492.47	1451.99	1468.61	2542.68	1263.5	3272.02	2153.18	3701.05	3124.26	501.791	337.535	354.649
963.256	69.7452	1.00767	14.0666	0	23.7562	22.0365	61.8573	24.7357	27.2692	25.5783	28.1278	23.5824	0	21.3811	36.3239	0	0	0	604.531	1307.19	868.844	409.191	559.715	691.309	534.372	388.227	181.512	99.1367	50.1711	126.903
963.271	57.5263	34.6548	35.4749	0	0	0	64.2673	44.6631	31.354	0	39.2463	29.2321	14.6362	0	0	0	0	0	1211.12	2247.37	1521.63	313.599	1354.99	682.919	357.852	239.52	83.5087	22.0376	57.0519	34.9144
964.25	11.5387	0	0	0	0	0	7.37806	0	15.6124	0	0	0	24.8434	31.4584	0	0	0	0	109.745	573.133	107.929	136.892	267.845	113.735	58.0724	43.1815	49.2725	25.8358	133.64	64.1139
964.785	0	0	19.1615	0	0	0	0	0	0	0	0	0	0	0	0	0	0	0	0	0	0	0	0	0	0	0	0	27.2389	0	18.8498
965.244	10265.4	785.826	328.603	12996.9	978.15	491.305	3287.32	260.541	7259.51	8840.3	1115.14	13134.8	8694.4	913.937	3050.75	0	409.154	5173.91	734.948	2783.4	1153.94	16902.4	8009.96	14063.7	17612.1	15859.1	135.506	467.751	11595.8	17219.3
965.248	61.5545	121.319	91.1958	0	58.9891	32.17	63.6665	45.0039	28.0706	37.5681	27.645	81.7692	44.9882	98.3476	0	71.1459	77.0528	35.9606	345.918	513.18	364.269	201.388	116.913	241.272	88.0944	15.004	302.948	121.688	30.3161	208.364
965.249	44.0408	364.649	21.5037	81.6177	105.471	335.109	354.146	135.064	38.6829	189.927	67.4737	26.5952	210.571	0	37.5634	621.89	0	89.3664	3230.96	3670.76	3588.6	3530.56	3141.38	3978.56	3894.05	3133.52	2116.59	1647.34	679.476	1950.67
965.249	516.364	1535.1	809.981	327.73	199.656	966.429	1420.81	872.445	198.077	734.122	579.593	1364.21	956.106	711.978	21.2949	232.244	108.905	304.781	79.0886	65.3488	86.6008	66.0838	35.3202	223.23	29.7529	156.183	47.7836	501.074	601.904	603.014
965.251	3423.79	3570.51	5249.44	2495.48	1290.37	7456.93	2717.32	4004.96	639.513	2689.34	2240.91	1981.16	4011.82	2210.36	1048.55	16779.9	8548.04	3892.24	41890.6	40795.1	40932.6	46455.3	43169.9	45856.9	48646.8	40654.2	35939	35230.3	23385.7	30631.6
965.258	3485.55	271.479	5355.72	1891.01	402.111	3252.16	2544.41	1853.2	2070.33	1616.63	1172.32	4847.94	3407.5	2229.09	500.564	2879.93	3276.19	5873.95	122.984	5934.4	844.392	10253.6	8793.79	8687.15	12243.7	6360.59	2096.11	739.301	2835.34	4366.63
965.26	228.613	821.782	140.989	201.56	144.66	584.031	475.934	156.82	227.49	263.375	219.086	334.143	248.901	66.3523	0	398.636	215.372	0	84.3961	120.91	61.3505	195.969	269.726	194.307	262.355	93.4695	61.5098	662.707	640.87	746.013
965.268	175.517	117.117	104.213	271.848	145.547	48.184	328.436	103.421	196.792	51.721	299.775	215.546	149.551	12.0016	394.758	115.975	66.9592	130.104	2391.45	2778.43	3434.66	3086.36	158.452	1984.5	4578.78	6803.29	4581.97	0	1236.92	1164.21
966.259	120.067	665.653	362.592	156.244	35.9212	493.85	633.884	315.87	75.0176	286.238	238.384	575.178	490.186	275.684	0	33.9967	26.6408	160.863	177.795	127.562	92.5798	85.6542	73.3049	67.5053	142.545	40.1786	64.1999	56.0612	29.1646	31.9786
966.26	0	0	5868.34	2119.35	1103.04	17.9813	5584.51	8371.78	1646.77	0	1838.17	1401.62	2421.78	1549.09	581.994	3273.66	5085.08	0	2272.99	605.441	2021.21	2989.63	0	7477.55	1306.57	4184.19	774.567	0	531.964	950.629
970.754	0	0	0	0	0	0	0	0	0	0	0	0	0	0	0	0	0	0	0	0	0	0	0	0	0	0	0	36.8886	0	0
975.125	0	0	0	0	0	0	0	0	0	0	0	0	0	0	0	0	0	0	0	0	0	0	0	0	0	0	0	0	0	0
975.234	45.6168	36.2422	0	0	12.5516	0	35.8839	17.4056	49.6254	0	0	46.8272	0	32.4825	0	0	0	0	0	0	0	0	16.8028	0	0	0	0	61.9786	47.2168	38.9455
975.236	0	17.1148	18.9561	0	0	0	21.2766	19.8539	20.9366	0	0	0	0	0	0	0	0	0	29.798	36.3623	0	39.9885	23.3113	0	0	31.0538	0	33.8052	19.7593	42.6096
975.238	0	0	0	35.4936	58.7139	23.451	0	49.9298	19.8849	39.775	88.1484	47.1742	28.1339	0	0	26.1257	38.6033	0	34.6668	32.7474	38.5924	43.5781	26.0178	12.0489	73.0013	44.3423	21.646	39.6526	32.4909	16.6517
975.239	0	0	0	0	55.1768	0	0	44.4759	26.1672	0	58.468	24.4323	23.3082	0	16.2622	0	38.6033	0	19.4546	18.0535	38.3595	34.7198	25.0444	13.9633	74.8663	0	0	38.6019	0	14.338
975.242	0	0	0	0	0	0	30.1758	0	0	0	20.5194	19.3667	0	0	0	0	0	0	0	0	0	0	0	17.7275	0	0	18.3029	0	0	0
977.208	0	0	16.7518	50.4084	0	92.0664	18.3187	21.4792	33.5324	28.1649	17.6551	89.8296	44.8058	0	0	0	0	0	0	36.6875	34.1793	106.401	154.927	34.5128	79.5353	18.7314	0	28.1138	220.703	94.9158
978.262	34.6621	39.801	0	0	0	16.5011	11.3625	16.6256	0	19.6136	23.755	40.7264	0	26.6191	0	0	0	0	26.7618	67.4746	20.8853	0	59.4009	0	32.3758	0	0	25.6119	31.7741	0
979.217	220.768	358.786	300.643	42.8521	157.038	256.061	264.603	238.979	112.48	160.501	316.912	93.5176	484.279	478.821	49.445	157.589	132.63	114.731	76.6124	187.243	56.2833	157.788	0	117.842	88.5852	156.359	224.747	241.209	224.024	783.366
979.229	195.075	394.37	1263.69	289.08	337.637	1083.89	425.331	79.1381	360.501	229.578	189.347	758.044	290.531	259.545	120.252	81.0736	175.118	82.7775	244.996	206.77	615.107	427.42	118.983	476.017	110.113	54.7398	253.781	806.752	42.4723	141.274
979.251	62.8603	0	328.796	162.228	96.9926	370.051	250.66	133.403	114.148	326.495	149.96	367.803	100.016	83.8186	0	205.208	239.618	78.8115	54.2996	128.615	225.171	100.126	101.08	100.782	37.0946	231.459	125.64	541.272	407.79	527.643
979.259	2057.18	10601.8	4038.46	1393.37	4274.3	1878.24	7810.35	4008.15	5232.74	3825.2	3442.43	3625.59	4969.55	8794.51	1826.05	161.249	369.228	781.883	185.941	227.343	523.689	1023.03	788.286	808.5	1199.66	953.739	435.76	997.877	1543.02	745.972
979.263	8110.21	11238.4	9366.74	4228.57	4482.88	7455.79	12549.5	9981.43	4823.44	9039.47	5449.63	8629.07	10992.5	8408.78	1465.85	2896.61	2529.55	4219.32	4223.03	1968.37	2296.71	3861.15	1868.31	3676.12	5047.56	4652.95	3622.64	10410.2	12443.4	11334.1
979.264	21.823	119.163	43.5006	40.5341	24.1116	10.3791	49.1385	0	70.6108	49.05	39.3151	51.3517	0	36.6891	48.1386	7.64586	0	41.7525	947.196	764.439	1053.02	760.383	920.464	1497.29	455.744	149.382	196.091	108.645	95.9125	118.98
979.266	984.275	3561.31	2502.6	280.396	1037.51	997.782	462.321	2321	2164.19	0	804.043	7769.48	3104.6	676.889	1212.86	1033.51	933.818	972.601	292.217	0	113.453	3280.79	1570.78	292.77	441.981	2192.9	224.338	0	475.523	4759.88
979.268	148.167	7846.65	703.116	1034.23	177.452	493.557	1781.4	678.369	409.994	722.082	434.972	433.879	1117.47	992.87	274.073	124.735	161.977	683.962	3131.99	1979.52	1892.68	3066.09	2152.02	3109.25	3465.05	2344.37	2155.9	4370.59	6168.51	4176.96
979.291	886.563	3316.48	936.46	694.109	1511.79	578.12	2133.88	984.109	1340.98	1155.74	2149.62	2431.41	1256.45	1985.6	259.315	277.415	98.3007	438.759	203.89	67.7932	164.17	107.21	60.4065	125.212	193.41	83.9831	176.182	153.881	340.442	139.4
979.321	3753.78	5981.2	4143.49	4374.96	4346.83	3719.93	5932.83	4866.66	3797.95	5145.5	4926.71	4717	4245.9	3331.1	1833.6	2488.87	3038.97	4039.81	2388.44	1635.3	1696.6	1973.01	1968.07	2151.1	3066.82	3396.04	2384.44	2230.32	938.853	625.846
980.267	1309.15	2640	566.299	1028.38	1247.32	125.547	730.659	830.449	434.557	1095.88	119.693	591.476	1739.83	152.273	247.963	510.206	610.096	311.678	350.242	522.304	471.003	153.309	135.566	413.46	145.399	1031.86	112.201	1538.98	1700.08	1289.02
980.267	56525.4	97463.3	55001.9	52243.2	63699	60079.4	65964.4	66982.9	57301.5	73778.7	52075	62644.5	63103.4	59500.8	33928.3	31752.2	32606.3	42887.6	31693.4	18297.1	20711.2	34401	21075.3	33977.7	36250.5	33665.2	25930.1	71918.6	80001.6	78775.6
981.24	2203.31	2108.82	3617.64	2144.9	591.903	4849.32	2627.96	2588.31	910.508	1883.04	859.542	1857.5	2501.35	1863.65	534.281	14160.6	5391.01	3485.81	30077.3	36473.2	34718.8	30919.5	28935	39764.2	26746	33781.3	25066.5	15823.6	3734.57	16881.7
981.256	167.436	0	0	247.252	31.9445	20.6319	66.1399	86.3199	138.209	88.8947	61.9712	271.043	44.8675	53.6524	26.6697	81.3736	63.8888	111.753	153.574	1939.41	504.745	11994.2	10192.8	8152.17	4360.31	4008.58	63.9577	62.8012	1581.84	3931.11
984.363	535.813	309.501	516.938	360.382	236.914	332.506	582.047	543.356	341.872	401.028	258.642	863.054	473.995	604.057	177.928	402.56	266.322	373.586	233.977	198.825	281.972	307.237	255.318	296.595	313.887	311.12	221.556	309.814	222.928	172.758
985.258	61.4656	66.7896	39.0434	0	94.9408	112.533	52.3322	135.751	132.3	49.5193	74.3672	60.7368	40.2972	30.9732	46.731	60.9362	102.617	80.3476	74.4272	60.8516	72.5889	48.2337	87.6353	65.4492	113.67	84.466	61.4883	328.206	124.852	81.9067
987.272	0	0	9.07048	0	0	0	0	0	22.1068	0	0	0	0	0	0	0	0	0	36.9103	17.8909	20.4592	58.2859	32.4545	20.3669	51.3367	0	0	29.8886	13.9731	61.2164
989.25	24.6625	25.8082	14.7844	0	0	15.4179	0	0	20.2632	0	0	15.2929	20.9062	15.2017	11.266	0	0	0	36.4982	26.0868	34.3866	50.4566	39.9325	0	26.5933	0	26.1837	0	19.0928	0
989.314	0	36.6507	28.2701	22.0116	0	0	0	28.304	0	0	0	49.8712	0	18.1295	25.3025	16.8866	0	16.9228	0	28.1848	34.2422	0	28.8384	0	60.6099	12.2247	37.9823	27.1768	0	25.938
990.25	172.621	137.045	169.721	110.538	195.078	135.307	219.616	252.652	142.332	245.326	160.447	261.275	199.346	82.1655	105.076	69.8272	109.356	77.7444	0	29.5247	29.3547	73.7355	50.1266	71.6503	0	88.7661	0	450.705	400.271	254.882
992.217	90.4136	133.523	52.452	29.7835	34.1012	115.616	79.9322	31.7227	0	28.1704	88.5908	99.689	102.397	59.4394	0	0	98.5686	109.973	466.279	448.499	308.785	436.088	617.808	375.737	788.247	776.31	136.912	768.143	1375.92	1546.39
992.24	0	0	0	0	0	0	47.064	0	75.9232	0	0	0	0	20.4	17.793	0	0	0	30.1647	24.7604	0	0	25.9855	0	0	0	0	30.4041	0	0
993.257	37.0708	49.2541	0	0	12.8788	22.2579	20.1061	0	0	19.0198	0	35.1221	26.6619	38.7642	16.8402	0	0	0	2350.7	4323.66	3293.13	1330.92	1740.78	2060.06	1491.15	763.483	299.638	38.8444	64.0114	91.1849
993.263	27.8378	48.7707	19.313	0	0	0	0	0	0	0	0	0	24.2282	30.2036	32.8383	0	0	0	138.448	258.484	261.865	102.928	222.608	44.5049	180.016	76.656	101.178	65.2112	199.171	84.2246
993.29	19.0986	27.1313	0	9.53133	0	26.536	0	23.569	0	0	0	0	25.902	0	0	34.3105	0	0	973.78	2650.64	1938.2	726.749	1292.52	1150.31	772.264	399.355	186.042	11.909	24.9251	10.2633
993.29	0	0	0	0	18.276	37.4403	0	0	0	0	0	0	0	38.5304	0	0	11.4888	0	0	0	0	24.3965	0	25.7274	0	23.0651	63.8118	17.0107	40.1638	182.227
994.257	25.1803	21.3769	0	0	0	0	0	0	0	0	0	12.7036	0	0	0	0	0	0	200.472	120.039	170.851	60.5253	0	39.7041	0	86.2103	39.1983	30.2943	46.7942	102.473
995.256	260.044	1434.46	531.399	547.382	192.747	787.564	482.012	797.535	226.982	444.273	213.721	658.122	627.657	92.9026	68.6625	1682.26	340.521	47.6231	4279.97	3776.26	3549.98	3963.11	3751.04	3325.24	3111.94	1754.59	1985.3	2319.65	747.716	1729.86
995.258	145.258	521.329	382.284	227.922	45.3826	547.955	572.618	185.492	98.5417	354.077	257.308	354.033	362.067	213.605	35.8873	671.515	252.529	98.4836	1487.49	1476.26	1744.25	1570.47	1151.36	1863.48	1240.53	1033.2	665.896	1777.31	1359.17	2107.37
995.258	183.805	1347.39	102.862	191.086	160.279	146.745	143.51	623.575	47.5718	72.4513	126.355	71.3019	151.14	69.1164	26.0236	524.644	346.174	0	4275.63	2850.27	3502.15	2563.55	3549.68	2674.61	2455.41	483.321	1756.86	3893.61	3218.86	5483.21
995.302	1091.92	4093.57	2636.18	1058.56	596.73	3191.56	2716.89	1414.12	583.741	1605.24	1254.79	1355.03	1458.65	1307.74	208.344	4963.16	2268.89	1322.97	9792.04	10515.3	9276.87	7464.2	10937.8	8708.54	10215	8335.86	5894.94	13832.8	7979.18	9189.03
996.257	61.0432	107.168	76.5763	36.1431	52.4684	343.959	168.185	241.7	138.01	310.84	25.9492	219.675	159.734	172.235	55.681	116.463	296.033	71.189	374.019	128.417	112.841	49.7211	103.021	141.589	154.798	289.659	71.6354	384.044	54.7992	390.719
996.26	141.441	119.304	111.087	324.538	59.3856	405.271	324.829	94.2218	257.242	564.233	74.2049	653.607	677.942	272.937	106.428	220.906	33.748	147.657	242.448	1310.8	325.366	3902.44	3141.91	2537.1	2246.92	591.359	251.197	186.581	1040.28	4142.48
996.29	107.72	194.772	124.17	70.8792	0	137.392	85.84	152.849	86.3936	124.398	77.636	109.593	164.969	90.7446	0	36.2342	0	36.1737	135.735	57.6849	32.1915	24.7836	65.229	45.9885	34.1119	90.6546	33.0275	168.652	228.945	113.839
997.262	0	145.92	42.3624	42.3246	77.7161	40.0841	174.194	0	38.9623	52.0085	32.5844	36.9472	63.006	77.465	0	83.6354	21.1034	30.0317	31.566	77.4597	79.3678	20.2072	23.6952	22.9174	25.9997	45.349	37.0553	99.1501	41.9538	91.3895
