# Supplementary material for: Alternatively Spliced BnaPAP2.A7 Isoforms Play Opposing Roles in Anthocyanin Biosynthesis of Brassica napus L
Source: Front Plant Sci. 2020 Aug 19;11:983. doi: 10.3389/fpls.2020.00983 (PMC7466728; doi:10.3389/fpls.2020.00983)
Supplement: Supplementary file 3 [file Table_3.xlsx]

## Sheet: BnaPAP2.A7-395_VS_Control
Datasheet 2. DEGs identified between control and transgenic lines.
test_id	gene_id	gene	locus	sample_1	sample_2	status	value_1	value_2	log2(fold_change)	test_stat	p_value	q_value	significant
BnaA01g00430D	BnaA01g00430D	-	chrA01:236689-238521	control	BnaPAP2.A7-395	OK	1.67941	14.989	3.15788	5.59209	5e-05	0.000289125	yes
BnaA01g00450D	BnaA01g00450D	-	chrA01:251309-251987	control	BnaPAP2.A7-395	OK	9.84969	101.175	3.36063	6.26503	5e-05	0.000289125	yes
BnaA01g01000D	BnaA01g01000D	-	chrA01:554006-556307	control	BnaPAP2.A7-395	OK	13.354	2.76893	-2.26987	-4.00143	5e-05	0.000289125	yes
BnaA01g01200D	BnaA01g01200D	-	chrA01:631612-632040	control	BnaPAP2.A7-395	OK	4.99106	62.1022	3.63723	6.31143	0.00945	0.0267637	yes
BnaA01g01780D	BnaA01g01780D	-	chrA01:930235-931097	control	BnaPAP2.A7-395	OK	3.4407	18.2192	2.40469	2.83976	0.00015	0.000777362	yes
BnaA01g02460D	BnaA01g02460D	-	chrA01:1248043-1251570	control	BnaPAP2.A7-395	OK	0.339125	17.6068	5.69817	6.98359	5e-05	0.000289125	yes
BnaA01g02510D	BnaA01g02510D	-	chrA01:1262846-1265322	control	BnaPAP2.A7-395	OK	25.1619	1.96946	-3.67537	-6.78947	5e-05	0.000289125	yes
BnaA01g02620D	BnaA01g02620D	-	chrA01:1307295-1308748	control	BnaPAP2.A7-395	OK	0.666592	3.02158	2.18043	2.33866	0.00225	0.00809881	yes
BnaA01g02870D	BnaA01g02870D	-	chrA01:1406034-1407429	control	BnaPAP2.A7-395	OK	0.330212	4.88619	3.88725	3.67929	0.0002	0.00100429	yes
BnaA01g02930D	BnaA01g02930D	-	chrA01:1431693-1434256	control	BnaPAP2.A7-395	OK	2.6071	12.1951	2.22578	4.89756	5e-05	0.000289125	yes
BnaA01g02970D	BnaA01g02970D	-	chrA01:1450645-1452014	control	BnaPAP2.A7-395	OK	1.6099	21.7747	3.75761	6.04757	5e-05	0.000289125	yes
BnaA01g03590D	BnaA01g03590D	-	chrA01:1680365-1682304	control	BnaPAP2.A7-395	OK	4.12389	26.8671	2.70376	5.83796	5e-05	0.000289125	yes
BnaA01g04050D	BnaA01g04050D	-	chrA01:1859068-1860201	control	BnaPAP2.A7-395	OK	3.90341	0.810379	-2.26807	-2.5181	0.00195	0.00716906	yes
BnaA01g04120D	BnaA01g04120D	-	chrA01:1895817-1897628	control	BnaPAP2.A7-395	OK	0.471581	11.4515	4.60188	3.79972	0.0028	0.00972366	yes
BnaA01g04230D	BnaA01g04230D	-	chrA01:1960290-1961461	control	BnaPAP2.A7-395	OK	12.7741	1.12285	-3.50798	-4.06328	5e-05	0.000289125	yes
BnaA01g04550D	BnaA01g04550D	-	chrA01:2125912-2128201	control	BnaPAP2.A7-395	OK	0.731828	19.5331	4.73827	5.97894	5e-05	0.000289125	yes
BnaA01g04900D	BnaA01g04900D	-	chrA01:2273087-2275720	control	BnaPAP2.A7-395	OK	0.473325	2.71405	2.51954	2.5873	0.00135	0.00524563	yes
BnaA01g05020D	BnaA01g05020D	-	chrA01:2356829-2357467	control	BnaPAP2.A7-395	OK	4.19969	43.3779	3.36861	4.4548	5e-05	0.000289125	yes
BnaA01g05140D	BnaA01g05140D	-	chrA01:2405263-2407901	control	BnaPAP2.A7-395	OK	14.5495	2.15763	-2.75346	-5.96128	5e-05	0.000289125	yes
BnaA01g05240D	BnaA01g05240D	-	chrA01:2447817-2451424	control	BnaPAP2.A7-395	OK	1.42236	15.2351	3.42104	7.54486	5e-05	0.000289125	yes
BnaA01g05720D	BnaA01g05720D	-	chrA01:2654503-2655772	control	BnaPAP2.A7-395	OK	7.28429	56.1485	2.94639	5.40214	5e-05	0.000289125	yes
BnaA01g06030D	BnaA01g06030D	-	chrA01:2791001-2792983	control	BnaPAP2.A7-395	OK	27.4814	6.67677	-2.04123	-5.31283	5e-05	0.000289125	yes
BnaA01g06120D	BnaA01g06120D	-	chrA01:2829837-2832027	control	BnaPAP2.A7-395	OK	1.65916	0.222549	-2.89826	-2.84843	0.0026	0.00914299	yes
BnaA01g06270D	BnaA01g06270D	-	chrA01:2902452-2904229	control	BnaPAP2.A7-395	OK	0.407074	3.24905	2.99665	2.60962	0.00525	0.0163812	yes
BnaA01g06300D	BnaA01g06300D	-	chrA01:2907305-2908275	control	BnaPAP2.A7-395	OK	3.13802	0.735885	-2.0923	-2.14029	0.00625	0.018935	yes
BnaA01g06540D	BnaA01g06540D	-	chrA01:3029836-3031066	control	BnaPAP2.A7-395	OK	17.2352	79.6722	2.20872	5.70032	5e-05	0.000289125	yes
BnaA01g06600D	BnaA01g06600D	-	chrA01:3053043-3053538	control	BnaPAP2.A7-395	OK	98.7888	4.08025	-4.59762	-5.48049	5e-05	0.000289125	yes
BnaA01g06800D	BnaA01g06800D	-	chrA01:3149188-3152797	control	BnaPAP2.A7-395	OK	85.6278	17.1052	-2.32365	-6.57819	5e-05	0.000289125	yes
BnaA01g07550D	BnaA01g07550D	-	chrA01:3516320-3518766	control	BnaPAP2.A7-395	OK	2.64033	24.3996	3.20807	6.54184	5e-05	0.000289125	yes
BnaA01g07960D	BnaA01g07960D	-	chrA01:3752952-3758595	control	BnaPAP2.A7-395	OK	4.94094	43.3394	3.13282	8.7639	5e-05	0.000289125	yes
BnaA01g08120D	BnaA01g08120D	-	chrA01:3845829-3848123	control	BnaPAP2.A7-395	OK	4.08026	27.2792	2.74107	5.69843	5e-05	0.000289125	yes
BnaA01g08460D	BnaA01g08460D	-	chrA01:4038455-4040383	control	BnaPAP2.A7-395	OK	1.11603	12.7332	3.51214	5.58417	5e-05	0.000289125	yes
BnaA01g08490D	BnaA01g08490D	-	chrA01:4052231-4055235	control	BnaPAP2.A7-395	OK	1.55251	11.8248	2.92914	6.4119	5e-05	0.000289125	yes
BnaA01g08710D	BnaA01g08710D	-	chrA01:4194600-4196204	control	BnaPAP2.A7-395	OK	36.955	7.95285	-2.21622	-5.60583	5e-05	0.000289125	yes
BnaA01g08870D	BnaA01g08870D	-	chrA01:4290305-4291423	control	BnaPAP2.A7-395	OK	3.63623	0.424938	-3.09712	-1.47542	0.00525	0.0163812	yes
BnaA01g09310D	BnaA01g09310D	-	chrA01:4540738-4543761	control	BnaPAP2.A7-395	OK	1.62038	0.33676	-2.26654	-2.2338	0.00285	0.00987207	yes
BnaA01g09520D	BnaA01g09520D	-	chrA01:4672711-4674196	control	BnaPAP2.A7-395	OK	76.8321	8.84537	-3.11872	-8.21787	5e-05	0.000289125	yes
BnaA01g09900D	BnaA01g09900D	-	chrA01:4881103-4882894	control	BnaPAP2.A7-395	OK	26.8466	171.937	2.67907	6.24357	5e-05	0.000289125	yes
BnaA01g09940D	BnaA01g09940D	-	chrA01:4897862-4898933	control	BnaPAP2.A7-395	OK	439.947	22.2577	-4.30495	-9.44142	5e-05	0.000289125	yes
BnaA01g10020D	BnaA01g10020D	-	chrA01:4995217-4998864	control	BnaPAP2.A7-395	OK	10.6367	2.1563	-2.30242	-4.75019	5e-05	0.000289125	yes
BnaA01g10340D	BnaA01g10340D	-	chrA01:5164442-5165620	control	BnaPAP2.A7-395	OK	2.03269	13.7063	2.75338	3.41101	5e-05	0.000289125	yes
BnaA01g10620D	BnaA01g10620D	-	chrA01:5299628-5303058	control	BnaPAP2.A7-395	OK	0.616039	6.66451	3.43541	5.83389	5e-05	0.000289125	yes
BnaA01g10980D	BnaA01g10980D	-	chrA01:5474693-5478975	control	BnaPAP2.A7-395	OK	0.184608	3.74731	4.34332	5.48492	5e-05	0.000289125	yes
BnaA01g11190D	BnaA01g11190D	-	chrA01:5568559-5569405	control	BnaPAP2.A7-395	OK	46.403	330.397	2.83191	7.72612	5e-05	0.000289125	yes
BnaA01g11650D	BnaA01g11650D	-	chrA01:5820560-5826444	control	BnaPAP2.A7-395	OK	0.658491	8.08837	3.61861	7.06529	5e-05	0.000289125	yes
BnaA01g11930D	BnaA01g11930D	-	chrA01:5991358-5995044	control	BnaPAP2.A7-395	OK	4.12882	0.953201	-2.11488	-3.51881	5e-05	0.000289125	yes
BnaA01g12060D	BnaA01g12060D	-	chrA01:6045665-6046713	control	BnaPAP2.A7-395	OK	112.293	21.8407	-2.36218	-6.52201	5e-05	0.000289125	yes
BnaA01g12380D	BnaA01g12380D	-	chrA01:6184470-6187627	control	BnaPAP2.A7-395	OK	4.46721	18.5017	2.05021	4.7856	5e-05	0.000289125	yes
BnaA01g12480D	BnaA01g12480D	-	chrA01:6242110-6243570	control	BnaPAP2.A7-395	OK	5.3457	1.16628	-2.19646	-2.70136	0.00055	0.00242723	yes
BnaA01g12800D	BnaA01g12800D	-	chrA01:6399617-6402685	control	BnaPAP2.A7-395	OK	4.43243	0.780792	-2.50509	-4.10578	5e-05	0.000289125	yes
BnaA01g13210D	BnaA01g13210D	-	chrA01:6642315-6643485	control	BnaPAP2.A7-395	OK	2.94693	0.500926	-2.55654	-2.58838	0.0017	0.00639426	yes
BnaA01g13280D	BnaA01g13280D	-	chrA01:6719646-6721806	control	BnaPAP2.A7-395	OK	1.22757	63.1006	5.68377	8.75494	5e-05	0.000289125	yes
BnaA01g13430D	BnaA01g13430D	-	chrA01:6837019-6839112	control	BnaPAP2.A7-395	OK	15.8356	141.964	3.16428	9.43827	5e-05	0.000289125	yes
BnaA01g13460D	BnaA01g13460D	-	chrA01:6846923-6849821	control	BnaPAP2.A7-395	OK	3.7461	19.4489	2.37622	5.42181	5e-05	0.000289125	yes
BnaA01g13700D	BnaA01g13700D	-	chrA01:6974365-6975615	control	BnaPAP2.A7-395	OK	46.4214	8.06965	-2.52421	-6.46933	5e-05	0.000289125	yes
BnaA01g13860D	BnaA01g13860D	-	chrA01:7044637-7046806	control	BnaPAP2.A7-395	OK	5.19148	29.0935	2.48648	5.59647	5e-05	0.000289125	yes
BnaA01g14600D	BnaA01g14600D	-	chrA01:7368367-7370944	control	BnaPAP2.A7-395	OK	1.2328	11.6968	3.24611	5.86892	5e-05	0.000289125	yes
BnaA01g14870D	BnaA01g14870D	-	chrA01:7505306-7508828	control	BnaPAP2.A7-395	OK	23.327	3.30543	-2.81909	-6.20542	5e-05	0.000289125	yes
BnaA01g15350D	BnaA01g15350D	-	chrA01:7849559-7851287	control	BnaPAP2.A7-395	OK	26.0271	3.85396	-2.7556	-5.86644	5e-05	0.000289125	yes
BnaA01g15810D	BnaA01g15810D	-	chrA01:8110093-8113001	control	BnaPAP2.A7-395	OK	3.06588	13.3485	2.12231	5.22206	5e-05	0.000289125	yes
BnaA01g15910D	BnaA01g15910D	-	chrA01:8166382-8167843	control	BnaPAP2.A7-395	OK	2.00944	20.3461	3.33988	5.78289	5e-05	0.000289125	yes
BnaA01g16080D	BnaA01g16080D	-	chrA01:8237678-8240100	control	BnaPAP2.A7-395	OK	19.6843	4.45152	-2.14467	-5.13436	5e-05	0.000289125	yes
BnaA01g16090D	BnaA01g16090D	-	chrA01:8240468-8241365	control	BnaPAP2.A7-395	OK	4.4529	0.917647	-2.27873	-2.49915	0.00155	0.00590306	yes
BnaA01g16260D	BnaA01g16260D	-	chrA01:8342624-8345558	control	BnaPAP2.A7-395	OK	2.00556	12.5727	2.64821	6.33589	5e-05	0.000289125	yes
BnaA01g16370D	BnaA01g16370D	-	chrA01:8442536-8444141	control	BnaPAP2.A7-395	OK	19.2172	0.589771	-5.0261	-5.87428	0.00125	0.00489864	yes
BnaA01g16440D	BnaA01g16440D	-	chrA01:8495974-8497559	control	BnaPAP2.A7-395	OK	270.431	1297.36	2.26225	4.43856	5e-05	0.000289125	yes
BnaA01g17000D	BnaA01g17000D	-	chrA01:8860438-8861617	control	BnaPAP2.A7-395	OK	3.41717	13.7155	2.00493	4.26307	5e-05	0.000289125	yes
BnaA01g17610D	BnaA01g17610D	-	chrA01:9305915-9306587	control	BnaPAP2.A7-395	OK	0.827933	10.6261	3.68195	3.17008	0.0019	0.00701846	yes
BnaA01g17630D	BnaA01g17630D	-	chrA01:9310110-9313196	control	BnaPAP2.A7-395	OK	19.6716	106.522	2.43697	6.77151	5e-05	0.000289125	yes
BnaA01g17700D	BnaA01g17700D	-	chrA01:9380334-9381153	control	BnaPAP2.A7-395	OK	6.01823	59.5434	3.30653	5.55073	5e-05	0.000289125	yes
BnaA01g17840D	BnaA01g17840D	-	chrA01:9445453-9447322	control	BnaPAP2.A7-395	OK	0.856573	8.17629	3.2548	4.0357	5e-05	0.000289125	yes
BnaA01g17940D	BnaA01g17940D	-	chrA01:9483861-9485751	control	BnaPAP2.A7-395	OK	91.3924	7.7947	-3.55151	-8.70903	5e-05	0.000289125	yes
BnaA01g18040D	BnaA01g18040D	-	chrA01:9538955-9541598	control	BnaPAP2.A7-395	OK	0.865367	12.0762	3.80271	6.41465	5e-05	0.000289125	yes
BnaA01g18050D	BnaA01g18050D	-	chrA01:9544547-9544979	control	BnaPAP2.A7-395	OK	11.4461	139.272	3.60497	5.57463	5e-05	0.000289125	yes
BnaA01g18180D	BnaA01g18180D	-	chrA01:9700048-9701488	control	BnaPAP2.A7-395	OK	2.87151	59.5359	4.37388	9.13765	5e-05	0.000289125	yes
BnaA01g18960D	BnaA01g18960D	-	chrA01:10416246-10419574	control	BnaPAP2.A7-395	OK	3.68117	14.9078	2.01783	5.08073	5e-05	0.000289125	yes
BnaA01g19110D	BnaA01g19110D	-	chrA01:10617288-10618256	control	BnaPAP2.A7-395	OK	158.921	1.20568	-7.04231	-9.23609	0.0018	0.00670602	yes
BnaA01g19550D	BnaA01g19550D	-	chrA01:10984778-10985621	control	BnaPAP2.A7-395	OK	2.2763	17.8417	2.97049	4.17716	5e-05	0.000289125	yes
BnaA01g19750D	BnaA01g19750D	-	chrA01:11214944-11217808	control	BnaPAP2.A7-395	OK	157.124	752.351	2.2595	4.053	5e-05	0.000289125	yes
BnaA01g20040D	BnaA01g20040D	-	chrA01:11627930-11629983	control	BnaPAP2.A7-395	OK	50.2511	361.614	2.84722	5.84367	5e-05	0.000289125	yes
BnaA01g20560D	BnaA01g20560D	-	chrA01:12446013-12447219	control	BnaPAP2.A7-395	OK	14.0372	63.9536	2.18777	5.99443	5e-05	0.000289125	yes
BnaA01g21380D	BnaA01g21380D	-	chrA01:13235776-13236907	control	BnaPAP2.A7-395	OK	116.221	638.065	2.45683	5.5825	5e-05	0.000289125	yes
BnaA01g21560D	BnaA01g21560D	-	chrA01:13859973-13862571	control	BnaPAP2.A7-395	OK	1.72633	7.82636	2.18064	3.54323	5e-05	0.000289125	yes
BnaA01g22240D	BnaA01g22240D	-	chrA01:14609519-14611544	control	BnaPAP2.A7-395	OK	8.6883	1.27816	-2.76501	-4.88112	5e-05	0.000289125	yes
BnaA01g22590D	BnaA01g22590D	-	chrA01:14926240-14927512	control	BnaPAP2.A7-395	OK	0.614707	6.09198	3.30894	3.12975	0.00435	0.0140372	yes
BnaA01g22670D	BnaA01g22670D	-	chrA01:14967927-14968925	control	BnaPAP2.A7-395	OK	140.064	690.554	2.30166	4.98596	5e-05	0.000289125	yes
BnaA01g22970D	BnaA01g22970D	-	chrA01:15328774-15334462	control	BnaPAP2.A7-395	OK	0.858448	3.63809	2.08338	4.12529	5e-05	0.000289125	yes
BnaA01g23420D	BnaA01g23420D	-	chrA01:15782174-15786055	control	BnaPAP2.A7-395	OK	12.1341	2.94927	-2.04064	-5.01003	5e-05	0.000289125	yes
BnaA01g23770D	BnaA01g23770D	-	chrA01:16151946-16154229	control	BnaPAP2.A7-395	OK	12.6635	1.30298	-3.28078	-5.62349	5e-05	0.000289125	yes
BnaA01g23900D	BnaA01g23900D	-	chrA01:16332234-16335802	control	BnaPAP2.A7-395	OK	2.98004	20.4848	2.78115	6.28114	5e-05	0.000289125	yes
BnaA01g24440D	BnaA01g24440D	-	chrA01:16799650-16800534	control	BnaPAP2.A7-395	OK	838.379	3.81836	-7.77851	-11.2809	5e-05	0.000289125	yes
BnaA01g24750D	BnaA01g24750D	-	chrA01:17131512-17134202	control	BnaPAP2.A7-395	OK	1.85017	8.30512	2.16635	4.22212	5e-05	0.000289125	yes
BnaA01g24810D	BnaA01g24810D	-	chrA01:17175094-17181120	control	BnaPAP2.A7-395	OK	0.575164	9.70521	4.07671	6.00566	5e-05	0.000289125	yes
BnaA01g24990D	BnaA01g24990D	-	chrA01:17466897-17468391	control	BnaPAP2.A7-395	OK	321.342	20.1321	-3.99654	-9.88687	5e-05	0.000289125	yes
BnaA01g25400D	BnaA01g25400D	-	chrA01:17766535-17766856	control	BnaPAP2.A7-395	OK	107.834	1296.49	3.58773	7.09373	5e-05	0.000289125	yes
BnaA01g25600D	BnaA01g25600D	-	chrA01:17861624-17862128	control	BnaPAP2.A7-395	OK	15.9705	232.342	3.86277	6.4511	5e-05	0.000289125	yes
BnaA01g25720D	BnaA01g25720D	-	chrA01:17923592-17926227	control	BnaPAP2.A7-395	OK	89.223	15.9073	-2.48773	-6.77813	5e-05	0.000289125	yes
BnaA01g25860D	BnaA01g25860D	-	chrA01:18040759-18043435	control	BnaPAP2.A7-395	OK	9.57385	73.8808	2.94803	7.96124	5e-05	0.000289125	yes
BnaA01g26960D	BnaA01g26960D	-	chrA01:18879917-18881812	control	BnaPAP2.A7-395	OK	1.38284	19.0904	3.78715	7.02059	5e-05	0.000289125	yes
BnaA01g27000D	BnaA01g27000D	-	chrA01:18894287-18896949	control	BnaPAP2.A7-395	OK	55.4286	325.109	2.55222	6.69518	5e-05	0.000289125	yes
BnaA01g27130D	BnaA01g27130D	-	chrA01:18957101-18958814	control	BnaPAP2.A7-395	OK	1.00316	4.5927	2.1948	2.99385	0.0013	0.00507675	yes
BnaA01g27350D	BnaA01g27350D	-	chrA01:19094856-19095408	control	BnaPAP2.A7-395	OK	19.8297	2.13443	-3.21574	-3.30391	0.0002	0.00100429	yes
BnaA01g27410D	BnaA01g27410D	-	chrA01:19162951-19163596	control	BnaPAP2.A7-395	OK	8.82667	35.9015	2.0241	4.04135	5e-05	0.000289125	yes
BnaA01g27680D	BnaA01g27680D	-	chrA01:19321940-19322906	control	BnaPAP2.A7-395	OK	183.779	43.4684	-2.07993	-5.41537	5e-05	0.000289125	yes
BnaA01g27890D	BnaA01g27890D	-	chrA01:19438394-19439677	control	BnaPAP2.A7-395	OK	10.1372	2.2608	-2.16475	-2.95797	5e-05	0.000289125	yes
BnaA01g28110D	BnaA01g28110D	-	chrA01:19627416-19628780	control	BnaPAP2.A7-395	OK	24.4938	128.985	2.39671	5.74642	5e-05	0.000289125	yes
BnaA01g28120D	BnaA01g28120D	-	chrA01:19629033-19630394	control	BnaPAP2.A7-395	OK	17.4011	85.8769	2.30309	5.84526	5e-05	0.000289125	yes
BnaA01g28200D	BnaA01g28200D	-	chrA01:19689166-19689857	control	BnaPAP2.A7-395	OK	43.7379	303.091	2.7928	6.22495	5e-05	0.000289125	yes
BnaA01g28640D	BnaA01g28640D	-	chrA01:19908427-19911147	control	BnaPAP2.A7-395	OK	0.973597	21.5274	4.4667	8.36151	5e-05	0.000289125	yes
BnaA01g28800D	BnaA01g28800D	-	chrA01:20005700-20009200	control	BnaPAP2.A7-395	OK	9.76743	0.792178	-3.62408	-6.41728	5e-05	0.000289125	yes
BnaA01g28900D	BnaA01g28900D	-	chrA01:20038067-20039231	control	BnaPAP2.A7-395	OK	0.543693	34.3613	5.98185	5.57323	0.0053	0.0165194	yes
BnaA01g29010D	BnaA01g29010D	-	chrA01:20116798-20117968	control	BnaPAP2.A7-395	OK	6.09318	0.773894	-2.97699	-3.67749	0.00015	0.000777362	yes
BnaA01g29390D	BnaA01g29390D	-	chrA01:20329203-20331002	control	BnaPAP2.A7-395	OK	0.0877837	1.72957	4.30032	2.24752	0.0026	0.00914299	yes
BnaA01g29410D	BnaA01g29410D	-	chrA01:20344353-20346365	control	BnaPAP2.A7-395	OK	1.00449	4.36374	2.11911	2.79524	0.0001	0.000541534	yes
BnaA01g29470D	BnaA01g29470D	-	chrA01:20397297-20400248	control	BnaPAP2.A7-395	OK	1.62371	8.08069	2.31518	4.0626	5e-05	0.000289125	yes
BnaA01g29500D	BnaA01g29500D	-	chrA01:20436425-20437842	control	BnaPAP2.A7-395	OK	1.16894	7.4242	2.66704	3.82763	5e-05	0.000289125	yes
BnaA01g30370D	BnaA01g30370D	-	chrA01:20856950-20859072	control	BnaPAP2.A7-395	OK	3.27033	18.7448	2.51898	5.13223	5e-05	0.000289125	yes
BnaA01g30810D	BnaA01g30810D	-	chrA01:21036971-21038607	control	BnaPAP2.A7-395	OK	2.15558	17.6405	3.03274	4.62425	5e-05	0.000289125	yes
BnaA01g31070D	BnaA01g31070D	-	chrA01:21153559-21155842	control	BnaPAP2.A7-395	OK	5.70786	0.870296	-2.71337	-3.59362	5e-05	0.000289125	yes
BnaA01g31570D	BnaA01g31570D	-	chrA01:21446871-21449846	control	BnaPAP2.A7-395	OK	19.6292	90.3691	2.20283	5.716	5e-05	0.000289125	yes
BnaA01g31730D	BnaA01g31730D	-	chrA01:21507857-21510229	control	BnaPAP2.A7-395	OK	0.418858	2.09456	2.32212	2.38921	0.0031	0.0105855	yes
BnaA01g31910D	BnaA01g31910D	-	chrA01:21590762-21591986	control	BnaPAP2.A7-395	OK	20.2768	169.323	3.06187	5.88097	5e-05	0.000289125	yes
BnaA01g31950D	BnaA01g31950D	-	chrA01:21606930-21607541	control	BnaPAP2.A7-395	OK	14.031	121.058	3.10901	3.45474	5e-05	0.000289125	yes
BnaA01g32510D	BnaA01g32510D	-	chrA01:21887112-21888252	control	BnaPAP2.A7-395	OK	6.08424	0.886829	-2.77835	-2.78426	0.00095	0.0038843	yes
BnaA01g32570D	BnaA01g32570D	-	chrA01:21977801-21978436	control	BnaPAP2.A7-395	OK	33.6893	4.91207	-2.77789	-4.10153	5e-05	0.000289125	yes
BnaA01g32780D	BnaA01g32780D	-	chrA01:22138796-22141184	control	BnaPAP2.A7-395	OK	12.663	0.876314	-3.85302	-5.74228	5e-05	0.000289125	yes
BnaA01g32910D	BnaA01g32910D	-	chrA01:22207917-22210762	control	BnaPAP2.A7-395	OK	3.97028	0.382088	-3.37727	-5.03839	5e-05	0.000289125	yes
BnaA01g33010D	BnaA01g33010D	-	chrA01:22353368-22355357	control	BnaPAP2.A7-395	OK	125.591	9.34647	-3.74817	-9.67381	5e-05	0.000289125	yes
BnaA01g33030D	BnaA01g33030D	-	chrA01:22361122-22362295	control	BnaPAP2.A7-395	OK	2.20008	0.313423	-2.81137	-2.76988	0.00445	0.0142994	yes
BnaA01g33040D	BnaA01g33040D	-	chrA01:22366140-22367313	control	BnaPAP2.A7-395	OK	5.45019	0.628086	-3.11727	-3.87052	0.00015	0.000777362	yes
BnaA01g33060D	BnaA01g33060D	-	chrA01:22370746-22373620	control	BnaPAP2.A7-395	OK	15.484	3.54238	-2.12799	-4.93968	5e-05	0.000289125	yes
BnaA01g33230D	BnaA01g33230D	-	chrA01:22553860-22554913	control	BnaPAP2.A7-395	OK	141.266	18.3512	-2.94448	-5.20655	5e-05	0.000289125	yes
BnaA01g33250D	BnaA01g33250D	-	chrA01:22557334-22559157	control	BnaPAP2.A7-395	OK	133.16	4.30968	-4.94944	-11.0457	5e-05	0.000289125	yes
BnaA01g33280D	BnaA01g33280D	-	chrA01:22568316-22570719	control	BnaPAP2.A7-395	OK	55.1612	3.64546	-3.91948	-9.27641	5e-05	0.000289125	yes
BnaA01g33290D	BnaA01g33290D	-	chrA01:22572788-22574016	control	BnaPAP2.A7-395	OK	34.0352	1.17676	-4.85414	-7.13611	5e-05	0.000289125	yes
BnaA01g33400D	BnaA01g33400D	-	chrA01:22626784-22628182	control	BnaPAP2.A7-395	OK	344.523	46.516	-2.8888	-8.10165	5e-05	0.000289125	yes
BnaA01g33410D	BnaA01g33410D	-	chrA01:22633529-22634357	control	BnaPAP2.A7-395	OK	305.263	50.2348	-2.60329	-7.11737	5e-05	0.000289125	yes
BnaA01g33420D	BnaA01g33420D	-	chrA01:22639436-22640999	control	BnaPAP2.A7-395	OK	21.1456	1.97317	-3.42177	-5.40279	5e-05	0.000289125	yes
BnaA01g33430D	BnaA01g33430D	-	chrA01:22642021-22644445	control	BnaPAP2.A7-395	OK	6.06021	0.60645	-3.32091	-4.15306	5e-05	0.000289125	yes
BnaA01g33500D	BnaA01g33500D	-	chrA01:22699697-22702639	control	BnaPAP2.A7-395	OK	200.061	14.0309	-3.83376	-9.85792	5e-05	0.000289125	yes
BnaA01g33520D	BnaA01g33520D	-	chrA01:22706171-22708461	control	BnaPAP2.A7-395	OK	17.1738	1.59228	-3.43104	-5.63744	5e-05	0.000289125	yes
BnaA01g33530D	BnaA01g33530D	-	chrA01:22709121-22711083	control	BnaPAP2.A7-395	OK	7.75783	0.670089	-3.53323	-4.37952	5e-05	0.000289125	yes
BnaA01g33540D	BnaA01g33540D	-	chrA01:22713180-22714656	control	BnaPAP2.A7-395	OK	6.31074	0.823168	-2.93855	-3.00756	0.0006	0.00261578	yes
BnaA01g33560D	BnaA01g33560D	-	chrA01:22725016-22726429	control	BnaPAP2.A7-395	OK	222.187	20.7787	-3.4186	-9.30719	5e-05	0.000289125	yes
BnaA01g33590D	BnaA01g33590D	-	chrA01:22744190-22746764	control	BnaPAP2.A7-395	OK	38.9455	3.49958	-3.4762	-8.1456	5e-05	0.000289125	yes
BnaA01g33600D	BnaA01g33600D	-	chrA01:22747396-22749995	control	BnaPAP2.A7-395	OK	18.126	1.47712	-3.6172	-6.76096	5e-05	0.000289125	yes
BnaA01g33620D	BnaA01g33620D	-	chrA01:22757905-22761872	control	BnaPAP2.A7-395	OK	67.5833	11.485	-2.55692	-7.3469	5e-05	0.000289125	yes
BnaA01g33640D	BnaA01g33640D	-	chrA01:22768677-22774131	control	BnaPAP2.A7-395	OK	71.9934	6.63965	-3.43869	-8.87949	5e-05	0.000289125	yes
BnaA01g33650D	BnaA01g33650D	-	chrA01:22776019-22776460	control	BnaPAP2.A7-395	OK	405.597	88.5517	-2.19545	-5.70183	5e-05	0.000289125	yes
BnaA01g33660D	BnaA01g33660D	-	chrA01:22777814-22780291	control	BnaPAP2.A7-395	OK	277.107	27.2816	-3.34444	-9.0372	5e-05	0.000289125	yes
BnaA01g33700D	BnaA01g33700D	-	chrA01:22789852-22794992	control	BnaPAP2.A7-395	OK	26.7544	2.85044	-3.23052	-7.78746	5e-05	0.000289125	yes
BnaA01g33780D	BnaA01g33780D	-	chrA01:22897287-22900401	control	BnaPAP2.A7-395	OK	8.84429	1.32749	-2.73604	-5.81698	5e-05	0.000289125	yes
BnaA01g33800D	BnaA01g33800D	-	chrA01:22901880-22903095	control	BnaPAP2.A7-395	OK	32.214	1.30712	-4.62323	-5.41804	5e-05	0.000289125	yes
BnaA01g33820D	BnaA01g33820D	-	chrA01:22916489-22918215	control	BnaPAP2.A7-395	OK	10.7491	1.06979	-3.32882	-5.67994	5e-05	0.000289125	yes
BnaA01g33840D	BnaA01g33840D	-	chrA01:22921825-22924707	control	BnaPAP2.A7-395	OK	83.4377	10.6653	-2.96778	-7.94795	5e-05	0.000289125	yes
BnaA01g33850D	BnaA01g33850D	-	chrA01:22925525-22927518	control	BnaPAP2.A7-395	OK	55.8985	3.07124	-4.18592	-8.76728	5e-05	0.000289125	yes
BnaA01g33860D	BnaA01g33860D	-	chrA01:22931685-22935437	control	BnaPAP2.A7-395	OK	27.1814	3.80952	-2.83494	-7.22129	5e-05	0.000289125	yes
BnaA01g33870D	BnaA01g33870D	-	chrA01:22936339-22937269	control	BnaPAP2.A7-395	OK	104.765	7.55925	-3.79278	-7.1734	5e-05	0.000289125	yes
BnaA01g33890D	BnaA01g33890D	-	chrA01:22944953-22946597	control	BnaPAP2.A7-395	OK	32.7826	3.06068	-3.42101	-5.96052	5e-05	0.000289125	yes
BnaA01g33900D	BnaA01g33900D	-	chrA01:22949731-22953141	control	BnaPAP2.A7-395	OK	6.82815	0.553545	-3.62472	-5.26568	5e-05	0.000289125	yes
BnaA01g33940D	BnaA01g33940D	-	chrA01:22960497-22962580	control	BnaPAP2.A7-395	OK	22.1619	2.87846	-2.94471	-3.73284	5e-05	0.000289125	yes
BnaA01g34010D	BnaA01g34010D	-	chrA01:23005364-23006995	control	BnaPAP2.A7-395	OK	6.23282	1.16551	-2.41893	-2.7638	0.0003	0.0014363	yes
BnaA01g34060D	BnaA01g34060D	-	chrA01:23035478-23038706	control	BnaPAP2.A7-395	OK	613.449	2.24807	-8.09211	-14.664	5e-05	0.000289125	yes
BnaA01g34070D	BnaA01g34070D	-	chrA01:23040181-23042076	control	BnaPAP2.A7-395	OK	105.96	10.3135	-3.36092	-9.05717	5e-05	0.000289125	yes
BnaA01g34090D	BnaA01g34090D	-	chrA01:23046450-23047990	control	BnaPAP2.A7-395	OK	20.3788	1.43385	-3.8291	-5.75122	5e-05	0.000289125	yes
BnaA01g34290D	BnaA01g34290D	-	chrA01:23095004-23095700	control	BnaPAP2.A7-395	OK	4.44637	25.7821	2.53567	4.35904	5e-05	0.000289125	yes
BnaA01g34330D	BnaA01g34330D	-	chrA01:23199850-23200873	control	BnaPAP2.A7-395	OK	6.88021	1.01118	-2.76641	-3.97121	5e-05	0.000289125	yes
BnaA01g34380D	BnaA01g34380D	-	chrA01:23212058-23215079	control	BnaPAP2.A7-395	OK	12.2065	0.493452	-4.6286	-4.86004	5e-05	0.000289125	yes
BnaA01g34410D	BnaA01g34410D	-	chrA01:23224829-23232728	control	BnaPAP2.A7-395	OK	17.3443	2.51942	-2.7833	-7.09049	5e-05	0.000289125	yes
BnaA01g34430D	BnaA01g34430D	-	chrA01:23248132-23252038	control	BnaPAP2.A7-395	OK	4.63134	0.652064	-2.82834	-3.58826	5e-05	0.000289125	yes
BnaA01g34460D	BnaA01g34460D	-	chrA01:23258673-23260209	control	BnaPAP2.A7-395	OK	16.6959	1.2071	-3.78988	-5.34517	5e-05	0.000289125	yes
BnaA01g34610D	BnaA01g34610D	-	chrA01_random:55859-57664	control	BnaPAP2.A7-395	OK	0.894898	31.55	5.13977	7.82077	5e-05	0.000289125	yes
BnaA01g34960D	BnaA01g34960D	-	chrA01_random:288296-289306	control	BnaPAP2.A7-395	OK	39.3809	8.92867	-2.14098	-3.07975	0.0001	0.000541534	yes
BnaA01g34970D	BnaA01g34970D	-	chrA01_random:293111-294737	control	BnaPAP2.A7-395	OK	3.77336	22.2388	2.55916	4.05527	5e-05	0.000289125	yes
BnaA01g35250D	BnaA01g35250D	-	chrA01_random:520361-521805	control	BnaPAP2.A7-395	OK	0.53517	2.32004	2.11608	2.22249	0.003	0.0102973	yes
BnaA01g37010D	BnaA01g37010D	-	chrA01_random:2426965-2428701	control	BnaPAP2.A7-395	OK	10.2056	2.16508	-2.23688	-3.59998	5e-05	0.000289125	yes
BnaA01g37120D	BnaA01g37120D	-	chrA01_random:2496315-2496873	control	BnaPAP2.A7-395	OK	5.98396	38.8471	2.69863	4.03886	5e-05	0.000289125	yes
BnaA01g37200D	BnaA01g37200D	-	chrA01_random:2530807-2533687	control	BnaPAP2.A7-395	OK	3.20641	12.9182	2.01037	4.20746	5e-05	0.000289125	yes
BnaA01g37370D	BnaA01g37370D	-	chrA01_random:2650154-2651389	control	BnaPAP2.A7-395	OK	3.60269	14.7432	2.0329	4.08229	5e-05	0.000289125	yes
BnaA02g00090D	BnaA02g00090D	-	chrA02:28221-29771	control	BnaPAP2.A7-395	OK	0.258111	2.27085	3.13717	1.96803	0.0056	0.0172971	yes
BnaA02g00180D	BnaA02g00180D	-	chrA02:66621-68671	control	BnaPAP2.A7-395	OK	0.39839	1.62394	2.02725	2.27453	0.00175	0.00655455	yes
BnaA02g00390D	BnaA02g00390D	-	chrA02:143811-145178	control	BnaPAP2.A7-395	OK	0.832706	4.65743	2.48365	2.07195	0.0092	0.0261818	yes
BnaA02g00410D	BnaA02g00410D	-	chrA02:153423-157061	control	BnaPAP2.A7-395	OK	0.73129	4.87626	2.73726	4.45694	5e-05	0.000289125	yes
BnaA02g00830D	BnaA02g00830D	-	chrA02:313676-314730	control	BnaPAP2.A7-395	OK	5.31878	1.32472	-2.00541	-2.09633	0.004	0.0130707	yes
BnaA02g00920D	BnaA02g00920D	-	chrA02:352213-353154	control	BnaPAP2.A7-395	OK	65.5884	8.61728	-2.92814	-4.78318	5e-05	0.000289125	yes
BnaA02g01050D	BnaA02g01050D	-	chrA02:419540-420467	control	BnaPAP2.A7-395	OK	2.89171	13.7374	2.24812	3.81608	5e-05	0.000289125	yes
BnaA02g01400D	BnaA02g01400D	-	chrA02:635568-639430	control	BnaPAP2.A7-395	OK	0.286817	8.7058	4.92378	6.34609	5e-05	0.000289125	yes
BnaA02g01460D	BnaA02g01460D	-	chrA02:673674-674588	control	BnaPAP2.A7-395	OK	4.46743	25.9195	2.53652	4.54572	5e-05	0.000289125	yes
BnaA02g01650D	BnaA02g01650D	-	chrA02:763331-764991	control	BnaPAP2.A7-395	OK	1.21115	5.66901	2.22672	3.35338	5e-05	0.000289125	yes
BnaA02g01890D	BnaA02g01890D	-	chrA02:864393-866583	control	BnaPAP2.A7-395	OK	1.77953	0.405342	-2.13429	-2.46543	0.0016	0.00607168	yes
BnaA02g02020D	BnaA02g02020D	-	chrA02:913642-915544	control	BnaPAP2.A7-395	OK	0.990267	15.7653	3.99279	5.84933	5e-05	0.000289125	yes
BnaA02g02130D	BnaA02g02130D	-	chrA02:936255-937888	control	BnaPAP2.A7-395	OK	4.31997	24.956	2.53029	5.18749	5e-05	0.000289125	yes
BnaA02g02290D	BnaA02g02290D	-	chrA02:1010507-1012923	control	BnaPAP2.A7-395	OK	90.2838	403.28	2.15924	5.6086	5e-05	0.000289125	yes
BnaA02g02560D	BnaA02g02560D	-	chrA02:1140573-1141539	control	BnaPAP2.A7-395	OK	30.4146	183.881	2.59594	3.53522	5e-05	0.000289125	yes
BnaA02g02650D	BnaA02g02650D	-	chrA02:1180614-1183012	control	BnaPAP2.A7-395	OK	2.72543	27.501	3.33493	7.79464	5e-05	0.000289125	yes
BnaA02g02790D	BnaA02g02790D	-	chrA02:1251734-1252894	control	BnaPAP2.A7-395	OK	5.36329	23.425	2.12686	4.6048	5e-05	0.000289125	yes
BnaA02g02840D	BnaA02g02840D	-	chrA02:1277029-1277983	control	BnaPAP2.A7-395	OK	34.8825	3.44375	-3.34045	-6.53838	5e-05	0.000289125	yes
BnaA02g02940D	BnaA02g02940D	-	chrA02:1307513-1310479	control	BnaPAP2.A7-395	OK	8.42593	91.5558	3.44174	8.43792	5e-05	0.000289125	yes
BnaA02g03120D	BnaA02g03120D	-	chrA02:1367632-1368621	control	BnaPAP2.A7-395	OK	17.4406	2.26996	-2.9417	-4.23535	5e-05	0.000289125	yes
BnaA02g03150D	BnaA02g03150D	-	chrA02:1389790-1391915	control	BnaPAP2.A7-395	OK	4.6091	18.447	2.00083	5.00837	5e-05	0.000289125	yes
BnaA02g03370D	BnaA02g03370D	-	chrA02:1501709-1503266	control	BnaPAP2.A7-395	OK	71.0742	15.0959	-2.23517	-6.27583	5e-05	0.000289125	yes
BnaA02g03390D	BnaA02g03390D	-	chrA02:1513720-1520270	control	BnaPAP2.A7-395	OK	0.76113	5.15446	2.75961	4.87848	5e-05	0.000289125	yes
BnaA02g03470D	BnaA02g03470D	-	chrA02:1540726-1542535	control	BnaPAP2.A7-395	OK	2.369	20.252	3.09572	6.08397	5e-05	0.000289125	yes
BnaA02g04090D	BnaA02g04090D	-	chrA02:1840450-1841949	control	BnaPAP2.A7-395	OK	7.22171	31.8192	2.13948	5.14584	5e-05	0.000289125	yes
BnaA02g04130D	BnaA02g04130D	-	chrA02:1856285-1857293	control	BnaPAP2.A7-395	OK	5.69853	27.8165	2.28728	4.97938	5e-05	0.000289125	yes
BnaA02g04180D	BnaA02g04180D	-	chrA02:1868591-1870478	control	BnaPAP2.A7-395	OK	7.2398	32.446	2.16402	4.79643	5e-05	0.000289125	yes
BnaA02g04730D	BnaA02g04730D	-	chrA02:2097075-2098048	control	BnaPAP2.A7-395	OK	16.2972	1.41556	-3.52518	-5.21474	5e-05	0.000289125	yes
BnaA02g04780D	BnaA02g04780D	-	chrA02:2120004-2122975	control	BnaPAP2.A7-395	OK	1.34101	14.0118	3.38525	5.77141	5e-05	0.000289125	yes
BnaA02g04800D	BnaA02g04800D	-	chrA02:2127063-2132392	control	BnaPAP2.A7-395	OK	54.6198	5.4268	-3.33125	-8.77452	5e-05	0.000289125	yes
BnaA02g05000D	BnaA02g05000D	-	chrA02:2210053-2212643	control	BnaPAP2.A7-395	OK	0.958533	5.36899	2.48575	2.40578	0.0033	0.0111546	yes
BnaA02g05290D	BnaA02g05290D	-	chrA02:2403899-2408525	control	BnaPAP2.A7-395	OK	2.24368	12.2328	2.44682	5.66235	5e-05	0.000289125	yes
BnaA02g05310D	BnaA02g05310D	-	chrA02:2417255-2419340	control	BnaPAP2.A7-395	OK	0.964198	8.08562	3.06796	3.58132	0.0003	0.0014363	yes
BnaA02g05340D	BnaA02g05340D	-	chrA02:2433392-2436651	control	BnaPAP2.A7-395	OK	0.344156	4.93954	3.84324	4.28534	5e-05	0.000289125	yes
BnaA02g06670D	BnaA02g06670D	-	chrA02:3206580-3207009	control	BnaPAP2.A7-395	OK	29.1719	223.368	2.93677	6.26442	5e-05	0.000289125	yes
BnaA02g06690D	BnaA02g06690D	-	chrA02:3215577-3216110	control	BnaPAP2.A7-395	OK	85.1263	608.598	2.83781	7.63256	5e-05	0.000289125	yes
BnaA02g06880D	BnaA02g06880D	-	chrA02:3265427-3267293	control	BnaPAP2.A7-395	OK	6.62835	1.08116	-2.61607	-4.3557	5e-05	0.000289125	yes
BnaA02g06910D	BnaA02g06910D	-	chrA02:3275946-3276258	control	BnaPAP2.A7-395	OK	123.888	591.79	2.25605	4.80139	5e-05	0.000289125	yes
BnaA02g07120D	BnaA02g07120D	-	chrA02:3392616-3393094	control	BnaPAP2.A7-395	OK	44.9222	308.055	2.77768	4.72502	5e-05	0.000289125	yes
BnaA02g07200D	BnaA02g07200D	-	chrA02:3424956-3427228	control	BnaPAP2.A7-395	OK	1.68776	0.404487	-2.06095	-2.22075	0.00365	0.0121358	yes
BnaA02g07480D	BnaA02g07480D	-	chrA02:3543878-3546651	control	BnaPAP2.A7-395	OK	21.4392	4.34683	-2.30221	-5.65489	5e-05	0.000289125	yes
BnaA02g07560D	BnaA02g07560D	-	chrA02:3591561-3593999	control	BnaPAP2.A7-395	OK	0.164983	1.72627	3.38727	2.96925	0.0069	0.0205902	yes
BnaA02g07740D	BnaA02g07740D	-	chrA02:3675962-3676964	control	BnaPAP2.A7-395	OK	2.52829	36.1977	3.83966	6.24694	5e-05	0.000289125	yes
BnaA02g08160D	BnaA02g08160D	-	chrA02:3869486-3874334	control	BnaPAP2.A7-395	OK	5.45524	22.9058	2.07	5.0315	5e-05	0.000289125	yes
BnaA02g08610D	BnaA02g08610D	-	chrA02:4257543-4259701	control	BnaPAP2.A7-395	OK	5.50614	1.00862	-2.44866	-3.57123	0.0002	0.00100429	yes
BnaA02g09000D	BnaA02g09000D	-	chrA02:4479244-4482360	control	BnaPAP2.A7-395	OK	0.542409	7.5007	3.78957	5.76263	5e-05	0.000289125	yes
BnaA02g09200D	BnaA02g09200D	-	chrA02:4555437-4557323	control	BnaPAP2.A7-395	OK	3.65391	0.475466	-2.94203	-3.10831	0.00015	0.000777362	yes
BnaA02g09600D	BnaA02g09600D	-	chrA02:4821753-4822167	control	BnaPAP2.A7-395	OK	175.685	8.30464	-4.40293	-5.80115	5e-05	0.000289125	yes
BnaA02g09670D	BnaA02g09670D	-	chrA02:4854299-4855338	control	BnaPAP2.A7-395	OK	3.00532	0.677004	-2.15028	-2.18559	0.00325	0.0110121	yes
BnaA02g09960D	BnaA02g09960D	-	chrA02:4984543-4986754	control	BnaPAP2.A7-395	OK	29.2093	1.82168	-4.00309	-7.29362	5e-05	0.000289125	yes
BnaA02g10150D	BnaA02g10150D	-	chrA02:5145548-5146678	control	BnaPAP2.A7-395	OK	8.3148	1.24597	-2.73841	-3.85211	5e-05	0.000289125	yes
BnaA02g10690D	BnaA02g10690D	-	chrA02:5528259-5528769	control	BnaPAP2.A7-395	OK	6.50675	35.7717	2.45881	3.60587	5e-05	0.000289125	yes
BnaA02g10740D	BnaA02g10740D	-	chrA02:5558464-5559800	control	BnaPAP2.A7-395	OK	2.57574	26.5443	3.36535	5.45547	5e-05	0.000289125	yes
BnaA02g10950D	BnaA02g10950D	-	chrA02:5687056-5691985	control	BnaPAP2.A7-395	OK	16.3682	2.18458	-2.90547	-5.42364	5e-05	0.000289125	yes
BnaA02g10970D	BnaA02g10970D	-	chrA02:5700688-5702820	control	BnaPAP2.A7-395	OK	400.015	96.3257	-2.05406	-5.07094	5e-05	0.000289125	yes
BnaA02g10980D	BnaA02g10980D	-	chrA02:5706531-5708740	control	BnaPAP2.A7-395	OK	2.89775	0.680544	-2.09017	-3.20275	5e-05	0.000289125	yes
BnaA02g11430D	BnaA02g11430D	-	chrA02:5995398-5998478	control	BnaPAP2.A7-395	OK	1.39208	163.844	6.87893	11.9574	5e-05	0.000289125	yes
BnaA02g11440D	BnaA02g11440D	-	chrA02:6000372-6001471	control	BnaPAP2.A7-395	OK	51.5588	9.7642	-2.40065	-4.39068	5e-05	0.000289125	yes
BnaA02g11740D	BnaA02g11740D	-	chrA02:6141267-6143676	control	BnaPAP2.A7-395	OK	7.26915	0.688042	-3.40122	-4.92015	5e-05	0.000289125	yes
BnaA02g12440D	BnaA02g12440D	-	chrA02:6670447-6672823	control	BnaPAP2.A7-395	OK	6.06385	38.0498	2.64958	6.64812	5e-05	0.000289125	yes
BnaA02g12730D	BnaA02g12730D	-	chrA02:6840696-6843687	control	BnaPAP2.A7-395	OK	1.80442	15.334	3.08713	6.69497	5e-05	0.000289125	yes
BnaA02g13060D	BnaA02g13060D	-	chrA02:7115232-7118594	control	BnaPAP2.A7-395	OK	0.445761	4.74103	3.41086	3.87543	0.0001	0.000541534	yes
BnaA02g13280D	BnaA02g13280D	-	chrA02:7293910-7297420	control	BnaPAP2.A7-395	OK	0.814887	8.84615	3.44038	5.73895	5e-05	0.000289125	yes
BnaA02g13380D	BnaA02g13380D	-	chrA02:7370384-7371757	control	BnaPAP2.A7-395	OK	1.41681	5.80225	2.03397	2.75257	0.00015	0.000777362	yes
BnaA02g13610D	BnaA02g13610D	-	chrA02:7466829-7477284	control	BnaPAP2.A7-395	OK	0.466785	2.17738	2.22177	3.44848	5e-05	0.000289125	yes
BnaA02g13970D	BnaA02g13970D	-	chrA02:7781153-7784921	control	BnaPAP2.A7-395	OK	14.2302	62.0689	2.12492	5.93271	5e-05	0.000289125	yes
BnaA02g14290D	BnaA02g14290D	-	chrA02:8015377-8017530	control	BnaPAP2.A7-395	OK	0.43923	4.09612	3.22121	2.65478	0.0044	0.0141723	yes
BnaA02g14310D	BnaA02g14310D	-	chrA02:8024284-8027177	control	BnaPAP2.A7-395	OK	8.7305	36.4352	2.06119	5.67854	5e-05	0.000289125	yes
BnaA02g14340D	BnaA02g14340D	-	chrA02:8089858-8090845	control	BnaPAP2.A7-395	OK	15.5238	112.991	2.86365	6.55004	5e-05	0.000289125	yes
BnaA02g14550D	BnaA02g14550D	-	chrA02:8246449-8248059	control	BnaPAP2.A7-395	OK	4.13524	0.910641	-2.18302	-2.28379	0.0033	0.0111546	yes
BnaA02g14710D	BnaA02g14710D	-	chrA02:8340496-8342368	control	BnaPAP2.A7-395	OK	1.43361	0.19991	-2.84223	-1.34983	0.0066	0.019831	yes
BnaA02g14790D	BnaA02g14790D	-	chrA02:8465308-8468045	control	BnaPAP2.A7-395	OK	2.12359	14.1904	2.74034	6.12934	5e-05	0.000289125	yes
BnaA02g14850D	BnaA02g14850D	-	chrA02:8511479-8515384	control	BnaPAP2.A7-395	OK	2.93462	14.6387	2.31855	3.81662	5e-05	0.000289125	yes
BnaA02g14960D	BnaA02g14960D	-	chrA02:8576813-8579359	control	BnaPAP2.A7-395	OK	1.56425	0.389592	-2.00543	-2.32332	0.00105	0.00422526	yes
BnaA02g15500D	BnaA02g15500D	-	chrA02:8982648-8984617	control	BnaPAP2.A7-395	OK	0.244714	4.3585	4.15467	3.72461	0.00165	0.00623639	yes
BnaA02g15510D	BnaA02g15510D	-	chrA02:8989990-8991871	control	BnaPAP2.A7-395	OK	0.262825	15.8447	5.91375	5.80768	0.00035	0.00164189	yes
BnaA02g15620D	BnaA02g15620D	-	chrA02:9086065-9087794	control	BnaPAP2.A7-395	OK	0.365021	4.07327	3.48014	3.61658	5e-05	0.000289125	yes
BnaA02g15880D	BnaA02g15880D	-	chrA02:9344747-9349931	control	BnaPAP2.A7-395	OK	1.04755	5.09522	2.28213	5.08542	5e-05	0.000289125	yes
BnaA02g15910D	BnaA02g15910D	-	chrA02:9385192-9385825	control	BnaPAP2.A7-395	OK	6.36015	48.8589	2.94149	4.8262	5e-05	0.000289125	yes
BnaA02g17410D	BnaA02g17410D	-	chrA02:10533141-10535227	control	BnaPAP2.A7-395	OK	1.2119	5.80972	2.2612	3.50171	5e-05	0.000289125	yes
BnaA02g18110D	BnaA02g18110D	-	chrA02:10952408-10955002	control	BnaPAP2.A7-395	OK	23.9462	5.75204	-2.05765	-5.19092	5e-05	0.000289125	yes
BnaA02g18200D	BnaA02g18200D	-	chrA02:11023931-11026388	control	BnaPAP2.A7-395	OK	1.64547	6.96509	2.08164	3.64004	5e-05	0.000289125	yes
BnaA02g18290D	BnaA02g18290D	-	chrA02:11089335-11090759	control	BnaPAP2.A7-395	OK	2.93899	32.1205	3.4501	7.00045	5e-05	0.000289125	yes
BnaA02g18330D	BnaA02g18330D	-	chrA02:11124230-11125540	control	BnaPAP2.A7-395	OK	2.56593	11.7644	2.19687	3.75988	5e-05	0.000289125	yes
BnaA02g18390D	BnaA02g18390D	-	chrA02:11158986-11159930	control	BnaPAP2.A7-395	OK	7.01331	0.304011	-4.5279	-3.06112	0.00265	0.00928653	yes
BnaA02g18610D	BnaA02g18610D	-	chrA02:11369276-11377374	control	BnaPAP2.A7-395	OK	1.89724	0.333709	-2.50724	-2.59089	0.00165	0.00623639	yes
BnaA02g20020D	BnaA02g20020D	-	chrA02:12361691-12362988	control	BnaPAP2.A7-395	OK	58.8555	11.3584	-2.37342	-5.95286	5e-05	0.000289125	yes
BnaA02g20450D	BnaA02g20450D	-	chrA02:12754721-12756897	control	BnaPAP2.A7-395	OK	1.07913	12.0439	3.48037	6.14061	5e-05	0.000289125	yes
BnaA02g20640D	BnaA02g20640D	-	chrA02:13010179-13011001	control	BnaPAP2.A7-395	OK	61.2594	9.07153	-2.75551	-5.10317	5e-05	0.000289125	yes
BnaA02g21300D	BnaA02g21300D	-	chrA02:13682526-13685429	control	BnaPAP2.A7-395	OK	12.2161	90.6603	2.89168	8.03429	5e-05	0.000289125	yes
BnaA02g21850D	BnaA02g21850D	-	chrA02:14238458-14239671	control	BnaPAP2.A7-395	OK	0.458099	2.36359	2.36725	1.99643	0.0058	0.0177935	yes
BnaA02g22320D	BnaA02g22320D	-	chrA02:14817425-14818569	control	BnaPAP2.A7-395	OK	16.0568	88.6829	2.46547	5.81667	5e-05	0.000289125	yes
BnaA02g23210D	BnaA02g23210D	-	chrA02:16228811-16229954	control	BnaPAP2.A7-395	OK	0.550927	8.1947	3.89476	3.02465	0.009	0.0256883	yes
BnaA02g24010D	BnaA02g24010D	-	chrA02:17281300-17283496	control	BnaPAP2.A7-395	OK	0.625034	2.985	2.25573	3.20948	5e-05	0.000289125	yes
BnaA02g24390D	BnaA02g24390D	-	chrA02:17755742-17759252	control	BnaPAP2.A7-395	OK	3.50979	19.8116	2.49689	6.44734	5e-05	0.000289125	yes
BnaA02g24640D	BnaA02g24640D	-	chrA02:17970130-17972862	control	BnaPAP2.A7-395	OK	0.869188	7.83549	3.17228	5.44751	5e-05	0.000289125	yes
BnaA02g24730D	BnaA02g24730D	-	chrA02:18021943-18023143	control	BnaPAP2.A7-395	OK	3.30677	15.89	2.26462	3.29385	5e-05	0.000289125	yes
BnaA02g25490D	BnaA02g25490D	-	chrA02:18733249-18734867	control	BnaPAP2.A7-395	OK	11.2103	102.714	3.19573	8.24652	5e-05	0.000289125	yes
BnaA02g25610D	BnaA02g25610D	-	chrA02:18786118-18787831	control	BnaPAP2.A7-395	OK	37.4172	8.0528	-2.21614	-5.37544	5e-05	0.000289125	yes
BnaA02g26670D	BnaA02g26670D	-	chrA02:19680292-19681271	control	BnaPAP2.A7-395	OK	14.4579	66.8529	2.20914	5.05795	5e-05	0.000289125	yes
BnaA02g27270D	BnaA02g27270D	-	chrA02:20114695-20115700	control	BnaPAP2.A7-395	OK	9.16492	87.0584	3.24779	8.08573	5e-05	0.000289125	yes
BnaA02g27300D	BnaA02g27300D	-	chrA02:20151749-20152730	control	BnaPAP2.A7-395	OK	3.7191	0.65866	-2.49735	-2.13274	0.00935	0.0265289	yes
BnaA02g27770D	BnaA02g27770D	-	chrA02:20502518-20504980	control	BnaPAP2.A7-395	OK	0.949354	7.52362	2.98641	5.13667	5e-05	0.000289125	yes
BnaA02g27880D	BnaA02g27880D	-	chrA02:20587353-20589725	control	BnaPAP2.A7-395	OK	0.579205	5.26517	3.18434	4.11291	5e-05	0.000289125	yes
BnaA02g27920D	BnaA02g27920D	-	chrA02:20625941-20627618	control	BnaPAP2.A7-395	OK	2.29771	11.414	2.31254	4.81852	5e-05	0.000289125	yes
BnaA02g28130D	BnaA02g28130D	-	chrA02:20756785-20758054	control	BnaPAP2.A7-395	OK	209.232	1623.55	2.95598	6.99216	5e-05	0.000289125	yes
BnaA02g28410D	BnaA02g28410D	-	chrA02:20926690-20927962	control	BnaPAP2.A7-395	OK	3.53733	16.5032	2.22201	4.56535	5e-05	0.000289125	yes
BnaA02g28570D	BnaA02g28570D	-	chrA02:21020180-21021179	control	BnaPAP2.A7-395	OK	5.54257	55.3868	3.32092	7.3421	5e-05	0.000289125	yes
BnaA02g28740D	BnaA02g28740D	-	chrA02:21139973-21140537	control	BnaPAP2.A7-395	OK	15.5265	66.3121	2.09454	3.7953	5e-05	0.000289125	yes
BnaA02g28890D	BnaA02g28890D	-	chrA02:21199032-21202112	control	BnaPAP2.A7-395	OK	3.74218	19.791	2.40289	5.70644	5e-05	0.000289125	yes
BnaA02g29390D	BnaA02g29390D	-	chrA02:21481117-21483364	control	BnaPAP2.A7-395	OK	2.10354	13.8066	2.71446	5.39047	5e-05	0.000289125	yes
BnaA02g29440D	BnaA02g29440D	-	chrA02:21518286-21518652	control	BnaPAP2.A7-395	OK	4.90261	32.1995	2.71542	4.1753	0.00925	0.0263052	yes
BnaA02g29670D	BnaA02g29670D	-	chrA02:21616153-21617399	control	BnaPAP2.A7-395	OK	27.3001	5.84429	-2.22381	-5.41644	5e-05	0.000289125	yes
BnaA02g29770D	BnaA02g29770D	-	chrA02:21661328-21662335	control	BnaPAP2.A7-395	OK	0.822464	4.41033	2.42286	2.69475	0.0007	0.00298619	yes
BnaA02g29830D	BnaA02g29830D	-	chrA02:21676377-21681159	control	BnaPAP2.A7-395	OK	10.1763	43.2965	2.08904	5.9667	5e-05	0.000289125	yes
BnaA02g30210D	BnaA02g30210D	-	chrA02:21892128-21892443	control	BnaPAP2.A7-395	OK	40.932	211.352	2.36835	3.36706	5e-05	0.000289125	yes
BnaA02g30470D	BnaA02g30470D	-	chrA02:22042615-22044836	control	BnaPAP2.A7-395	OK	161.247	18.5025	-3.12348	-7.72517	5e-05	0.000289125	yes
BnaA02g30540D	BnaA02g30540D	-	chrA02:22085460-22092588	control	BnaPAP2.A7-395	OK	4.14999	19.9983	2.2687	6.36901	5e-05	0.000289125	yes
BnaA02g30740D	BnaA02g30740D	-	chrA02:22181277-22185707	control	BnaPAP2.A7-395	OK	1.86036	19.9834	3.42515	6.74382	5e-05	0.000289125	yes
BnaA02g31110D	BnaA02g31110D	-	chrA02:22502223-22506466	control	BnaPAP2.A7-395	OK	1.51011	6.10919	2.01633	3.07568	5e-05	0.000289125	yes
BnaA02g31430D	BnaA02g31430D	-	chrA02:22672268-22675091	control	BnaPAP2.A7-395	OK	1.75505	0.365897	-2.262	-2.48822	0.00165	0.00623639	yes
BnaA02g31930D	BnaA02g31930D	-	chrA02:23012732-23014121	control	BnaPAP2.A7-395	OK	0.661737	2.96349	2.16296	2.4196	0.00245	0.00870915	yes
BnaA02g31980D	BnaA02g31980D	-	chrA02:23032462-23034656	control	BnaPAP2.A7-395	OK	2.79653	25.7884	3.20501	6.30259	5e-05	0.000289125	yes
BnaA02g32890D	BnaA02g32890D	-	chrA02:23598566-23600369	control	BnaPAP2.A7-395	OK	2.66497	109.698	5.36327	8.58934	5e-05	0.000289125	yes
BnaA02g33610D	BnaA02g33610D	-	chrA02:24106193-24108719	control	BnaPAP2.A7-395	OK	1.47217	8.06243	2.45328	4.20266	5e-05	0.000289125	yes
BnaA02g33960D	BnaA02g33960D	-	chrA02:24298228-24303756	control	BnaPAP2.A7-395	OK	0.760178	4.38712	2.52886	4.71973	5e-05	0.000289125	yes
BnaA02g34000D	BnaA02g34000D	-	chrA02:24318944-24320898	control	BnaPAP2.A7-395	OK	2.05631	9.10538	2.14666	3.54323	5e-05	0.000289125	yes
BnaA02g34950D	BnaA02g34950D	-	chrA02_random:7909-10869	control	BnaPAP2.A7-395	OK	2.01896	8.3614	2.05013	3.28221	5e-05	0.000289125	yes
BnaA02g35610D	BnaA02g35610D	-	chrA02_random:382692-383840	control	BnaPAP2.A7-395	OK	0.720792	6.62866	3.20106	2.58155	0.0094	0.0266395	yes
BnaA02g35680D	BnaA02g35680D	-	chrA02_random:457428-457944	control	BnaPAP2.A7-395	OK	6.46041	27.8144	2.10613	2.65008	0.00065	0.00280425	yes
BnaA02g36030D	BnaA02g36030D	-	chrA02_random:666579-667304	control	BnaPAP2.A7-395	OK	634.058	60.4737	-3.39024	-9.3382	5e-05	0.000289125	yes
BnaA02g36740D	BnaA02g36740D	-	chrA02_random:1353451-1358999	control	BnaPAP2.A7-395	OK	0.172598	2.75245	3.99522	4.82302	5e-05	0.000289125	yes
BnaA03g00530D	BnaA03g00530D	-	chrA03:246717-249001	control	BnaPAP2.A7-395	OK	3.67236	0.762912	-2.26712	-2.40149	0.0018	0.00670602	yes
BnaA03g00640D	BnaA03g00640D	-	chrA03:291440-293198	control	BnaPAP2.A7-395	OK	7.68397	0.996393	-2.94707	-3.28704	0.0001	0.000541534	yes
BnaA03g00930D	BnaA03g00930D	-	chrA03:399656-402890	control	BnaPAP2.A7-395	OK	17.2444	1.78963	-3.26839	-7.5608	5e-05	0.000289125	yes
BnaA03g01110D	BnaA03g01110D	-	chrA03:530008-530727	control	BnaPAP2.A7-395	OK	0.522625	4.54835	3.1215	2.29076	0.0056	0.0172971	yes
BnaA03g01300D	BnaA03g01300D	-	chrA03:612290-619340	control	BnaPAP2.A7-395	OK	1.82879	8.48484	2.214	2.32034	0.00125	0.00489864	yes
BnaA03g01650D	BnaA03g01650D	-	chrA03:802240-804662	control	BnaPAP2.A7-395	OK	0.295232	4.3819	3.89164	3.30147	0.00385	0.0126739	yes
BnaA03g01900D	BnaA03g01900D	-	chrA03:870521-872277	control	BnaPAP2.A7-395	OK	2.02495	21.1743	3.38636	6.30853	5e-05	0.000289125	yes
BnaA03g02300D	BnaA03g02300D	-	chrA03:1055345-1058063	control	BnaPAP2.A7-395	OK	1.18053	11.4387	3.27641	6.04695	5e-05	0.000289125	yes
BnaA03g02340D	BnaA03g02340D	-	chrA03:1070518-1074023	control	BnaPAP2.A7-395	OK	0.833273	4.1767	2.3255	3.74509	5e-05	0.000289125	yes
BnaA03g02470D	BnaA03g02470D	-	chrA03:1123270-1123975	control	BnaPAP2.A7-395	OK	10.679	43.612	2.02995	3.70923	5e-05	0.000289125	yes
BnaA03g03040D	BnaA03g03040D	-	chrA03:1466281-1469438	control	BnaPAP2.A7-395	OK	0.28044	1.19917	2.09628	2.15086	0.00395	0.0129443	yes
BnaA03g03390D	BnaA03g03390D	-	chrA03:1630280-1634258	control	BnaPAP2.A7-395	OK	0.507465	4.63642	3.19163	4.94678	5e-05	0.000289125	yes
BnaA03g03630D	BnaA03g03630D	-	chrA03:1727312-1728158	control	BnaPAP2.A7-395	OK	9.3183	37.3583	2.00329	4.64135	5e-05	0.000289125	yes
BnaA03g03760D	BnaA03g03760D	-	chrA03:1767671-1768655	control	BnaPAP2.A7-395	OK	0.326388	2.92056	3.16159	2.92498	0.0089	0.0254463	yes
BnaA03g04060D	BnaA03g04060D	-	chrA03:1897209-1900639	control	BnaPAP2.A7-395	OK	0.328327	2.29153	2.80311	2.60709	0.0033	0.0111546	yes
BnaA03g04090D	BnaA03g04090D	-	chrA03:1910143-1913990	control	BnaPAP2.A7-395	OK	0.182037	1.25238	2.78237	3.02177	0.0008	0.00335229	yes
BnaA03g04240D	BnaA03g04240D	-	chrA03:1970905-1972003	control	BnaPAP2.A7-395	OK	11.29	62.7775	2.4752	5.77548	5e-05	0.000289125	yes
BnaA03g04290D	BnaA03g04290D	-	chrA03:2006246-2008955	control	BnaPAP2.A7-395	OK	8.51508	0.791169	-3.42796	-3.3106	0.00105	0.00422526	yes
BnaA03g04310D	BnaA03g04310D	-	chrA03:2020124-2022243	control	BnaPAP2.A7-395	OK	3.17256	0.695123	-2.19031	-2.70566	0.00055	0.00242723	yes
BnaA03g04530D	BnaA03g04530D	-	chrA03:2121157-2123366	control	BnaPAP2.A7-395	OK	2.57975	36.2127	3.81119	7.95723	5e-05	0.000289125	yes
BnaA03g04590D	BnaA03g04590D	-	chrA03:2138954-2140406	control	BnaPAP2.A7-395	OK	215.628	13.222	-4.02753	-9.82154	5e-05	0.000289125	yes
BnaA03g04690D	BnaA03g04690D	-	chrA03:2182855-2185400	control	BnaPAP2.A7-395	OK	15.7896	64.4791	2.02985	5.34117	5e-05	0.000289125	yes
BnaA03g04710D	BnaA03g04710D	-	chrA03:2194137-2195780	control	BnaPAP2.A7-395	OK	2.91442	0.474778	-2.61788	-2.76496	0.0015	0.00573725	yes
BnaA03g05080D	BnaA03g05080D	-	chrA03:2330856-2332401	control	BnaPAP2.A7-395	OK	0.919198	3.70026	2.00918	2.11027	0.00355	0.0118668	yes
BnaA03g05810D	BnaA03g05810D	-	chrA03:2645417-2647622	control	BnaPAP2.A7-395	OK	9.41512	40.4451	2.10291	5.21851	5e-05	0.000289125	yes
BnaA03g05850D	BnaA03g05850D	-	chrA03:2659378-2663031	control	BnaPAP2.A7-395	OK	6.00457	27.4602	2.19321	5.79792	5e-05	0.000289125	yes
BnaA03g05870D	BnaA03g05870D	-	chrA03:2675292-2678322	control	BnaPAP2.A7-395	OK	0.206783	1.77856	3.10451	2.43957	0.00575	0.0176601	yes
BnaA03g05890D	BnaA03g05890D	-	chrA03:2685412-2685958	control	BnaPAP2.A7-395	OK	12.9752	182.137	3.81119	7.89109	5e-05	0.000289125	yes
BnaA03g06440D	BnaA03g06440D	-	chrA03:2862001-2864592	control	BnaPAP2.A7-395	OK	1.00563	5.94237	2.56293	4.5342	5e-05	0.000289125	yes
BnaA03g06490D	BnaA03g06490D	-	chrA03:2900841-2903268	control	BnaPAP2.A7-395	OK	12.9519	0.176307	-6.19893	-3.89527	0.00265	0.00928653	yes
BnaA03g06710D	BnaA03g06710D	-	chrA03:3005172-3007073	control	BnaPAP2.A7-395	OK	1.33255	7.64427	2.52019	3.14062	5e-05	0.000289125	yes
BnaA03g07090D	BnaA03g07090D	-	chrA03:3130704-3132194	control	BnaPAP2.A7-395	OK	98.1196	20.6526	-2.24822	-5.98245	5e-05	0.000289125	yes
BnaA03g07250D	BnaA03g07250D	-	chrA03:3217547-3219671	control	BnaPAP2.A7-395	OK	0.426636	2.27005	2.41165	3.15565	0.00015	0.000777362	yes
BnaA03g07280D	BnaA03g07280D	-	chrA03:3229652-3235028	control	BnaPAP2.A7-395	OK	0.133737	1.63172	3.60892	4.06082	5e-05	0.000289125	yes
BnaA03g07300D	BnaA03g07300D	-	chrA03:3238636-3244373	control	BnaPAP2.A7-395	OK	0.110075	1.54162	3.80789	4.5267	5e-05	0.000289125	yes
BnaA03g07320D	BnaA03g07320D	-	chrA03:3249817-3250892	control	BnaPAP2.A7-395	OK	0.201366	1.48492	2.88249	1.7702	0.0085	0.024478	yes
BnaA03g07480D	BnaA03g07480D	-	chrA03:3334739-3335903	control	BnaPAP2.A7-395	OK	0.760146	4.00433	2.39721	2.8071	0.00055	0.00242723	yes
BnaA03g07490D	BnaA03g07490D	-	chrA03:3339473-3341865	control	BnaPAP2.A7-395	OK	4.86366	57.4537	3.56229	6.26591	5e-05	0.000289125	yes
BnaA03g07520D	BnaA03g07520D	-	chrA03:3350405-3350952	control	BnaPAP2.A7-395	OK	2.40753	26.0667	3.43659	3.28447	0.0014	0.0054191	yes
BnaA03g07530D	BnaA03g07530D	-	chrA03:3357300-3357909	control	BnaPAP2.A7-395	OK	7.75468	33.4357	2.10825	3.96957	5e-05	0.000289125	yes
BnaA03g07830D	BnaA03g07830D	-	chrA03:3493416-3494433	control	BnaPAP2.A7-395	OK	14.9352	3.48723	-2.09857	-4.01912	5e-05	0.000289125	yes
BnaA03g07930D	BnaA03g07930D	-	chrA03:3535896-3536766	control	BnaPAP2.A7-395	OK	67.64	10.3637	-2.70634	-6.14956	5e-05	0.000289125	yes
BnaA03g08040D	BnaA03g08040D	-	chrA03:3562047-3566926	control	BnaPAP2.A7-395	OK	0.743807	7.66563	3.36541	5.87219	5e-05	0.000289125	yes
BnaA03g08700D	BnaA03g08700D	-	chrA03:3942099-3942534	control	BnaPAP2.A7-395	OK	7.21897	93.5997	3.69664	5.14064	5e-05	0.000289125	yes
BnaA03g09170D	BnaA03g09170D	-	chrA03:4129419-4129845	control	BnaPAP2.A7-395	OK	89.5176	948.178	3.40492	9.03876	5e-05	0.000289125	yes
BnaA03g09200D	BnaA03g09200D	-	chrA03:4135867-4136391	control	BnaPAP2.A7-395	OK	27.5117	163.702	2.57296	5.43542	5e-05	0.000289125	yes
BnaA03g09320D	BnaA03g09320D	-	chrA03:4188565-4188877	control	BnaPAP2.A7-395	OK	184.573	1143.45	2.63113	6.39443	5e-05	0.000289125	yes
BnaA03g09330D	BnaA03g09330D	-	chrA03:4189836-4191083	control	BnaPAP2.A7-395	OK	1.2972	9.68938	2.901	3.6525	5e-05	0.000289125	yes
BnaA03g09340D	BnaA03g09340D	-	chrA03:4192499-4195946	control	BnaPAP2.A7-395	OK	0.49777	5.76472	3.5337	4.64565	5e-05	0.000289125	yes
BnaA03g09480D	BnaA03g09480D	-	chrA03:4254275-4255717	control	BnaPAP2.A7-395	OK	87.7111	12.1977	-2.84615	-6.8229	5e-05	0.000289125	yes
BnaA03g09540D	BnaA03g09540D	-	chrA03:4275767-4276275	control	BnaPAP2.A7-395	OK	15.6836	69.8163	2.15431	2.98987	0.00015	0.000777362	yes
BnaA03g10070D	BnaA03g10070D	-	chrA03:4512765-4517344	control	BnaPAP2.A7-395	OK	0.494052	11.2137	4.50445	6.09816	5e-05	0.000289125	yes
BnaA03g10550D	BnaA03g10550D	-	chrA03:4749176-4751259	control	BnaPAP2.A7-395	OK	0.906647	5.74351	2.66332	2.8954	0.0003	0.0014363	yes
BnaA03g11520D	BnaA03g11520D	-	chrA03:5162462-5164074	control	BnaPAP2.A7-395	OK	5.88468	95.2106	4.01609	9.85196	5e-05	0.000289125	yes
BnaA03g11620D	BnaA03g11620D	-	chrA03:5215465-5217457	control	BnaPAP2.A7-395	OK	75.1289	1.85217	-5.34208	-9.27737	5e-05	0.000289125	yes
BnaA03g12320D	BnaA03g12320D	-	chrA03:5607386-5608415	control	BnaPAP2.A7-395	OK	3.2047	13.371	2.06084	3.94668	5e-05	0.000289125	yes
BnaA03g12530D	BnaA03g12530D	-	chrA03:5724780-5727464	control	BnaPAP2.A7-395	OK	5.60884	23.4429	2.06337	4.77913	5e-05	0.000289125	yes
BnaA03g13360D	BnaA03g13360D	-	chrA03:6077090-6078557	control	BnaPAP2.A7-395	OK	4.31919	1.06966	-2.01361	-2.11428	0.0031	0.0105855	yes
BnaA03g13530D	BnaA03g13530D	-	chrA03:6164236-6165561	control	BnaPAP2.A7-395	OK	3.94937	0.551595	-2.83994	-2.76372	0.0065	0.0195806	yes
BnaA03g13660D	BnaA03g13660D	-	chrA03:6262383-6263793	control	BnaPAP2.A7-395	OK	2.49038	0.111971	-4.47517	-2.51792	0.00265	0.00928653	yes
BnaA03g13740D	BnaA03g13740D	-	chrA03:6307491-6309741	control	BnaPAP2.A7-395	OK	3.86321	0.580972	-2.73326	-2.8104	0.0007	0.00298619	yes
BnaA03g14140D	BnaA03g14140D	-	chrA03:6496009-6496878	control	BnaPAP2.A7-395	OK	58.6901	278.991	2.24903	6.10258	5e-05	0.000289125	yes
BnaA03g15250D	BnaA03g15250D	-	chrA03:7079987-7081852	control	BnaPAP2.A7-395	OK	3.17612	37.7623	3.57161	6.02951	5e-05	0.000289125	yes
BnaA03g15930D	BnaA03g15930D	-	chrA03:7371231-7373638	control	BnaPAP2.A7-395	OK	0.615678	2.70951	2.13778	3.1654	5e-05	0.000289125	yes
BnaA03g15940D	BnaA03g15940D	-	chrA03:7375651-7386626	control	BnaPAP2.A7-395	OK	3.27849	19.6145	2.58082	7.39272	5e-05	0.000289125	yes
BnaA03g17380D	BnaA03g17380D	-	chrA03:8157090-8159121	control	BnaPAP2.A7-395	OK	36.7037	6.77524	-2.43758	-6.46602	5e-05	0.000289125	yes
BnaA03g17480D	BnaA03g17480D	-	chrA03:8209855-8212123	control	BnaPAP2.A7-395	OK	1.65534	0.207564	-2.99549	-2.86828	0.00515	0.0161247	yes
BnaA03g17950D	BnaA03g17950D	-	chrA03:8457680-8458986	control	BnaPAP2.A7-395	OK	0.685017	5.17667	2.91781	2.94786	0.0007	0.00298619	yes
BnaA03g18110D	BnaA03g18110D	-	chrA03:8509225-8511844	control	BnaPAP2.A7-395	OK	1.30774	9.2365	2.82027	4.69437	5e-05	0.000289125	yes
BnaA03g18340D	BnaA03g18340D	-	chrA03:8615940-8617480	control	BnaPAP2.A7-395	OK	22.0374	3.6701	-2.58606	-5.01031	5e-05	0.000289125	yes
BnaA03g18360D	BnaA03g18360D	-	chrA03:8621284-8623474	control	BnaPAP2.A7-395	OK	1.32632	5.92746	2.15999	3.11919	5e-05	0.000289125	yes
BnaA03g18540D	BnaA03g18540D	-	chrA03:8726069-8728057	control	BnaPAP2.A7-395	OK	0.785991	33.7654	5.42489	7.40101	5e-05	0.000289125	yes
BnaA03g18660D	BnaA03g18660D	-	chrA03:8768463-8770831	control	BnaPAP2.A7-395	OK	2.66968	0.386061	-2.78977	-2.57944	0.0085	0.024478	yes
BnaA03g19970D	BnaA03g19970D	-	chrA03:9502808-9504603	control	BnaPAP2.A7-395	OK	0.340924	10.6427	4.96427	4.47082	0.00025	0.00122607	yes
BnaA03g20180D	BnaA03g20180D	-	chrA03:9598918-9599563	control	BnaPAP2.A7-395	OK	2.76044	12.8744	2.22153	2.99888	5e-05	0.000289125	yes
BnaA03g20340D	BnaA03g20340D	-	chrA03:9699045-9700499	control	BnaPAP2.A7-395	OK	102.724	4.98528	-4.36496	-8.58908	5e-05	0.000289125	yes
BnaA03g20490D	BnaA03g20490D	-	chrA03:9742397-9745227	control	BnaPAP2.A7-395	OK	0.521705	6.53057	3.6459	5.89178	5e-05	0.000289125	yes
BnaA03g20600D	BnaA03g20600D	-	chrA03:9779212-9780578	control	BnaPAP2.A7-395	OK	0.721136	6.11333	3.08362	2.23164	0.00695	0.0206996	yes
BnaA03g20670D	BnaA03g20670D	-	chrA03:9801703-9802912	control	BnaPAP2.A7-395	OK	4.03555	0.77667	-2.37739	-2.97206	0.00015	0.000777362	yes
BnaA03g20800D	BnaA03g20800D	-	chrA03:9860742-9862609	control	BnaPAP2.A7-395	OK	0.317664	2.49442	2.97313	2.91791	0.00145	0.00557395	yes
BnaA03g21090D	BnaA03g21090D	-	chrA03:9986719-9987555	control	BnaPAP2.A7-395	OK	7.46218	32.9011	2.14047	2.13118	0.0044	0.0141723	yes
BnaA03g21830D	BnaA03g21830D	-	chrA03:10321099-10323345	control	BnaPAP2.A7-395	OK	5.29983	31.6765	2.57939	5.75671	5e-05	0.000289125	yes
BnaA03g21850D	BnaA03g21850D	-	chrA03:10337429-10341339	control	BnaPAP2.A7-395	OK	60.8623	10.6725	-2.51164	-6.917	5e-05	0.000289125	yes
BnaA03g22040D	BnaA03g22040D	-	chrA03:10443138-10443450	control	BnaPAP2.A7-395	OK	10.3564	161.875	3.96628	3.42949	0.00265	0.00928653	yes
BnaA03g22490D	BnaA03g22490D	-	chrA03:10677368-10680149	control	BnaPAP2.A7-395	OK	0.553659	7.429	3.7461	4.87724	0.0001	0.000541534	yes
BnaA03g22820D	BnaA03g22820D	-	chrA03:10845834-10846943	control	BnaPAP2.A7-395	OK	3.3285	0.698878	-2.25176	-2.65504	0.00355	0.0118668	yes
BnaA03g22850D	BnaA03g22850D	-	chrA03:10873215-10875536	control	BnaPAP2.A7-395	OK	0.374278	5.79263	3.95204	4.3091	0.0002	0.00100429	yes
BnaA03g23000D	BnaA03g23000D	-	chrA03:10970207-10972257	control	BnaPAP2.A7-395	OK	1.5618	8.77767	2.49063	3.70025	5e-05	0.000289125	yes
BnaA03g23160D	BnaA03g23160D	-	chrA03:11046695-11048630	control	BnaPAP2.A7-395	OK	1.00888	10.0449	3.31565	4.81466	5e-05	0.000289125	yes
BnaA03g23810D	BnaA03g23810D	-	chrA03:11419592-11420528	control	BnaPAP2.A7-395	OK	5.99812	39.973	2.73644	6.02556	5e-05	0.000289125	yes
BnaA03g23840D	BnaA03g23840D	-	chrA03:11436410-11438175	control	BnaPAP2.A7-395	OK	26.5866	379.695	3.83607	9.91869	5e-05	0.000289125	yes
BnaA03g23910D	BnaA03g23910D	-	chrA03:11470227-11471728	control	BnaPAP2.A7-395	OK	1.26393	8.38111	2.72922	3.89267	5e-05	0.000289125	yes
BnaA03g24310D	BnaA03g24310D	-	chrA03:11678582-11680816	control	BnaPAP2.A7-395	OK	5.8245	24.3067	2.06115	1.85401	0.0085	0.024478	yes
BnaA03g24330D	BnaA03g24330D	-	chrA03:11689915-11690398	control	BnaPAP2.A7-395	OK	12.988	109.812	3.0798	3.11909	0.00175	0.00655455	yes
BnaA03g24350D	BnaA03g24350D	-	chrA03:11703183-11704457	control	BnaPAP2.A7-395	OK	97.0618	426.459	2.13543	5.70133	5e-05	0.000289125	yes
BnaA03g24450D	BnaA03g24450D	-	chrA03:11775512-11776448	control	BnaPAP2.A7-395	OK	0.53711	3.64213	2.76149	2.18142	0.00975	0.0274703	yes
BnaA03g24520D	BnaA03g24520D	-	chrA03:11804147-11809415	control	BnaPAP2.A7-395	OK	0.440772	17.3906	5.30213	7.00244	5e-05	0.000289125	yes
BnaA03g25050D	BnaA03g25050D	-	chrA03:12083222-12085218	control	BnaPAP2.A7-395	OK	0.205862	3.44422	4.06443	3.61205	0.0024	0.0085608	yes
BnaA03g25100D	BnaA03g25100D	-	chrA03:12110014-12112902	control	BnaPAP2.A7-395	OK	6.30215	41.0046	2.70187	7.17099	5e-05	0.000289125	yes
BnaA03g25130D	BnaA03g25130D	-	chrA03:12144582-12145083	control	BnaPAP2.A7-395	OK	44.2156	4.97205	-3.15264	-7.40335	0.00015	0.000777362	yes
BnaA03g25760D	BnaA03g25760D	-	chrA03:12555451-12556608	control	BnaPAP2.A7-395	OK	6.06971	117.839	4.27904	9.23624	5e-05	0.000289125	yes
BnaA03g25820D	BnaA03g25820D	-	chrA03:12573650-12575699	control	BnaPAP2.A7-395	OK	1.53728	6.73303	2.13087	3.53438	5e-05	0.000289125	yes
BnaA03g25850D	BnaA03g25850D	-	chrA03:12579500-12580936	control	BnaPAP2.A7-395	OK	0.787935	8.60974	3.44982	3.74577	0.0001	0.000541534	yes
BnaA03g26030D	BnaA03g26030D	-	chrA03:12692127-12693428	control	BnaPAP2.A7-395	OK	2.10272	18.8643	3.16534	5.5257	5e-05	0.000289125	yes
BnaA03g26130D	BnaA03g26130D	-	chrA03:12791453-12792532	control	BnaPAP2.A7-395	OK	29.7503	2.89074	-3.3634	-4.79285	5e-05	0.000289125	yes
BnaA03g26140D	BnaA03g26140D	-	chrA03:12794866-12795943	control	BnaPAP2.A7-395	OK	21.2746	4.04553	-2.39473	-3.44777	5e-05	0.000289125	yes
BnaA03g26320D	BnaA03g26320D	-	chrA03:12879629-12884302	control	BnaPAP2.A7-395	OK	0.285262	1.75899	2.62439	4.00616	5e-05	0.000289125	yes
BnaA03g26370D	BnaA03g26370D	-	chrA03:12912828-12916793	control	BnaPAP2.A7-395	OK	1.98384	29.5396	3.89628	8.86443	5e-05	0.000289125	yes
BnaA03g27190D	BnaA03g27190D	-	chrA03:13440556-13443773	control	BnaPAP2.A7-395	OK	29.9522	5.55946	-2.42964	-5.72318	5e-05	0.000289125	yes
BnaA03g27510D	BnaA03g27510D	-	chrA03:13540435-13547174	control	BnaPAP2.A7-395	OK	0.220799	1.36729	2.63051	3.25167	0.0002	0.00100429	yes
BnaA03g27520D	BnaA03g27520D	-	chrA03:13548720-13549809	control	BnaPAP2.A7-395	OK	2.86762	28.0737	3.29129	5.17726	5e-05	0.000289125	yes
BnaA03g27860D	BnaA03g27860D	-	chrA03:13671619-13672402	control	BnaPAP2.A7-395	OK	33.8986	1.6872	-4.32852	-5.67831	5e-05	0.000289125	yes
BnaA03g28700D	BnaA03g28700D	-	chrA03:13989383-13990598	control	BnaPAP2.A7-395	OK	5.40892	24.5421	2.18185	4.24965	5e-05	0.000289125	yes
BnaA03g28830D	BnaA03g28830D	-	chrA03:14033897-14036289	control	BnaPAP2.A7-395	OK	1.97745	0.26966	-2.87443	-2.81255	0.00295	0.0101602	yes
BnaA03g30060D	BnaA03g30060D	-	chrA03:14597732-14600224	control	BnaPAP2.A7-395	OK	3.24358	20.5706	2.66493	6.54148	5e-05	0.000289125	yes
BnaA03g30400D	BnaA03g30400D	-	chrA03:14770800-14774223	control	BnaPAP2.A7-395	OK	0.754158	5.90949	2.97009	4.51367	5e-05	0.000289125	yes
BnaA03g31040D	BnaA03g31040D	-	chrA03:15012518-15018154	control	BnaPAP2.A7-395	OK	1.10834	8.37569	2.9178	6.08645	5e-05	0.000289125	yes
BnaA03g31700D	BnaA03g31700D	-	chrA03:15285880-15288294	control	BnaPAP2.A7-395	OK	3.21625	0.534878	-2.5881	-2.99377	0.00025	0.00122607	yes
BnaA03g32230D	BnaA03g32230D	-	chrA03:15559864-15561056	control	BnaPAP2.A7-395	OK	63.7608	4.35783	-3.87099	-7.36038	5e-05	0.000289125	yes
BnaA03g32280D	BnaA03g32280D	-	chrA03:15575379-15578923	control	BnaPAP2.A7-395	OK	4.69946	60.7194	3.69159	8.96728	5e-05	0.000289125	yes
BnaA03g32350D	BnaA03g32350D	-	chrA03:15611872-15612991	control	BnaPAP2.A7-395	OK	13.7931	81.1519	2.55668	6.89393	5e-05	0.000289125	yes
BnaA03g33370D	BnaA03g33370D	-	chrA03:16141665-16143825	control	BnaPAP2.A7-395	OK	14.7778	64.1216	2.11738	5.49901	5e-05	0.000289125	yes
BnaA03g33540D	BnaA03g33540D	-	chrA03:16229481-16232540	control	BnaPAP2.A7-395	OK	13.7293	2.81705	-2.285	-5.73531	5e-05	0.000289125	yes
BnaA03g34210D	BnaA03g34210D	-	chrA03:16657887-16659281	control	BnaPAP2.A7-395	OK	0.580333	3.57247	2.62197	2.89256	0.0008	0.00335229	yes
BnaA03g34330D	BnaA03g34330D	-	chrA03:16731534-16732149	control	BnaPAP2.A7-395	OK	1.48361	28.3101	4.25413	3.8785	0.00145	0.00557395	yes
BnaA03g34420D	BnaA03g34420D	-	chrA03:16768993-16769837	control	BnaPAP2.A7-395	OK	12.0092	61.4004	2.35411	2.07652	0.00605	0.0184305	yes
BnaA03g34610D	BnaA03g34610D	-	chrA03:16834256-16835158	control	BnaPAP2.A7-395	OK	81.9711	9.55363	-3.10099	-4.81431	5e-05	0.000289125	yes
BnaA03g34630D	BnaA03g34630D	-	chrA03:16843406-16844597	control	BnaPAP2.A7-395	OK	2.44929	11.3082	2.20694	4.04797	5e-05	0.000289125	yes
BnaA03g35420D	BnaA03g35420D	-	chrA03:17281044-17283758	control	BnaPAP2.A7-395	OK	0.3062	4.76044	3.95855	3.93098	0.00055	0.00242723	yes
BnaA03g35600D	BnaA03g35600D	-	chrA03:17387086-17393142	control	BnaPAP2.A7-395	OK	2.00849	16.0368	2.9972	7.8181	5e-05	0.000289125	yes
BnaA03g36070D	BnaA03g36070D	-	chrA03:17630975-17631668	control	BnaPAP2.A7-395	OK	35.2444	1.25972	-4.80622	-5.08628	5e-05	0.000289125	yes
BnaA03g36210D	BnaA03g36210D	-	chrA03:17700380-17702284	control	BnaPAP2.A7-395	OK	24.5484	5.83943	-2.07173	-5.10607	5e-05	0.000289125	yes
BnaA03g36450D	BnaA03g36450D	-	chrA03:17850286-17851720	control	BnaPAP2.A7-395	OK	2.24146	10.7534	2.26228	3.96894	5e-05	0.000289125	yes
BnaA03g36810D	BnaA03g36810D	-	chrA03:18085827-18086933	control	BnaPAP2.A7-395	OK	252.145	1.33354	-7.56285	-9.95113	0.00045	0.00204334	yes
BnaA03g37390D	BnaA03g37390D	-	chrA03:18532779-18536596	control	BnaPAP2.A7-395	OK	232.285	28.633	-3.02014	-8.07493	5e-05	0.000289125	yes
BnaA03g37550D	BnaA03g37550D	-	chrA03:18623010-18623744	control	BnaPAP2.A7-395	OK	18.6689	88.6113	2.24685	2.12314	0.0057	0.0175424	yes
BnaA03g37670D	BnaA03g37670D	-	chrA03:18682592-18684374	control	BnaPAP2.A7-395	OK	0.799639	6.07738	2.92603	4.52383	5e-05	0.000289125	yes
BnaA03g37990D	BnaA03g37990D	-	chrA03:18874743-18875627	control	BnaPAP2.A7-395	OK	350.988	1507.55	2.10271	4.40816	5e-05	0.000289125	yes
BnaA03g38130D	BnaA03g38130D	-	chrA03:18945352-18949017	control	BnaPAP2.A7-395	OK	3.77847	37.8557	3.32464	8.53229	5e-05	0.000289125	yes
BnaA03g38540D	BnaA03g38540D	-	chrA03:19154971-19158987	control	BnaPAP2.A7-395	OK	0.220341	3.0577	3.79464	3.8495	0.00025	0.00122607	yes
BnaA03g38600D	BnaA03g38600D	-	chrA03:19178666-19181016	control	BnaPAP2.A7-395	OK	0.343588	1.8603	2.43679	2.33387	0.0048	0.015215	yes
BnaA03g38670D	BnaA03g38670D	-	chrA03:19219053-19220490	control	BnaPAP2.A7-395	OK	2.23222	23.1571	3.37491	5.15788	5e-05	0.000289125	yes
BnaA03g38770D	BnaA03g38770D	-	chrA03:19264994-19266569	control	BnaPAP2.A7-395	OK	112.791	1.52426	-6.2094	-11.0458	5e-05	0.000289125	yes
BnaA03g39110D	BnaA03g39110D	-	chrA03:19488084-19492085	control	BnaPAP2.A7-395	OK	2.66164	24.1313	3.18052	7.74326	5e-05	0.000289125	yes
BnaA03g39710D	BnaA03g39710D	-	chrA03:19802711-19807484	control	BnaPAP2.A7-395	OK	10.1921	87.1528	3.0961	7.14538	5e-05	0.000289125	yes
BnaA03g39840D	BnaA03g39840D	-	chrA03:19904922-19911257	control	BnaPAP2.A7-395	OK	1.21398	11.0344	3.18419	7.74978	5e-05	0.000289125	yes
BnaA03g39860D	BnaA03g39860D	-	chrA03:19914377-19915265	control	BnaPAP2.A7-395	OK	7.62205	0.916116	-3.05658	-2.39137	0.00495	0.0156097	yes
BnaA03g39900D	BnaA03g39900D	-	chrA03:19942821-19945785	control	BnaPAP2.A7-395	OK	0.68363	7.3945	3.43517	5.30482	5e-05	0.000289125	yes
BnaA03g39980D	BnaA03g39980D	-	chrA03:19970813-19972492	control	BnaPAP2.A7-395	OK	2.1928	26.7371	3.60799	4.17481	5e-05	0.000289125	yes
BnaA03g40090D	BnaA03g40090D	-	chrA03:20032259-20035412	control	BnaPAP2.A7-395	OK	1.52411	6.22887	2.031	3.11319	5e-05	0.000289125	yes
BnaA03g40160D	BnaA03g40160D	-	chrA03:20054769-20056961	control	BnaPAP2.A7-395	OK	133.563	17.7254	-2.91363	-8.0952	5e-05	0.000289125	yes
BnaA03g40550D	BnaA03g40550D	-	chrA03:20262036-20265097	control	BnaPAP2.A7-395	OK	3.50341	21.0143	2.58454	6.90951	5e-05	0.000289125	yes
BnaA03g40690D	BnaA03g40690D	-	chrA03:20355387-20356269	control	BnaPAP2.A7-395	OK	0.617352	4.84841	2.97334	2.78548	0.00175	0.00655455	yes
BnaA03g40830D	BnaA03g40830D	-	chrA03:20421239-20422392	control	BnaPAP2.A7-395	OK	1.80673	9.16062	2.34207	3.18589	0.00015	0.000777362	yes
BnaA03g40930D	BnaA03g40930D	-	chrA03:20486878-20487895	control	BnaPAP2.A7-395	OK	11.6079	1.69744	-2.77368	-4.24188	5e-05	0.000289125	yes
BnaA03g41250D	BnaA03g41250D	-	chrA03:20668840-20670184	control	BnaPAP2.A7-395	OK	4.31214	0.738199	-2.54632	-3.24123	0.0007	0.00298619	yes
BnaA03g41280D	BnaA03g41280D	-	chrA03:20676688-20678138	control	BnaPAP2.A7-395	OK	6.94094	69.1496	3.31652	8.58046	5e-05	0.000289125	yes
BnaA03g41440D	BnaA03g41440D	-	chrA03:20755493-20758299	control	BnaPAP2.A7-395	OK	0.574754	5.63408	3.29316	3.77713	5e-05	0.000289125	yes
BnaA03g41520D	BnaA03g41520D	-	chrA03:20841729-20842838	control	BnaPAP2.A7-395	OK	74.5078	14.408	-2.37052	-4.73568	5e-05	0.000289125	yes
BnaA03g41900D	BnaA03g41900D	-	chrA03:21050091-21054272	control	BnaPAP2.A7-395	OK	9.32989	322.014	5.10912	11.878	5e-05	0.000289125	yes
BnaA03g41940D	BnaA03g41940D	-	chrA03:21069648-21071121	control	BnaPAP2.A7-395	OK	117.021	2.36107	-5.63118	-11.0333	5e-05	0.000289125	yes
BnaA03g42350D	BnaA03g42350D	-	chrA03:21268992-21272083	control	BnaPAP2.A7-395	OK	2.68831	0.637945	-2.0752	-3.07744	0.00015	0.000777362	yes
BnaA03g42620D	BnaA03g42620D	-	chrA03:21362364-21364269	control	BnaPAP2.A7-395	OK	1.5997	12.2072	2.93186	5.71145	5e-05	0.000289125	yes
BnaA03g42870D	BnaA03g42870D	-	chrA03:21528380-21528935	control	BnaPAP2.A7-395	OK	27.6188	134.348	2.28225	5.44559	5e-05	0.000289125	yes
BnaA03g42940D	BnaA03g42940D	-	chrA03:21561949-21563838	control	BnaPAP2.A7-395	OK	371.367	60.7927	-2.61088	-6.58898	5e-05	0.000289125	yes
BnaA03g43530D	BnaA03g43530D	-	chrA03:21895062-21900516	control	BnaPAP2.A7-395	OK	2.63889	0.134956	-4.28938	-3.26728	0.00595	0.0181742	yes
BnaA03g44280D	BnaA03g44280D	-	chrA03:22457265-22458839	control	BnaPAP2.A7-395	OK	10.175	0.889623	-3.51569	-4.44813	5e-05	0.000289125	yes
BnaA03g44360D	BnaA03g44360D	-	chrA03:22495036-22496886	control	BnaPAP2.A7-395	OK	4.01428	0.478184	-3.0695	-2.9663	0.00325	0.0110121	yes
BnaA03g44510D	BnaA03g44510D	-	chrA03:22609073-22612696	control	BnaPAP2.A7-395	OK	0.335151	7.68409	4.51899	5.15126	5e-05	0.000289125	yes
BnaA03g45080D	BnaA03g45080D	-	chrA03:22896024-22897605	control	BnaPAP2.A7-395	OK	4.83825	0.873534	-2.46955	-3.64577	5e-05	0.000289125	yes
BnaA03g45710D	BnaA03g45710D	-	chrA03:23312041-23314511	control	BnaPAP2.A7-395	OK	2.70076	0.570603	-2.24281	-2.67461	0.0005	0.0022386	yes
BnaA03g46790D	BnaA03g46790D	-	chrA03:23995498-23996666	control	BnaPAP2.A7-395	OK	1.25149	5.09133	2.02439	2.04914	0.0057	0.0175424	yes
BnaA03g46930D	BnaA03g46930D	-	chrA03:24066063-24069087	control	BnaPAP2.A7-395	OK	0.199458	7.40321	5.21399	5.62276	5e-05	0.000289125	yes
BnaA03g47250D	BnaA03g47250D	-	chrA03:24215300-24215906	control	BnaPAP2.A7-395	OK	10.4094	99.5763	3.25792	6.64437	5e-05	0.000289125	yes
BnaA03g48610D	BnaA03g48610D	-	chrA03:24925095-24928475	control	BnaPAP2.A7-395	OK	111.875	591.766	2.40314	5.03122	5e-05	0.000289125	yes
BnaA03g49480D	BnaA03g49480D	-	chrA03:25548346-25549527	control	BnaPAP2.A7-395	OK	5.62188	23.3403	2.0537	3.97409	5e-05	0.000289125	yes
BnaA03g50250D	BnaA03g50250D	-	chrA03:26087830-26090646	control	BnaPAP2.A7-395	OK	6.83237	1.32737	-2.36381	-4.67634	5e-05	0.000289125	yes
BnaA03g50910D	BnaA03g50910D	-	chrA03:26416840-26418161	control	BnaPAP2.A7-395	OK	2.92045	17.8996	2.61566	4.93311	5e-05	0.000289125	yes
BnaA03g51030D	BnaA03g51030D	-	chrA03:26480465-26481914	control	BnaPAP2.A7-395	OK	3.69137	23.4702	2.6686	5.74031	5e-05	0.000289125	yes
BnaA03g51070D	BnaA03g51070D	-	chrA03:26491319-26493236	control	BnaPAP2.A7-395	OK	23.8739	1.66733	-3.83983	-6.80787	5e-05	0.000289125	yes
BnaA03g51730D	BnaA03g51730D	-	chrA03:26908228-26908828	control	BnaPAP2.A7-395	OK	2.93478	43.3574	3.88495	4.45687	5e-05	0.000289125	yes
BnaA03g52610D	BnaA03g52610D	-	chrA03:27443011-27445325	control	BnaPAP2.A7-395	OK	0.347402	3.29508	3.24564	3.62065	5e-05	0.000289125	yes
BnaA03g52900D	BnaA03g52900D	-	chrA03:27617925-27620431	control	BnaPAP2.A7-395	OK	0.814186	6.08896	2.90277	4.32369	5e-05	0.000289125	yes
BnaA03g53110D	BnaA03g53110D	-	chrA03:27778214-27779096	control	BnaPAP2.A7-395	OK	11.9778	1.51306	-2.98483	-4.09398	5e-05	0.000289125	yes
BnaA03g53460D	BnaA03g53460D	-	chrA03:28047581-28048677	control	BnaPAP2.A7-395	OK	0.874447	3.82175	2.12779	2.30142	0.003	0.0102973	yes
BnaA03g53960D	BnaA03g53960D	-	chrA03:28485635-28486484	control	BnaPAP2.A7-395	OK	17.4536	135.139	2.95284	6.91895	5e-05	0.000289125	yes
BnaA03g54130D	BnaA03g54130D	-	chrA03:28616348-28617965	control	BnaPAP2.A7-395	OK	0.410728	7.84933	4.25632	4.32629	0.0005	0.0022386	yes
BnaA03g54290D	BnaA03g54290D	-	chrA03:28733991-28735833	control	BnaPAP2.A7-395	OK	1.42094	6.04498	2.08889	3.39753	5e-05	0.000289125	yes
BnaA03g54460D	BnaA03g54460D	-	chrA03:29086277-29087060	control	BnaPAP2.A7-395	OK	1.05066	5.11966	2.28476	2.43818	0.0017	0.00639426	yes
BnaA03g55560D	BnaA03g55560D	-	chrA03_random:329327-331327	control	BnaPAP2.A7-395	OK	8.3778	105.201	3.65043	9.19619	5e-05	0.000289125	yes
BnaA03g55610D	BnaA03g55610D	-	chrA03_random:350366-351449	control	BnaPAP2.A7-395	OK	19.9362	80.0467	2.00545	5.54822	5e-05	0.000289125	yes
BnaA03g56080D	BnaA03g56080D	-	chrA03_random:536017-536653	control	BnaPAP2.A7-395	OK	89.7245	385.06	2.10151	6.03337	5e-05	0.000289125	yes
BnaA03g56360D	BnaA03g56360D	-	chrA03_random:683511-685156	control	BnaPAP2.A7-395	OK	2.65778	12.1814	2.19639	3.54013	5e-05	0.000289125	yes
BnaA03g56650D	BnaA03g56650D	-	chrA03_random:805837-806935	control	BnaPAP2.A7-395	OK	9618.28	309.465	-4.95793	-10.9905	5e-05	0.000289125	yes
BnaA03g56740D	BnaA03g56740D	-	chrA03_random:846848-847946	control	BnaPAP2.A7-395	OK	326.438	11.6195	-4.81219	-6.85494	5e-05	0.000289125	yes
BnaA03g56750D	BnaA03g56750D	-	chrA03_random:858994-859666	control	BnaPAP2.A7-395	OK	3056.14	91.6625	-5.05924	-12.1235	5e-05	0.000289125	yes
BnaA03g57140D	BnaA03g57140D	-	chrA03_random:1017459-1019167	control	BnaPAP2.A7-395	OK	1.73155	14.6415	3.07993	5.16686	5e-05	0.000289125	yes
BnaA03g57230D	BnaA03g57230D	-	chrA03_random:1055263-1057543	control	BnaPAP2.A7-395	OK	0.771072	8.61503	3.48192	3.76558	5e-05	0.000289125	yes
BnaA03g57590D	BnaA03g57590D	-	chrA03_random:1230979-1235503	control	BnaPAP2.A7-395	OK	5.66747	0.609194	-3.21773	-5.12552	5e-05	0.000289125	yes
BnaA03g58240D	BnaA03g58240D	-	chrA03_random:1604222-1606317	control	BnaPAP2.A7-395	OK	9.61646	1.06046	-3.18082	-4.42793	5e-05	0.000289125	yes
BnaA04g00660D	BnaA04g00660D	-	chrA04:488056-489279	control	BnaPAP2.A7-395	OK	451.834	2373.37	2.39307	4.4238	5e-05	0.000289125	yes
BnaA04g00770D	BnaA04g00770D	-	chrA04:545936-547458	control	BnaPAP2.A7-395	OK	2.77466	14.5241	2.38806	4.26892	5e-05	0.000289125	yes
BnaA04g01490D	BnaA04g01490D	-	chrA04:963025-966290	control	BnaPAP2.A7-395	OK	13.1652	3.25675	-2.01523	-5.00316	5e-05	0.000289125	yes
BnaA04g01590D	BnaA04g01590D	-	chrA04:1036371-1037841	control	BnaPAP2.A7-395	OK	0.458722	1.85105	2.01265	1.95883	0.0034	0.0114383	yes
BnaA04g01700D	BnaA04g01700D	-	chrA04:1098847-1100265	control	BnaPAP2.A7-395	OK	12.3414	0.21364	-5.85218	-2.87226	0.00265	0.00928653	yes
BnaA04g01780D	BnaA04g01780D	-	chrA04:1145262-1147136	control	BnaPAP2.A7-395	OK	0.528087	4.51743	3.09666	3.23039	0.0009	0.0037088	yes
BnaA04g02490D	BnaA04g02490D	-	chrA04:1639136-1640257	control	BnaPAP2.A7-395	OK	0.936163	48.4944	5.69492	7.27011	5e-05	0.000289125	yes
BnaA04g03020D	BnaA04g03020D	-	chrA04:1983578-1989766	control	BnaPAP2.A7-395	OK	0.210184	2.47982	3.56051	4.97289	5e-05	0.000289125	yes
BnaA04g03250D	BnaA04g03250D	-	chrA04:2123547-2126586	control	BnaPAP2.A7-395	OK	1.27091	9.40957	2.88827	5.78927	5e-05	0.000289125	yes
BnaA04g03930D	BnaA04g03930D	-	chrA04:2857090-2860746	control	BnaPAP2.A7-395	OK	4.30572	22.4976	2.38544	5.82828	5e-05	0.000289125	yes
BnaA04g03970D	BnaA04g03970D	-	chrA04:2874892-2877144	control	BnaPAP2.A7-395	OK	0.444803	1.84865	2.05524	2.22013	0.0044	0.0141723	yes
BnaA04g04010D	BnaA04g04010D	-	chrA04:2891796-2894366	control	BnaPAP2.A7-395	OK	0.304715	2.48075	3.02525	2.74238	0.002	0.00732194	yes
BnaA04g04200D	BnaA04g04200D	-	chrA04:3076119-3078264	control	BnaPAP2.A7-395	OK	0.387891	3.18696	3.03845	2.95973	0.0025	0.00886082	yes
BnaA04g04830D	BnaA04g04830D	-	chrA04:3552936-3556401	control	BnaPAP2.A7-395	OK	60.8053	2.7446	-4.46953	-9.79742	5e-05	0.000289125	yes
BnaA04g05110D	BnaA04g05110D	-	chrA04:3762444-3765085	control	BnaPAP2.A7-395	OK	0.461595	2.67805	2.53648	2.4726	0.004	0.0130707	yes
BnaA04g05740D	BnaA04g05740D	-	chrA04:4429028-4430624	control	BnaPAP2.A7-395	OK	0.609979	5.72553	3.23058	3.54652	0.00085	0.00353254	yes
BnaA04g05830D	BnaA04g05830D	-	chrA04:4479867-4481142	control	BnaPAP2.A7-395	OK	0.707329	8.13977	3.52453	4.92692	5e-05	0.000289125	yes
BnaA04g05890D	BnaA04g05890D	-	chrA04:4525230-4526479	control	BnaPAP2.A7-395	OK	51.665	11.1006	-2.21855	-5.17735	5e-05	0.000289125	yes
BnaA04g06600D	BnaA04g06600D	-	chrA04:5237336-5238321	control	BnaPAP2.A7-395	OK	4.35196	17.8296	2.03454	3.35067	0.0001	0.000541534	yes
BnaA04g06610D	BnaA04g06610D	-	chrA04:5246671-5248611	control	BnaPAP2.A7-395	OK	0.772053	3.57511	2.21122	2.43916	0.0023	0.00825419	yes
BnaA04g06630D	BnaA04g06630D	-	chrA04:5277892-5279495	control	BnaPAP2.A7-395	OK	16.2997	98.3736	2.59342	7.0787	5e-05	0.000289125	yes
BnaA04g06840D	BnaA04g06840D	-	chrA04:5461292-5464370	control	BnaPAP2.A7-395	OK	2.74372	12.3505	2.17037	4.70696	5e-05	0.000289125	yes
BnaA04g07450D	BnaA04g07450D	-	chrA04:6342097-6344314	control	BnaPAP2.A7-395	OK	121.03	584.905	2.27283	5.00175	5e-05	0.000289125	yes
BnaA04g07770D	BnaA04g07770D	-	chrA04:6811963-6812515	control	BnaPAP2.A7-395	OK	3.38024	56.8508	4.07198	5.42663	5e-05	0.000289125	yes
BnaA04g07880D	BnaA04g07880D	-	chrA04:6903307-6906458	control	BnaPAP2.A7-395	OK	4.38723	0.911601	-2.26683	-3.93627	5e-05	0.000289125	yes
BnaA04g07930D	BnaA04g07930D	-	chrA04:6921973-6922899	control	BnaPAP2.A7-395	OK	3.21502	33.8136	3.3947	5.75288	5e-05	0.000289125	yes
BnaA04g08120D	BnaA04g08120D	-	chrA04:7170470-7171157	control	BnaPAP2.A7-395	OK	6.63256	0.891831	-2.89472	-2.76517	0.00375	0.0124057	yes
BnaA04g08410D	BnaA04g08410D	-	chrA04:7494357-7495782	control	BnaPAP2.A7-395	OK	8.46551	1.8397	-2.20213	-4.10279	5e-05	0.000289125	yes
BnaA04g08490D	BnaA04g08490D	-	chrA04:7556035-7557355	control	BnaPAP2.A7-395	OK	0.318283	8.20443	4.68802	4.72429	0.00125	0.00489864	yes
BnaA04g08520D	BnaA04g08520D	-	chrA04:7568285-7569257	control	BnaPAP2.A7-395	OK	1.0324	11.5903	3.48885	4.1566	5e-05	0.000289125	yes
BnaA04g08570D	BnaA04g08570D	-	chrA04:7592772-7593574	control	BnaPAP2.A7-395	OK	742.049	4577.95	2.62511	4.22688	5e-05	0.000289125	yes
BnaA04g09490D	BnaA04g09490D	-	chrA04:8478791-8480589	control	BnaPAP2.A7-395	OK	12.409	1.22805	-3.33694	-5.42037	5e-05	0.000289125	yes
BnaA04g09620D	BnaA04g09620D	-	chrA04:8614691-8616303	control	BnaPAP2.A7-395	OK	3.73203	0.789173	-2.24155	-2.91495	0.0003	0.0014363	yes
BnaA04g09990D	BnaA04g09990D	-	chrA04:8883953-8884919	control	BnaPAP2.A7-395	OK	1.10928	6.58837	2.5703	3.18483	0.0004	0.00184208	yes
BnaA04g10430D	BnaA04g10430D	-	chrA04:9159907-9161475	control	BnaPAP2.A7-395	OK	2.78761	0.564604	-2.30372	-2.36039	0.00305	0.0104385	yes
BnaA04g10600D	BnaA04g10600D	-	chrA04:9308301-9311561	control	BnaPAP2.A7-395	OK	16.7464	3.90572	-2.10019	-4.63454	5e-05	0.000289125	yes
BnaA04g10780D	BnaA04g10780D	-	chrA04:9407543-9408171	control	BnaPAP2.A7-395	OK	2.16742	15.1985	2.80988	2.79683	0.0006	0.00261578	yes
BnaA04g11460D	BnaA04g11460D	-	chrA04:9933653-9936205	control	BnaPAP2.A7-395	OK	0.97618	5.52893	2.50178	3.73848	5e-05	0.000289125	yes
BnaA04g12690D	BnaA04g12690D	-	chrA04:10720158-10722790	control	BnaPAP2.A7-395	OK	1.02613	4.8975	2.25484	2.79563	0.00035	0.00164189	yes
BnaA04g13120D	BnaA04g13120D	-	chrA04:11046874-11048484	control	BnaPAP2.A7-395	OK	1.84424	28.5398	3.95187	7.59986	5e-05	0.000289125	yes
BnaA04g13480D	BnaA04g13480D	-	chrA04:11391577-11396419	control	BnaPAP2.A7-395	OK	1.6078	8.6165	2.42201	4.36968	5e-05	0.000289125	yes
BnaA04g13690D	BnaA04g13690D	-	chrA04:11601916-11603953	control	BnaPAP2.A7-395	OK	2.5687	22.2002	3.11146	6.46013	5e-05	0.000289125	yes
BnaA04g13730D	BnaA04g13730D	-	chrA04:11612515-11613444	control	BnaPAP2.A7-395	OK	0.658202	3.89713	2.56581	2.29522	0.00765	0.0224206	yes
BnaA04g13830D	BnaA04g13830D	-	chrA04:11685199-11686706	control	BnaPAP2.A7-395	OK	1.22441	6.16677	2.33242	3.00929	5e-05	0.000289125	yes
BnaA04g13980D	BnaA04g13980D	-	chrA04:11822320-11824290	control	BnaPAP2.A7-395	OK	139.81	11.7683	-3.57048	-8.88732	5e-05	0.000289125	yes
BnaA04g14440D	BnaA04g14440D	-	chrA04:12153559-12155140	control	BnaPAP2.A7-395	OK	1.21057	16.478	3.76678	4.65117	5e-05	0.000289125	yes
BnaA04g14490D	BnaA04g14490D	-	chrA04:12173446-12174650	control	BnaPAP2.A7-395	OK	1.86877	16.8539	3.17292	4.46788	5e-05	0.000289125	yes
BnaA04g15340D	BnaA04g15340D	-	chrA04:12743203-12744754	control	BnaPAP2.A7-395	OK	0.92501	6.08989	2.71887	3.81038	5e-05	0.000289125	yes
BnaA04g15510D	BnaA04g15510D	-	chrA04:12859500-12862218	control	BnaPAP2.A7-395	OK	1.08134	5.02219	2.21549	3.54763	5e-05	0.000289125	yes
BnaA04g15780D	BnaA04g15780D	-	chrA04:13016063-13016808	control	BnaPAP2.A7-395	OK	27.456	6.28015	-2.12825	-3.55012	5e-05	0.000289125	yes
BnaA04g15790D	BnaA04g15790D	-	chrA04:13018821-13019847	control	BnaPAP2.A7-395	OK	12.6329	0.540643	-4.54636	-4.57351	0.0002	0.00100429	yes
BnaA04g16130D	BnaA04g16130D	-	chrA04:13199636-13203295	control	BnaPAP2.A7-395	OK	2.28778	12.5412	2.45466	4.60435	5e-05	0.000289125	yes
BnaA04g16440D	BnaA04g16440D	-	chrA04:13430638-13431409	control	BnaPAP2.A7-395	OK	8.86629	1.42952	-2.6328	-2.75609	0.0008	0.00335229	yes
BnaA04g16620D	BnaA04g16620D	-	chrA04:13595249-13595561	control	BnaPAP2.A7-395	OK	144.893	690.425	2.2525	4.95668	5e-05	0.000289125	yes
BnaA04g16950D	BnaA04g16950D	-	chrA04:13820231-13822180	control	BnaPAP2.A7-395	OK	0.383081	3.08005	3.00723	3.17337	0.001	0.00405671	yes
BnaA04g17120D	BnaA04g17120D	-	chrA04:13961720-13963012	control	BnaPAP2.A7-395	OK	0.850224	5.70987	2.74754	2.67078	0.001	0.00405671	yes
BnaA04g17420D	BnaA04g17420D	-	chrA04:14163582-14164955	control	BnaPAP2.A7-395	OK	3.82573	0.572909	-2.73936	-3.0568	0.00185	0.00685998	yes
BnaA04g17470D	BnaA04g17470D	-	chrA04:14204210-14205527	control	BnaPAP2.A7-395	OK	5.82151	0.795186	-2.87203	-3.64609	5e-05	0.000289125	yes
BnaA04g17560D	BnaA04g17560D	-	chrA04:14254458-14257883	control	BnaPAP2.A7-395	OK	24.7537	0.31499	-6.2962	-7.04048	5e-05	0.000289125	yes
BnaA04g17570D	BnaA04g17570D	-	chrA04:14259873-14261783	control	BnaPAP2.A7-395	OK	84.7131	19.9224	-2.0882	-6.05469	5e-05	0.000289125	yes
BnaA04g17660D	BnaA04g17660D	-	chrA04:14291503-14292240	control	BnaPAP2.A7-395	OK	241.677	1015.77	2.07143	5.77633	5e-05	0.000289125	yes
BnaA04g17850D	BnaA04g17850D	-	chrA04:14377064-14379363	control	BnaPAP2.A7-395	OK	0.807919	6.12753	2.92302	3.85836	5e-05	0.000289125	yes
BnaA04g17910D	BnaA04g17910D	-	chrA04:14449238-14450111	control	BnaPAP2.A7-395	OK	85.0052	545.838	2.68285	6.99415	5e-05	0.000289125	yes
BnaA04g18330D	BnaA04g18330D	-	chrA04:14689791-14690743	control	BnaPAP2.A7-395	OK	66.1704	1.64378	-5.33109	-6.66559	5e-05	0.000289125	yes
BnaA04g18440D	BnaA04g18440D	-	chrA04:14739116-14741269	control	BnaPAP2.A7-395	OK	6.05633	26.7886	2.1451	5.1119	5e-05	0.000289125	yes
BnaA04g19070D	BnaA04g19070D	-	chrA04:15138176-15141407	control	BnaPAP2.A7-395	OK	0.178431	2.51274	3.81582	3.36786	0.0015	0.00573725	yes
BnaA04g19430D	BnaA04g19430D	-	chrA04:15312412-15313492	control	BnaPAP2.A7-395	OK	0.955361	11.1914	3.55019	3.86902	0.00055	0.00242723	yes
BnaA04g19840D	BnaA04g19840D	-	chrA04:15462652-15463164	control	BnaPAP2.A7-395	OK	1.15908	15.3565	3.72781	3.79146	0.00265	0.00928653	yes
BnaA04g20170D	BnaA04g20170D	-	chrA04:15592250-15594896	control	BnaPAP2.A7-395	OK	0.382906	4.29851	3.48878	4.73933	5e-05	0.000289125	yes
BnaA04g20860D	BnaA04g20860D	-	chrA04:15958192-15960476	control	BnaPAP2.A7-395	OK	16.5535	70.3725	2.08788	5.78914	5e-05	0.000289125	yes
BnaA04g21230D	BnaA04g21230D	-	chrA04:16185033-16186305	control	BnaPAP2.A7-395	OK	150.627	19.385	-2.95797	-8.15732	5e-05	0.000289125	yes
BnaA04g21240D	BnaA04g21240D	-	chrA04:16186409-16187792	control	BnaPAP2.A7-395	OK	179.196	25.8485	-2.79338	-7.65562	5e-05	0.000289125	yes
BnaA04g21400D	BnaA04g21400D	-	chrA04:16310642-16315995	control	BnaPAP2.A7-395	OK	0.393451	4.57447	3.53935	6.01998	5e-05	0.000289125	yes
BnaA04g21840D	BnaA04g21840D	-	chrA04:16602012-16605049	control	BnaPAP2.A7-395	OK	0.308419	2.09768	2.76583	2.27946	0.00835	0.0241195	yes
BnaA04g21850D	BnaA04g21850D	-	chrA04:16606099-16609502	control	BnaPAP2.A7-395	OK	118.668	18.9818	-2.64424	-7.17899	5e-05	0.000289125	yes
BnaA04g22080D	BnaA04g22080D	-	chrA04:16716073-16716433	control	BnaPAP2.A7-395	OK	818.342	3631.65	2.14985	6.04756	5e-05	0.000289125	yes
BnaA04g23070D	BnaA04g23070D	-	chrA04:17196773-17199143	control	BnaPAP2.A7-395	OK	0.973245	13.263	3.76846	4.81486	5e-05	0.000289125	yes
BnaA04g23340D	BnaA04g23340D	-	chrA04:17385623-17388856	control	BnaPAP2.A7-395	OK	0.72865	9.66362	3.72927	5.69859	5e-05	0.000289125	yes
BnaA04g23480D	BnaA04g23480D	-	chrA04:17437338-17438835	control	BnaPAP2.A7-395	OK	4.54364	18.3998	2.01777	4.24178	5e-05	0.000289125	yes
BnaA04g24160D	BnaA04g24160D	-	chrA04:17769893-17771713	control	BnaPAP2.A7-395	OK	3.5471	36.7509	3.37307	7.66651	5e-05	0.000289125	yes
BnaA04g24600D	BnaA04g24600D	-	chrA04:17932431-17939913	control	BnaPAP2.A7-395	OK	28.6225	118.356	2.04791	4.49585	5e-05	0.000289125	yes
BnaA04g24710D	BnaA04g24710D	-	chrA04:18009823-18011899	control	BnaPAP2.A7-395	OK	0.315963	5.39074	4.09266	4.30073	5e-05	0.000289125	yes
BnaA04g24760D	BnaA04g24760D	-	chrA04:18025141-18026983	control	BnaPAP2.A7-395	OK	0.148153	1.84263	3.63661	2.1977	0.0039	0.0128016	yes
BnaA04g24770D	BnaA04g24770D	-	chrA04:18030030-18033008	control	BnaPAP2.A7-395	OK	5.55487	25.7894	2.21495	5.52511	5e-05	0.000289125	yes
BnaA04g25000D	BnaA04g25000D	-	chrA04:18147824-18148457	control	BnaPAP2.A7-395	OK	3.38586	15.5411	2.19849	3.09243	5e-05	0.000289125	yes
BnaA04g25190D	BnaA04g25190D	-	chrA04:18218614-18218958	control	BnaPAP2.A7-395	OK	12.7024	155.324	3.61211	6.22357	0.0027	0.00943363	yes
BnaA04g25200D	BnaA04g25200D	-	chrA04:18220123-18221607	control	BnaPAP2.A7-395	OK	17.6172	171.466	3.28286	7.89778	5e-05	0.000289125	yes
BnaA04g25440D	BnaA04g25440D	-	chrA04:18288420-18290165	control	BnaPAP2.A7-395	OK	0.672065	4.97695	2.88859	3.55885	0.0002	0.00100429	yes
BnaA04g25830D	BnaA04g25830D	-	chrA04:18448183-18449040	control	BnaPAP2.A7-395	OK	1.45325	15.2167	3.3883	3.46053	0.00055	0.00242723	yes
BnaA04g26190D	BnaA04g26190D	-	chrA04:18693264-18694812	control	BnaPAP2.A7-395	OK	8.38133	41.5613	2.30999	5.95491	5e-05	0.000289125	yes
BnaA04g26470D	BnaA04g26470D	-	chrA04:18778390-18780362	control	BnaPAP2.A7-395	OK	14.4212	2.85928	-2.33446	-4.96296	5e-05	0.000289125	yes
BnaA04g26560D	BnaA04g26560D	-	chrA04:18805221-18806640	control	BnaPAP2.A7-395	OK	78.1439	345.799	2.14573	6.06236	5e-05	0.000289125	yes
BnaA04g26630D	BnaA04g26630D	-	chrA04:18848136-18849994	control	BnaPAP2.A7-395	OK	0.393536	1.65082	2.06862	2.26489	0.003	0.0102973	yes
BnaA04g26720D	BnaA04g26720D	-	chrA04:18895616-18898073	control	BnaPAP2.A7-395	OK	1.79413	9.34779	2.38134	4.18253	5e-05	0.000289125	yes
BnaA04g26750D	BnaA04g26750D	-	chrA04:18944378-18946602	control	BnaPAP2.A7-395	OK	67.2607	4.95533	-3.76271	-9.11249	5e-05	0.000289125	yes
BnaA04g26780D	BnaA04g26780D	-	chrA04:18951976-18953074	control	BnaPAP2.A7-395	OK	111.326	887.205	2.99448	7.68058	5e-05	0.000289125	yes
BnaA04g26970D	BnaA04g26970D	-	chrA04:19050263-19051452	control	BnaPAP2.A7-395	OK	2.97409	0.580544	-2.35697	-2.65191	0.00465	0.0148293	yes
BnaA04g27100D	BnaA04g27100D	-	chrA04:19118168-19119883	control	BnaPAP2.A7-395	OK	0.2071	1.62018	2.96775	2.3743	0.0074	0.0217981	yes
BnaA04g27440D	BnaA04g27440D	-	chrA04_random:96723-99274	control	BnaPAP2.A7-395	OK	2.49735	11.7251	2.23113	4.46491	5e-05	0.000289125	yes
BnaA04g27520D	BnaA04g27520D	-	chrA04_random:137679-139004	control	BnaPAP2.A7-395	OK	0.797307	4.14169	2.37701	2.71778	0.00055	0.00242723	yes
BnaA04g27780D	BnaA04g27780D	-	chrA04_random:303120-304634	control	BnaPAP2.A7-395	OK	18.8485	158.037	3.06774	4.72996	5e-05	0.000289125	yes
BnaA04g27920D	BnaA04g27920D	-	chrA04_random:460995-461784	control	BnaPAP2.A7-395	OK	609.696	3224.84	2.40307	4.55289	5e-05	0.000289125	yes
BnaA04g28360D	BnaA04g28360D	-	chrA04_random:784092-785508	control	BnaPAP2.A7-395	OK	19.3802	1.1889	-4.02689	-5.21254	0.0006	0.00261578	yes
BnaA04g28420D	BnaA04g28420D	-	chrA04_random:817531-818008	control	BnaPAP2.A7-395	OK	15.9501	3.20479	-2.31526	-2.35684	0.00425	0.0137553	yes
BnaA04g28480D	BnaA04g28480D	-	chrA04_random:842836-845198	control	BnaPAP2.A7-395	OK	1.4957	8.79418	2.55573	4.44504	5e-05	0.000289125	yes
BnaA04g28540D	BnaA04g28540D	-	chrA04_random:865043-866824	control	BnaPAP2.A7-395	OK	11.4481	52.0909	2.18593	5.84594	5e-05	0.000289125	yes
BnaA04g28650D	BnaA04g28650D	-	chrA04_random:899972-901642	control	BnaPAP2.A7-395	OK	0.287872	1.95436	2.7632	1.65919	0.00925	0.0263052	yes
BnaA04g28690D	BnaA04g28690D	-	chrA04_random:951409-955708	control	BnaPAP2.A7-395	OK	5.0789	0.908542	-2.48289	-4.42792	5e-05	0.000289125	yes
BnaA04g29560D	BnaA04g29560D	-	chrA04_random:1419468-1422313	control	BnaPAP2.A7-395	OK	42.5388	4.63768	-3.19731	-7.9274	5e-05	0.000289125	yes
BnaA04g29600D	BnaA04g29600D	-	chrA04_random:1428363-1430631	control	BnaPAP2.A7-395	OK	2.26506	23.2916	3.36219	6.10092	5e-05	0.000289125	yes
BnaA05g00140D	BnaA05g00140D	-	chrA05:80683-81403	control	BnaPAP2.A7-395	OK	0.779198	8.08466	3.37513	3.89493	0.00165	0.00623639	yes
BnaA05g00150D	BnaA05g00150D	-	chrA05:82258-83414	control	BnaPAP2.A7-395	OK	68.4308	16.6257	-2.04123	-5.57638	5e-05	0.000289125	yes
BnaA05g00520D	BnaA05g00520D	-	chrA05:250274-252154	control	BnaPAP2.A7-395	OK	1.80657	8.97974	2.31342	4.3917	5e-05	0.000289125	yes
BnaA05g00740D	BnaA05g00740D	-	chrA05:409716-412519	control	BnaPAP2.A7-395	OK	1.65129	0.300249	-2.45936	-2.83433	0.00095	0.0038843	yes
BnaA05g00830D	BnaA05g00830D	-	chrA05:479721-481703	control	BnaPAP2.A7-395	OK	1.82608	0.411107	-2.15117	-2.18346	0.0029	0.0100142	yes
BnaA05g00840D	BnaA05g00840D	-	chrA05:485079-490678	control	BnaPAP2.A7-395	OK	2.74395	0.4774	-2.52299	-4.40088	5e-05	0.000289125	yes
BnaA05g00920D	BnaA05g00920D	-	chrA05:528385-530282	control	BnaPAP2.A7-395	OK	12.2172	0.562039	-4.4421	-5.02038	5e-05	0.000289125	yes
BnaA05g01050D	BnaA05g01050D	-	chrA05:582558-584926	control	BnaPAP2.A7-395	OK	93.605	9.20214	-3.34654	-8.83693	5e-05	0.000289125	yes
BnaA05g01090D	BnaA05g01090D	-	chrA05:595749-597253	control	BnaPAP2.A7-395	OK	10.0505	0.471873	-4.41272	-5.05074	0.0001	0.000541534	yes
BnaA05g01160D	BnaA05g01160D	-	chrA05:667485-670289	control	BnaPAP2.A7-395	OK	6.52039	27.9302	2.09879	5.31986	5e-05	0.000289125	yes
BnaA05g01260D	BnaA05g01260D	-	chrA05:736181-737866	control	BnaPAP2.A7-395	OK	2.08872	0.405497	-2.36485	-2.14316	0.0077	0.0225459	yes
BnaA05g01520D	BnaA05g01520D	-	chrA05:900220-903931	control	BnaPAP2.A7-395	OK	23.3875	2.76336	-3.08124	-6.53689	5e-05	0.000289125	yes
BnaA05g01790D	BnaA05g01790D	-	chrA05:1015620-1016935	control	BnaPAP2.A7-395	OK	1.20598	7.41679	2.62059	3.53072	0.0003	0.0014363	yes
BnaA05g01800D	BnaA05g01800D	-	chrA05:1019431-1021405	control	BnaPAP2.A7-395	OK	0.675131	2.99215	2.14794	2.25471	0.00255	0.00901453	yes
BnaA05g01920D	BnaA05g01920D	-	chrA05:1073006-1075010	control	BnaPAP2.A7-395	OK	5.07831	1.05424	-2.26815	-3.12914	0.0001	0.000541534	yes
BnaA05g02710D	BnaA05g02710D	-	chrA05:1453105-1453844	control	BnaPAP2.A7-395	OK	0.361022	9.89693	4.77682	3.1174	0.0026	0.00914299	yes
BnaA05g02840D	BnaA05g02840D	-	chrA05:1492151-1493632	control	BnaPAP2.A7-395	OK	1.03294	4.5908	2.15199	2.44654	0.0018	0.00670602	yes
BnaA05g02980D	BnaA05g02980D	-	chrA05:1615442-1616864	control	BnaPAP2.A7-395	OK	4.70317	19.7665	2.07135	4.31412	5e-05	0.000289125	yes
BnaA05g03360D	BnaA05g03360D	-	chrA05:1867915-1869422	control	BnaPAP2.A7-395	OK	0.297654	3.07413	3.36847	2.22224	0.0082	0.0237414	yes
BnaA05g03420D	BnaA05g03420D	-	chrA05:1889192-1890632	control	BnaPAP2.A7-395	OK	1.03431	5.15296	2.31673	2.34392	0.00185	0.00685998	yes
BnaA05g03610D	BnaA05g03610D	-	chrA05:1963698-1965542	control	BnaPAP2.A7-395	OK	3.21887	13.4051	2.05815	3.07992	5e-05	0.000289125	yes
BnaA05g03850D	BnaA05g03850D	-	chrA05:2039893-2041177	control	BnaPAP2.A7-395	OK	1.35336	6.3788	2.23674	3.00319	0.00015	0.000777362	yes
BnaA05g04160D	BnaA05g04160D	-	chrA05:2256391-2258182	control	BnaPAP2.A7-395	OK	0.283897	2.17099	2.93492	2.24438	0.00855	0.0245927	yes
BnaA05g04590D	BnaA05g04590D	-	chrA05:2450114-2453374	control	BnaPAP2.A7-395	OK	2.04793	28.1866	3.78277	6.52871	5e-05	0.000289125	yes
BnaA05g04900D	BnaA05g04900D	-	chrA05:2579741-2581267	control	BnaPAP2.A7-395	OK	0.428233	3.82633	3.15949	2.3396	0.00695	0.0206996	yes
BnaA05g04970D	BnaA05g04970D	-	chrA05:2613931-2615182	control	BnaPAP2.A7-395	OK	0.644309	5.83749	3.17952	3.30985	0.00065	0.00280425	yes
BnaA05g05390D	BnaA05g05390D	-	chrA05:2779691-2781687	control	BnaPAP2.A7-395	OK	1.75885	9.2964	2.40204	4.29062	5e-05	0.000289125	yes
BnaA05g05610D	BnaA05g05610D	-	chrA05:2946391-2947831	control	BnaPAP2.A7-395	OK	19.1461	4.37446	-2.12987	-4.55834	5e-05	0.000289125	yes
BnaA05g05670D	BnaA05g05670D	-	chrA05:2970499-2971538	control	BnaPAP2.A7-395	OK	10.6466	1.85206	-2.5232	-3.5263	5e-05	0.000289125	yes
BnaA05g05720D	BnaA05g05720D	-	chrA05:2993874-2994910	control	BnaPAP2.A7-395	OK	7.12935	29.5779	2.05268	4.67822	5e-05	0.000289125	yes
BnaA05g05860D	BnaA05g05860D	-	chrA05:3066075-3067627	control	BnaPAP2.A7-395	OK	1.77963	0.329145	-2.43478	-2.3595	0.0064	0.0193248	yes
BnaA05g05930D	BnaA05g05930D	-	chrA05:3110142-3111686	control	BnaPAP2.A7-395	OK	1.17303	0.144427	-3.02182	-1.43603	0.00525	0.0163812	yes
BnaA05g06040D	BnaA05g06040D	-	chrA05:3220696-3223805	control	BnaPAP2.A7-395	OK	3.74528	0.354285	-3.40209	-4.58436	5e-05	0.000289125	yes
BnaA05g06310D	BnaA05g06310D	-	chrA05:3354545-3355160	control	BnaPAP2.A7-395	OK	1.21895	6.48467	2.41139	2.21368	0.0038	0.0125434	yes
BnaA05g06640D	BnaA05g06640D	-	chrA05:3622029-3625151	control	BnaPAP2.A7-395	OK	2.91545	0.35035	-3.05685	-4.01046	5e-05	0.000289125	yes
BnaA05g06870D	BnaA05g06870D	-	chrA05:3726827-3728557	control	BnaPAP2.A7-395	OK	3.57955	19.2231	2.42499	4.54033	5e-05	0.000289125	yes
BnaA05g06880D	BnaA05g06880D	-	chrA05:3731792-3733589	control	BnaPAP2.A7-395	OK	9.53354	52.1955	2.45284	5.56893	5e-05	0.000289125	yes
BnaA05g06940D	BnaA05g06940D	-	chrA05:3766916-3768671	control	BnaPAP2.A7-395	OK	1.95108	8.99318	2.20456	3.75269	5e-05	0.000289125	yes
BnaA05g06960D	BnaA05g06960D	-	chrA05:3772406-3773956	control	BnaPAP2.A7-395	OK	0.400539	3.52716	3.13849	2.85865	0.00375	0.0124057	yes
BnaA05g07120D	BnaA05g07120D	-	chrA05:3836755-3838003	control	BnaPAP2.A7-395	OK	3.01197	13.8843	2.20468	3.58813	5e-05	0.000289125	yes
BnaA05g07370D	BnaA05g07370D	-	chrA05:3964614-3967402	control	BnaPAP2.A7-395	OK	45.5002	10.419	-2.12666	-5.58474	5e-05	0.000289125	yes
BnaA05g07580D	BnaA05g07580D	-	chrA05:4120912-4122403	control	BnaPAP2.A7-395	OK	10.8139	0.752827	-3.84442	-5.35692	5e-05	0.000289125	yes
BnaA05g07850D	BnaA05g07850D	-	chrA05:4295025-4297499	control	BnaPAP2.A7-395	OK	0.568024	2.41711	2.08926	2.28195	0.00315	0.0107343	yes
BnaA05g08100D	BnaA05g08100D	-	chrA05:4435756-4440982	control	BnaPAP2.A7-395	OK	1.50674	6.17149	2.03418	4.61065	5e-05	0.000289125	yes
BnaA05g08210D	BnaA05g08210D	-	chrA05:4525375-4526188	control	BnaPAP2.A7-395	OK	1.83066	15.4379	3.07605	4.50111	5e-05	0.000289125	yes
BnaA05g08640D	BnaA05g08640D	-	chrA05:4802794-4804055	control	BnaPAP2.A7-395	OK	1.34393	13.9125	3.37185	4.16534	5e-05	0.000289125	yes
BnaA05g09180D	BnaA05g09180D	-	chrA05:5115651-5116675	control	BnaPAP2.A7-395	OK	2.8514	15.7702	2.46745	4.26121	5e-05	0.000289125	yes
BnaA05g09400D	BnaA05g09400D	-	chrA05:5203973-5204774	control	BnaPAP2.A7-395	OK	87.2898	1319.78	3.91834	8.23915	5e-05	0.000289125	yes
BnaA05g09410D	BnaA05g09410D	-	chrA05:5205391-5206192	control	BnaPAP2.A7-395	OK	227.368	2145.64	3.23831	6.0755	5e-05	0.000289125	yes
BnaA05g09690D	BnaA05g09690D	-	chrA05:5335882-5338527	control	BnaPAP2.A7-395	OK	0.656561	2.89403	2.14008	2.4945	0.00105	0.00422526	yes
BnaA05g10020D	BnaA05g10020D	-	chrA05:5495431-5497442	control	BnaPAP2.A7-395	OK	4.18299	21.3497	2.35161	5.3103	5e-05	0.000289125	yes
BnaA05g10170D	BnaA05g10170D	-	chrA05:5548043-5549011	control	BnaPAP2.A7-395	OK	2.86179	18.1451	2.66459	4.33684	5e-05	0.000289125	yes
BnaA05g10880D	BnaA05g10880D	-	chrA05:5973023-5975527	control	BnaPAP2.A7-395	OK	39.9751	5.68877	-2.81291	-7.12355	5e-05	0.000289125	yes
BnaA05g11110D	BnaA05g11110D	-	chrA05:6203933-6206038	control	BnaPAP2.A7-395	OK	0.0986815	1.53149	3.95601	2.18267	0.0026	0.00914299	yes
BnaA05g11170D	BnaA05g11170D	-	chrA05:6242296-6244803	control	BnaPAP2.A7-395	OK	0.332035	8.99843	4.76027	4.67996	5e-05	0.000289125	yes
BnaA05g11240D	BnaA05g11240D	-	chrA05:6296926-6298310	control	BnaPAP2.A7-395	OK	4.66728	25.5402	2.45212	3.28345	0.0002	0.00100429	yes
BnaA05g11360D	BnaA05g11360D	-	chrA05:6358867-6359912	control	BnaPAP2.A7-395	OK	22.226	0.927988	-4.582	-4.47584	0.00015	0.000777362	yes
BnaA05g11560D	BnaA05g11560D	-	chrA05:6511198-6513744	control	BnaPAP2.A7-395	OK	3.77613	23.051	2.60985	6.2617	5e-05	0.000289125	yes
BnaA05g11810D	BnaA05g11810D	-	chrA05:6693441-6694467	control	BnaPAP2.A7-395	OK	1.44624	25.201	4.1231	5.29936	5e-05	0.000289125	yes
BnaA05g12160D	BnaA05g12160D	-	chrA05:6967900-6969406	control	BnaPAP2.A7-395	OK	3.31155	0.808423	-2.03432	-2.49452	0.00165	0.00623639	yes
BnaA05g12320D	BnaA05g12320D	-	chrA05:7113195-7114692	control	BnaPAP2.A7-395	OK	10.7293	2.12203	-2.33804	-4.684	5e-05	0.000289125	yes
BnaA05g12660D	BnaA05g12660D	-	chrA05:7359382-7364099	control	BnaPAP2.A7-395	OK	0.678732	7.13428	3.39385	4.05685	0.00235	0.00840935	yes
BnaA05g12950D	BnaA05g12950D	-	chrA05:7623377-7625095	control	BnaPAP2.A7-395	OK	35.8875	1.90119	-4.23851	-6.8435	5e-05	0.000289125	yes
BnaA05g13640D	BnaA05g13640D	-	chrA05:8282361-8282844	control	BnaPAP2.A7-395	OK	202.498	948.177	2.22725	6.1497	5e-05	0.000289125	yes
BnaA05g14600D	BnaA05g14600D	-	chrA05:9065350-9067717	control	BnaPAP2.A7-395	OK	4.03543	19.643	2.28322	5.53518	5e-05	0.000289125	yes
BnaA05g14890D	BnaA05g14890D	-	chrA05:9348470-9351086	control	BnaPAP2.A7-395	OK	4.01727	73.4742	4.19295	9.64533	5e-05	0.000289125	yes
BnaA05g15380D	BnaA05g15380D	-	chrA05:9820097-9825109	control	BnaPAP2.A7-395	OK	1.75485	0.276262	-2.66724	-3.31035	5e-05	0.000289125	yes
BnaA05g15490D	BnaA05g15490D	-	chrA05:10008027-10009930	control	BnaPAP2.A7-395	OK	0.800799	4.19658	2.3897	2.93134	0.00025	0.00122607	yes
BnaA05g16010D	BnaA05g16010D	-	chrA05:10580594-10582403	control	BnaPAP2.A7-395	OK	43.48	241.625	2.47434	6.99181	5e-05	0.000289125	yes
BnaA05g16460D	BnaA05g16460D	-	chrA05:11165758-11167842	control	BnaPAP2.A7-395	OK	20.9313	106.426	2.34611	6.72073	5e-05	0.000289125	yes
BnaA05g17760D	BnaA05g17760D	-	chrA05:12715504-12717203	control	BnaPAP2.A7-395	OK	1.35007	24.1737	4.16233	6.38334	5e-05	0.000289125	yes
BnaA05g18310D	BnaA05g18310D	-	chrA05:13622389-13623746	control	BnaPAP2.A7-395	OK	3.33493	30.4187	3.18923	4.9989	5e-05	0.000289125	yes
BnaA05g18800D	BnaA05g18800D	-	chrA05:14225081-14226605	control	BnaPAP2.A7-395	OK	0.503247	3.20684	2.67181	2.92402	0.00025	0.00122607	yes
BnaA05g19580D	BnaA05g19580D	-	chrA05:14972457-14974700	control	BnaPAP2.A7-395	OK	26.0882	6.48118	-2.00907	-5.05482	5e-05	0.000289125	yes
BnaA05g19630D	BnaA05g19630D	-	chrA05:15023609-15025103	control	BnaPAP2.A7-395	OK	272.923	36.229	-2.91328	-7.49263	5e-05	0.000289125	yes
BnaA05g20100D	BnaA05g20100D	-	chrA05:15560258-15562212	control	BnaPAP2.A7-395	OK	8.39071	0.322795	-4.7001	-4.41728	0.00135	0.00524563	yes
BnaA05g21080D	BnaA05g21080D	-	chrA05:16338118-16349552	control	BnaPAP2.A7-395	OK	1.1107	8.93148	3.00743	8.03781	5e-05	0.000289125	yes
BnaA05g21210D	BnaA05g21210D	-	chrA05:16417412-16420649	control	BnaPAP2.A7-395	OK	5.36559	33.5887	2.64617	6.84851	5e-05	0.000289125	yes
BnaA05g21420D	BnaA05g21420D	-	chrA05:16522928-16529651	control	BnaPAP2.A7-395	OK	0.665097	3.2965	2.3093	4.52123	5e-05	0.000289125	yes
BnaA05g22650D	BnaA05g22650D	-	chrA05:17192853-17193488	control	BnaPAP2.A7-395	OK	87.4031	2.75819	-4.98589	-8.28582	0.0006	0.00261578	yes
BnaA05g22780D	BnaA05g22780D	-	chrA05:17277627-17286917	control	BnaPAP2.A7-395	OK	0.270288	1.58986	2.55633	4.48972	5e-05	0.000289125	yes
BnaA05g22810D	BnaA05g22810D	-	chrA05:17294826-17301161	control	BnaPAP2.A7-395	OK	1.79848	18.6789	3.37656	8.09246	5e-05	0.000289125	yes
BnaA05g22920D	BnaA05g22920D	-	chrA05:17407688-17408318	control	BnaPAP2.A7-395	OK	1.16561	12.8294	3.4603	3.24808	0.00135	0.00524563	yes
BnaA05g23310D	BnaA05g23310D	-	chrA05:17631309-17632754	control	BnaPAP2.A7-395	OK	0.879435	5.25773	2.57979	3.36289	5e-05	0.000289125	yes
BnaA05g23420D	BnaA05g23420D	-	chrA05:17736128-17736851	control	BnaPAP2.A7-395	OK	1.35511	13.5738	3.32435	3.67017	0.00015	0.000777362	yes
BnaA05g23450D	BnaA05g23450D	-	chrA05:17748772-17750008	control	BnaPAP2.A7-395	OK	7.53012	31.7947	2.07804	3.79239	5e-05	0.000289125	yes
BnaA05g23460D	BnaA05g23460D	-	chrA05:17750282-17751786	control	BnaPAP2.A7-395	OK	9.71125	135.227	3.79958	8.44453	5e-05	0.000289125	yes
BnaA05g23530D	BnaA05g23530D	-	chrA05:17784398-17785628	control	BnaPAP2.A7-395	OK	0.669427	7.84996	3.55169	3.88176	0.0001	0.000541534	yes
BnaA05g23960D	BnaA05g23960D	-	chrA05:18025980-18028752	control	BnaPAP2.A7-395	OK	0.51765	5.01324	3.27569	5.13197	5e-05	0.000289125	yes
BnaA05g24100D	BnaA05g24100D	-	chrA05:18144033-18144892	control	BnaPAP2.A7-395	OK	48.5238	278.858	2.52277	5.4506	5e-05	0.000289125	yes
BnaA05g24440D	BnaA05g24440D	-	chrA05:18269944-18271494	control	BnaPAP2.A7-395	OK	21.7528	4.40009	-2.3056	-3.93172	5e-05	0.000289125	yes
BnaA05g24490D	BnaA05g24490D	-	chrA05:18287535-18291859	control	BnaPAP2.A7-395	OK	16.9008	3.67451	-2.20147	-5.57937	5e-05	0.000289125	yes
BnaA05g24620D	BnaA05g24620D	-	chrA05:18371689-18375925	control	BnaPAP2.A7-395	OK	18.6373	88.0098	2.23947	6.23914	5e-05	0.000289125	yes
BnaA05g24870D	BnaA05g24870D	-	chrA05:18514210-18516176	control	BnaPAP2.A7-395	OK	36.593	1.52228	-4.58726	-8.29557	5e-05	0.000289125	yes
BnaA05g25150D	BnaA05g25150D	-	chrA05:18672481-18675414	control	BnaPAP2.A7-395	OK	12.9686	124.521	3.26329	8.83128	5e-05	0.000289125	yes
BnaA05g25240D	BnaA05g25240D	-	chrA05:18719355-18721118	control	BnaPAP2.A7-395	OK	0.797574	25.398	4.99295	6.66941	5e-05	0.000289125	yes
BnaA05g25420D	BnaA05g25420D	-	chrA05:18808351-18809881	control	BnaPAP2.A7-395	OK	0.596927	5.89186	3.3031	4.33846	5e-05	0.000289125	yes
BnaA05g25720D	BnaA05g25720D	-	chrA05:18958225-18961137	control	BnaPAP2.A7-395	OK	5.13059	25.9394	2.33795	6.35283	5e-05	0.000289125	yes
BnaA05g26090D	BnaA05g26090D	-	chrA05:19191897-19195838	control	BnaPAP2.A7-395	OK	2.73322	0.604148	-2.17763	-2.80693	0.0002	0.00100429	yes
BnaA05g26470D	BnaA05g26470D	-	chrA05:19387279-19388584	control	BnaPAP2.A7-395	OK	1.526	9.33729	2.61324	3.73647	5e-05	0.000289125	yes
BnaA05g26740D	BnaA05g26740D	-	chrA05:19472888-19474132	control	BnaPAP2.A7-395	OK	8.54063	1.72199	-2.31026	-3.13613	5e-05	0.000289125	yes
BnaA05g27040D	BnaA05g27040D	-	chrA05:19590108-19593111	control	BnaPAP2.A7-395	OK	2.07701	10.4552	2.33164	5.22028	5e-05	0.000289125	yes
BnaA05g27200D	BnaA05g27200D	-	chrA05:19644885-19648957	control	BnaPAP2.A7-395	OK	2.71779	37.7749	3.79692	4.95723	5e-05	0.000289125	yes
BnaA05g27330D	BnaA05g27330D	-	chrA05:19715522-19716561	control	BnaPAP2.A7-395	OK	3.57194	36.2981	3.34512	3.6034	0.0001	0.000541534	yes
BnaA05g27980D	BnaA05g27980D	-	chrA05:20033639-20034938	control	BnaPAP2.A7-395	OK	2.07802	29.8003	3.84204	6.07548	5e-05	0.000289125	yes
BnaA05g28050D	BnaA05g28050D	-	chrA05:20050287-20051404	control	BnaPAP2.A7-395	OK	1.34526	6.83753	2.34559	2.94246	0.0004	0.00184208	yes
BnaA05g28330D	BnaA05g28330D	-	chrA05:20142366-20142756	control	BnaPAP2.A7-395	OK	1.74562	11.9287	2.77263	2.64623	0.00925	0.0263052	yes
BnaA05g28490D	BnaA05g28490D	-	chrA05:20221470-20226226	control	BnaPAP2.A7-395	OK	0.276054	4.17747	3.91961	5.09348	5e-05	0.000289125	yes
BnaA05g28900D	BnaA05g28900D	-	chrA05:20376893-20378315	control	BnaPAP2.A7-395	OK	3.59347	16.6962	2.21607	4.85832	5e-05	0.000289125	yes
BnaA05g28940D	BnaA05g28940D	-	chrA05:20389710-20391555	control	BnaPAP2.A7-395	OK	1.61229	0.280701	-2.52201	-2.63442	0.0026	0.00914299	yes
BnaA05g28970D	BnaA05g28970D	-	chrA05:20398372-20401146	control	BnaPAP2.A7-395	OK	11.0752	2.21161	-2.32417	-4.78108	5e-05	0.000289125	yes
BnaA05g29010D	BnaA05g29010D	-	chrA05:20416203-20416549	control	BnaPAP2.A7-395	OK	5030.46	1125.13	-2.16059	-4.92321	5e-05	0.000289125	yes
BnaA05g29390D	BnaA05g29390D	-	chrA05:20549351-20550296	control	BnaPAP2.A7-395	OK	165.685	1391.61	3.07024	6.16333	5e-05	0.000289125	yes
BnaA05g29710D	BnaA05g29710D	-	chrA05:20661851-20663413	control	BnaPAP2.A7-395	OK	10.1242	43.1748	2.09239	5.29643	5e-05	0.000289125	yes
BnaA05g29940D	BnaA05g29940D	-	chrA05:20791847-20795080	control	BnaPAP2.A7-395	OK	61.4608	9.25655	-2.73112	-6.85978	5e-05	0.000289125	yes
BnaA05g30260D	BnaA05g30260D	-	chrA05:20924625-20925528	control	BnaPAP2.A7-395	OK	0.226238	1.47686	2.70662	1.57474	0.0093	0.0264129	yes
BnaA05g30280D	BnaA05g30280D	-	chrA05:20940522-20942089	control	BnaPAP2.A7-395	OK	20.4315	91.9104	2.16943	6.2518	5e-05	0.000289125	yes
BnaA05g30530D	BnaA05g30530D	-	chrA05:21082725-21086449	control	BnaPAP2.A7-395	OK	2.14558	63.9125	4.89666	8.6282	5e-05	0.000289125	yes
BnaA05g30820D	BnaA05g30820D	-	chrA05:21288823-21292052	control	BnaPAP2.A7-395	OK	2.30267	14.1449	2.61891	5.49618	5e-05	0.000289125	yes
BnaA05g31140D	BnaA05g31140D	-	chrA05:21530090-21531633	control	BnaPAP2.A7-395	OK	1.85842	9.66412	2.37856	3.84223	5e-05	0.000289125	yes
BnaA05g31210D	BnaA05g31210D	-	chrA05:21561262-21561794	control	BnaPAP2.A7-395	OK	6.15787	54.0026	3.13253	3.98918	5e-05	0.000289125	yes
BnaA05g31260D	BnaA05g31260D	-	chrA05:21571255-21575335	control	BnaPAP2.A7-395	OK	2.11747	14.764	2.80167	6.16195	5e-05	0.000289125	yes
BnaA05g31520D	BnaA05g31520D	-	chrA05:21763790-21767444	control	BnaPAP2.A7-395	OK	0.139726	2.01313	3.84877	3.40972	0.0065	0.0195806	yes
BnaA05g32030D	BnaA05g32030D	-	chrA05:22024339-22025893	control	BnaPAP2.A7-395	OK	3.38232	16.5295	2.28896	5.73485	5e-05	0.000289125	yes
BnaA05g32130D	BnaA05g32130D	-	chrA05:22060153-22063190	control	BnaPAP2.A7-395	OK	3.59487	17.5441	2.28698	5.33217	5e-05	0.000289125	yes
BnaA05g32280D	BnaA05g32280D	-	chrA05:22119902-22121886	control	BnaPAP2.A7-395	OK	18.0557	1.85252	-3.2849	-5.17941	5e-05	0.000289125	yes
BnaA05g32820D	BnaA05g32820D	-	chrA05:22427848-22430086	control	BnaPAP2.A7-395	OK	3.00943	0.367882	-3.03217	-3.05473	0.0011	0.00439596	yes
BnaA05g32920D	BnaA05g32920D	-	chrA05:22466493-22468867	control	BnaPAP2.A7-395	OK	1.20472	6.00088	2.31648	3.34409	5e-05	0.000289125	yes
BnaA05g33110D	BnaA05g33110D	-	chrA05:22539611-22542895	control	BnaPAP2.A7-395	OK	7.45391	72.2821	3.27757	8.0027	5e-05	0.000289125	yes
BnaA05g33320D	BnaA05g33320D	-	chrA05:22608688-22610192	control	BnaPAP2.A7-395	OK	1.36853	19.2463	3.81388	5.12686	5e-05	0.000289125	yes
BnaA05g33480D	BnaA05g33480D	-	chrA05:22671189-22672775	control	BnaPAP2.A7-395	OK	2.07985	8.44345	2.02135	2.81481	5e-05	0.000289125	yes
BnaA05g33810D	BnaA05g33810D	-	chrA05:22817034-22820451	control	BnaPAP2.A7-395	OK	108.816	1720.56	3.98291	4.95408	5e-05	0.000289125	yes
BnaA05g33940D	BnaA05g33940D	-	chrA05:22880909-22883450	control	BnaPAP2.A7-395	OK	0.18361	1.43276	2.96408	2.3085	0.0074	0.0217981	yes
BnaA05g33960D	BnaA05g33960D	-	chrA05:22890973-22893022	control	BnaPAP2.A7-395	OK	0.830357	6.02859	2.86002	3.55217	5e-05	0.000289125	yes
BnaA05g34460D	BnaA05g34460D	-	chrA05_random:134635-135412	control	BnaPAP2.A7-395	OK	1.71693	16.4292	3.25836	4.13796	5e-05	0.000289125	yes
BnaA05g34550D	BnaA05g34550D	-	chrA05_random:211305-214995	control	BnaPAP2.A7-395	OK	0.913958	6.20676	2.76364	5.44079	5e-05	0.000289125	yes
BnaA05g34630D	BnaA05g34630D	-	chrA05_random:248751-250039	control	BnaPAP2.A7-395	OK	1.73801	15.9086	3.1943	4.10754	5e-05	0.000289125	yes
BnaA05g35060D	BnaA05g35060D	-	chrA05_random:549588-553235	control	BnaPAP2.A7-395	OK	2.34849	12.2732	2.38571	4.6307	5e-05	0.000289125	yes
BnaA05g35230D	BnaA05g35230D	-	chrA05_random:668227-668941	control	BnaPAP2.A7-395	OK	2.15713	20.3364	3.23688	4.4427	5e-05	0.000289125	yes
BnaA05g35600D	BnaA05g35600D	-	chrA05_random:1040312-1042925	control	BnaPAP2.A7-395	OK	1.96729	11.6231	2.56271	4.77011	5e-05	0.000289125	yes
BnaA05g35800D	BnaA05g35800D	-	chrA05_random:1274161-1276717	control	BnaPAP2.A7-395	OK	50.7356	10.4944	-2.27337	-6.37948	5e-05	0.000289125	yes
BnaA05g36570D	BnaA05g36570D	-	chrA05_random:2509092-2510153	control	BnaPAP2.A7-395	OK	2.36123	32.4709	3.78153	6.74356	5e-05	0.000289125	yes
BnaA05g36900D	BnaA05g36900D	-	chrA05_random:2766156-2768441	control	BnaPAP2.A7-395	OK	2.75711	0.551749	-2.32107	-2.83513	0.00055	0.00242723	yes
BnaA05g37090D	BnaA05g37090D	-	chrA05_random:2878799-2879588	control	BnaPAP2.A7-395	OK	38.7367	231.463	2.57901	7.02451	5e-05	0.000289125	yes
BnaA05g37180D	BnaA05g37180D	-	chrA05_random:2912314-2913673	control	BnaPAP2.A7-395	OK	1.35849	7.81105	2.52351	2.89261	0.0001	0.000541534	yes
BnaA06g00210D	BnaA06g00210D	-	chrA06:97809-98295	control	BnaPAP2.A7-395	OK	70.7806	427.44	2.5943	6.73742	5e-05	0.000289125	yes
BnaA06g00310D	BnaA06g00310D	-	chrA06:154326-157688	control	BnaPAP2.A7-395	OK	0.580207	4.27072	2.87984	4.66654	5e-05	0.000289125	yes
BnaA06g00690D	BnaA06g00690D	-	chrA06:453064-455450	control	BnaPAP2.A7-395	OK	1.8026	0.284703	-2.66255	-2.81324	0.001	0.00405671	yes
BnaA06g00880D	BnaA06g00880D	-	chrA06:615645-617125	control	BnaPAP2.A7-395	OK	4.13997	23.166	2.48431	4.69948	5e-05	0.000289125	yes
BnaA06g01390D	BnaA06g01390D	-	chrA06:858271-859541	control	BnaPAP2.A7-395	OK	124.466	527.239	2.08271	5.0574	5e-05	0.000289125	yes
BnaA06g01430D	BnaA06g01430D	-	chrA06:890350-892793	control	BnaPAP2.A7-395	OK	35.2461	950.9	4.75376	9.34067	5e-05	0.000289125	yes
BnaA06g01680D	BnaA06g01680D	-	chrA06:1012620-1013211	control	BnaPAP2.A7-395	OK	62.6658	537.724	3.10111	7.50498	5e-05	0.000289125	yes
BnaA06g01690D	BnaA06g01690D	-	chrA06:1013513-1014476	control	BnaPAP2.A7-395	OK	51.5851	207.518	2.00821	4.65447	5e-05	0.000289125	yes
BnaA06g02070D	BnaA06g02070D	-	chrA06:1210646-1216721	control	BnaPAP2.A7-395	OK	3.61122	0.260906	-3.79089	-4.71756	5e-05	0.000289125	yes
BnaA06g02330D	BnaA06g02330D	-	chrA06:1347538-1351876	control	BnaPAP2.A7-395	OK	0.127367	1.9698	3.95099	3.18155	0.00705	0.020943	yes
BnaA06g02780D	BnaA06g02780D	-	chrA06:1652967-1654137	control	BnaPAP2.A7-395	OK	1.70083	6.89103	2.01848	1.85013	0.00845	0.0243582	yes
BnaA06g02800D	BnaA06g02800D	-	chrA06:1661335-1664340	control	BnaPAP2.A7-395	OK	3.4592	0.759852	-2.18665	-2.97588	5e-05	0.000289125	yes
BnaA06g02820D	BnaA06g02820D	-	chrA06:1674812-1676147	control	BnaPAP2.A7-395	OK	34.6708	6.57252	-2.3992	-6.01211	5e-05	0.000289125	yes
BnaA06g03670D	BnaA06g03670D	-	chrA06:2249267-2252131	control	BnaPAP2.A7-395	OK	0.329321	2.63571	3.00063	2.93421	0.00125	0.00489864	yes
BnaA06g04040D	BnaA06g04040D	-	chrA06:2431509-2434179	control	BnaPAP2.A7-395	OK	92.7106	17.8614	-2.37589	-6.68085	5e-05	0.000289125	yes
BnaA06g04180D	BnaA06g04180D	-	chrA06:2548744-2549056	control	BnaPAP2.A7-395	OK	34.3638	264.459	2.94408	4.26106	5e-05	0.000289125	yes
BnaA06g04320D	BnaA06g04320D	-	chrA06:2601037-2601349	control	BnaPAP2.A7-395	OK	81.7673	798.78	3.2882	6.4342	5e-05	0.000289125	yes
BnaA06g04820D	BnaA06g04820D	-	chrA06:2793605-2794216	control	BnaPAP2.A7-395	OK	92.9132	377.443	2.0223	5.23085	5e-05	0.000289125	yes
BnaA06g04950D	BnaA06g04950D	-	chrA06:2854170-2855756	control	BnaPAP2.A7-395	OK	6.16011	85.2539	3.79074	9.04314	5e-05	0.000289125	yes
BnaA06g05000D	BnaA06g05000D	-	chrA06:2878320-2880155	control	BnaPAP2.A7-395	OK	8.72841	1.48377	-2.55645	-3.88614	5e-05	0.000289125	yes
BnaA06g06170D	BnaA06g06170D	-	chrA06:3368272-3369544	control	BnaPAP2.A7-395	OK	1.21343	5.11989	2.07703	2.51346	0.0006	0.00261578	yes
BnaA06g06760D	BnaA06g06760D	-	chrA06:3632412-3632859	control	BnaPAP2.A7-395	OK	9.9066	102.258	3.36768	5.34004	5e-05	0.000289125	yes
BnaA06g06870D	BnaA06g06870D	-	chrA06:3675670-3679705	control	BnaPAP2.A7-395	OK	1.30195	9.84774	2.91912	5.88124	5e-05	0.000289125	yes
BnaA06g07080D	BnaA06g07080D	-	chrA06:3771917-3776153	control	BnaPAP2.A7-395	OK	0.483141	16.5625	5.09934	7.85603	5e-05	0.000289125	yes
BnaA06g07300D	BnaA06g07300D	-	chrA06:3883865-3884480	control	BnaPAP2.A7-395	OK	4.87767	21.6546	2.15041	3.53417	5e-05	0.000289125	yes
BnaA06g07630D	BnaA06g07630D	-	chrA06:4090638-4092493	control	BnaPAP2.A7-395	OK	0.611176	2.85009	2.22135	2.81064	0.0004	0.00184208	yes
BnaA06g08320D	BnaA06g08320D	-	chrA06:4446817-4449211	control	BnaPAP2.A7-395	OK	11.4708	47.1754	2.04007	5.50248	5e-05	0.000289125	yes
BnaA06g08740D	BnaA06g08740D	-	chrA06:4728598-4730251	control	BnaPAP2.A7-395	OK	18.381	0.36828	-5.64126	-6.51313	5e-05	0.000289125	yes
BnaA06g08940D	BnaA06g08940D	-	chrA06:4849917-4853774	control	BnaPAP2.A7-395	OK	0.755318	4.57569	2.59883	4.53711	5e-05	0.000289125	yes
BnaA06g09060D	BnaA06g09060D	-	chrA06:4913092-4914400	control	BnaPAP2.A7-395	OK	2.87131	12.5109	2.1234	4.27761	5e-05	0.000289125	yes
BnaA06g09160D	BnaA06g09160D	-	chrA06:4964015-4966266	control	BnaPAP2.A7-395	OK	1.25915	5.16324	2.03583	3.23658	5e-05	0.000289125	yes
BnaA06g09270D	BnaA06g09270D	-	chrA06:4996968-4997904	control	BnaPAP2.A7-395	OK	2.58479	10.6782	2.04655	3.40992	5e-05	0.000289125	yes
BnaA06g09620D	BnaA06g09620D	-	chrA06:5141200-5142484	control	BnaPAP2.A7-395	OK	24.4154	4.61879	-2.40221	-4.34416	5e-05	0.000289125	yes
BnaA06g10110D	BnaA06g10110D	-	chrA06:5354492-5355538	control	BnaPAP2.A7-395	OK	1.53487	7.05652	2.20084	3.14235	5e-05	0.000289125	yes
BnaA06g10250D	BnaA06g10250D	-	chrA06:5423940-5425390	control	BnaPAP2.A7-395	OK	3.79367	0.9121	-2.05633	-2.48763	0.00115	0.00456141	yes
BnaA06g10270D	BnaA06g10270D	-	chrA06:5450041-5452173	control	BnaPAP2.A7-395	OK	3.48888	18.949	2.44128	5.23187	5e-05	0.000289125	yes
BnaA06g10520D	BnaA06g10520D	-	chrA06:5581083-5581969	control	BnaPAP2.A7-395	OK	435.187	3717.17	3.09449	5.17221	5e-05	0.000289125	yes
BnaA06g11160D	BnaA06g11160D	-	chrA06:5857721-5860208	control	BnaPAP2.A7-395	OK	2.34221	23.8891	3.35041	8.3138	5e-05	0.000289125	yes
BnaA06g11350D	BnaA06g11350D	-	chrA06:5916331-5918109	control	BnaPAP2.A7-395	OK	35.2765	159.721	2.17877	5.86909	5e-05	0.000289125	yes
BnaA06g11760D	BnaA06g11760D	-	chrA06:6097208-6098644	control	BnaPAP2.A7-395	OK	0.71488	3.48915	2.2871	2.72757	0.0009	0.0037088	yes
BnaA06g11890D	BnaA06g11890D	-	chrA06:6135276-6137469	control	BnaPAP2.A7-395	OK	20.592	90.5707	2.13696	5.97978	5e-05	0.000289125	yes
BnaA06g12070D	BnaA06g12070D	-	chrA06:6256919-6259056	control	BnaPAP2.A7-395	OK	2.88521	13.6068	2.23758	4.69009	5e-05	0.000289125	yes
BnaA06g12120D	BnaA06g12120D	-	chrA06:6268510-6271305	control	BnaPAP2.A7-395	OK	0.644996	6.48012	3.32866	5.13135	5e-05	0.000289125	yes
BnaA06g12500D	BnaA06g12500D	-	chrA06:6478388-6482352	control	BnaPAP2.A7-395	OK	1.38598	21.7195	3.97001	9.44541	5e-05	0.000289125	yes
BnaA06g12680D	BnaA06g12680D	-	chrA06:6553487-6556046	control	BnaPAP2.A7-395	OK	0.82092	10.4467	3.66966	6.72387	5e-05	0.000289125	yes
BnaA06g12720D	BnaA06g12720D	-	chrA06:6587581-6588595	control	BnaPAP2.A7-395	OK	0.974661	14.047	3.84922	5.00673	5e-05	0.000289125	yes
BnaA06g12870D	BnaA06g12870D	-	chrA06:6732391-6735080	control	BnaPAP2.A7-395	OK	1.18206	21.8375	4.20744	5.26548	5e-05	0.000289125	yes
BnaA06g13090D	BnaA06g13090D	-	chrA06:6854447-6857117	control	BnaPAP2.A7-395	OK	50.889	8.90438	-2.51477	-7.17434	5e-05	0.000289125	yes
BnaA06g13700D	BnaA06g13700D	-	chrA06:7306582-7308684	control	BnaPAP2.A7-395	OK	23.4307	2.692	-3.12165	-6.62156	5e-05	0.000289125	yes
BnaA06g13820D	BnaA06g13820D	-	chrA06:7355106-7356837	control	BnaPAP2.A7-395	OK	8.08785	52.3117	2.6933	6.41017	5e-05	0.000289125	yes
BnaA06g13830D	BnaA06g13830D	-	chrA06:7362247-7363556	control	BnaPAP2.A7-395	OK	82.7807	524.927	2.66475	6.78218	5e-05	0.000289125	yes
BnaA06g14380D	BnaA06g14380D	-	chrA06:7775625-7778942	control	BnaPAP2.A7-395	OK	0.626508	3.03545	2.27651	3.5187	5e-05	0.000289125	yes
BnaA06g14510D	BnaA06g14510D	-	chrA06:7844216-7847294	control	BnaPAP2.A7-395	OK	10.4578	390.893	5.22412	11.7458	5e-05	0.000289125	yes
BnaA06g14600D	BnaA06g14600D	-	chrA06:7903603-7910598	control	BnaPAP2.A7-395	OK	0.277703	1.47529	2.40938	3.31968	5e-05	0.000289125	yes
BnaA06g15000D	BnaA06g15000D	-	chrA06:8214269-8217025	control	BnaPAP2.A7-395	OK	0.505084	3.28033	2.69925	3.63714	5e-05	0.000289125	yes
BnaA06g15010D	BnaA06g15010D	-	chrA06:8218504-8220888	control	BnaPAP2.A7-395	OK	0.820708	4.94876	2.59213	4.09771	5e-05	0.000289125	yes
BnaA06g15160D	BnaA06g15160D	-	chrA06:8302957-8304747	control	BnaPAP2.A7-395	OK	5.30166	21.3873	2.01224	4.41015	5e-05	0.000289125	yes
BnaA06g15210D	BnaA06g15210D	-	chrA06:8332062-8332565	control	BnaPAP2.A7-395	OK	14.7945	404.94	4.77458	6.99886	5e-05	0.000289125	yes
BnaA06g16600D	BnaA06g16600D	-	chrA06:9358110-9360080	control	BnaPAP2.A7-395	OK	1.24411	6.24798	2.32827	3.30654	5e-05	0.000289125	yes
BnaA06g16950D	BnaA06g16950D	-	chrA06:9556061-9558854	control	BnaPAP2.A7-395	OK	9.33463	39.1881	2.06975	5.61629	5e-05	0.000289125	yes
BnaA06g17040D	BnaA06g17040D	-	chrA06:9653782-9656288	control	BnaPAP2.A7-395	OK	0.558232	3.84561	2.78428	3.91785	5e-05	0.000289125	yes
BnaA06g17350D	BnaA06g17350D	-	chrA06:9888639-9889880	control	BnaPAP2.A7-395	OK	746.914	5191.49	2.79713	4.05337	5e-05	0.000289125	yes
BnaA06g17430D	BnaA06g17430D	-	chrA06:9931977-9933641	control	BnaPAP2.A7-395	OK	90.5505	17.4115	-2.37868	-6.7393	5e-05	0.000289125	yes
BnaA06g17760D	BnaA06g17760D	-	chrA06:10119835-10120336	control	BnaPAP2.A7-395	OK	5.00115	46.2344	3.20864	4.53463	5e-05	0.000289125	yes
BnaA06g17780D	BnaA06g17780D	-	chrA06:10125651-10127617	control	BnaPAP2.A7-395	OK	20.7954	118.749	2.51358	7.06352	5e-05	0.000289125	yes
BnaA06g17950D	BnaA06g17950D	-	chrA06:10232148-10233078	control	BnaPAP2.A7-395	OK	1.68361	0.220262	-2.93427	-1.39283	0.00655	0.0196971	yes
BnaA06g18840D	BnaA06g18840D	-	chrA06:11090171-11093708	control	BnaPAP2.A7-395	OK	9.20403	0.987065	-3.22105	-5.03525	5e-05	0.000289125	yes
BnaA06g19130D	BnaA06g19130D	-	chrA06:11431628-11432825	control	BnaPAP2.A7-395	OK	7.7554	51.7703	2.73885	6.90288	5e-05	0.000289125	yes
BnaA06g20180D	BnaA06g20180D	-	chrA06:13136391-13141886	control	BnaPAP2.A7-395	OK	20.5105	4.29646	-2.25514	-6.31098	5e-05	0.000289125	yes
BnaA06g20530D	BnaA06g20530D	-	chrA06:14030659-14032223	control	BnaPAP2.A7-395	OK	19.0712	105.212	2.46383	6.93257	5e-05	0.000289125	yes
BnaA06g20870D	BnaA06g20870D	-	chrA06:14477575-14479196	control	BnaPAP2.A7-395	OK	0.236757	1.97901	3.0633	2.67999	0.00385	0.0126739	yes
BnaA06g21330D	BnaA06g21330D	-	chrA06:14788075-14789761	control	BnaPAP2.A7-395	OK	54.2838	6.18018	-3.1348	-7.94606	5e-05	0.000289125	yes
BnaA06g21840D	BnaA06g21840D	-	chrA06:15265369-15271632	control	BnaPAP2.A7-395	OK	3.24707	17.5675	2.4357	6.78331	5e-05	0.000289125	yes
BnaA06g22050D	BnaA06g22050D	-	chrA06:15410145-15411891	control	BnaPAP2.A7-395	OK	3.90802	29.7938	2.9305	6.45767	5e-05	0.000289125	yes
BnaA06g22220D	BnaA06g22220D	-	chrA06:15518657-15521439	control	BnaPAP2.A7-395	OK	0.952165	11.4051	3.58232	6.01094	5e-05	0.000289125	yes
BnaA06g22700D	BnaA06g22700D	-	chrA06:15928432-15931149	control	BnaPAP2.A7-395	OK	1.13697	14.4411	3.66691	6.7411	5e-05	0.000289125	yes
BnaA06g22800D	BnaA06g22800D	-	chrA06:15985633-15987282	control	BnaPAP2.A7-395	OK	4.0552	0.390472	-3.37648	-2.97583	0.0024	0.0085608	yes
BnaA06g23190D	BnaA06g23190D	-	chrA06:16154412-16155112	control	BnaPAP2.A7-395	OK	74.6575	444.442	2.57364	6.70618	5e-05	0.000289125	yes
BnaA06g23270D	BnaA06g23270D	-	chrA06:16202742-16204023	control	BnaPAP2.A7-395	OK	12.1165	0.826758	-3.87336	-5.18061	0.00015	0.000777362	yes
BnaA06g23810D	BnaA06g23810D	-	chrA06:16493133-16495015	control	BnaPAP2.A7-395	OK	1.66398	0.171383	-3.27934	-2.82943	0.0091	0.0259295	yes
BnaA06g23950D	BnaA06g23950D	-	chrA06:16565178-16567981	control	BnaPAP2.A7-395	OK	2.6036	12.2071	2.22914	4.8367	5e-05	0.000289125	yes
BnaA06g24260D	BnaA06g24260D	-	chrA06:16824992-16826576	control	BnaPAP2.A7-395	OK	0.321008	6.60186	4.36219	4.07307	0.00865	0.024836	yes
BnaA06g24280D	BnaA06g24280D	-	chrA06:16847305-16850647	control	BnaPAP2.A7-395	OK	5.90375	0.663416	-3.15364	-4.45033	5e-05	0.000289125	yes
BnaA06g25030D	BnaA06g25030D	-	chrA06:17306730-17308307	control	BnaPAP2.A7-395	OK	30.0603	3.54791	-3.08281	-6.3479	5e-05	0.000289125	yes
BnaA06g25320D	BnaA06g25320D	-	chrA06:17485932-17487363	control	BnaPAP2.A7-395	OK	0.791759	9.9043	3.64492	4.78948	5e-05	0.000289125	yes
BnaA06g25550D	BnaA06g25550D	-	chrA06:17672089-17673795	control	BnaPAP2.A7-395	OK	103.795	23.5235	-2.14157	-6.39465	5e-05	0.000289125	yes
BnaA06g25730D	BnaA06g25730D	-	chrA06:17777466-17779406	control	BnaPAP2.A7-395	OK	0.822399	8.59025	3.38479	4.81186	5e-05	0.000289125	yes
BnaA06g25890D	BnaA06g25890D	-	chrA06:17917042-17919273	control	BnaPAP2.A7-395	OK	21.5823	4.53717	-2.24999	-4.39971	5e-05	0.000289125	yes
BnaA06g26120D	BnaA06g26120D	-	chrA06:18019956-18020598	control	BnaPAP2.A7-395	OK	1.17452	5.74201	2.28949	2.07033	0.00645	0.0194583	yes
BnaA06g26500D	BnaA06g26500D	-	chrA06:18209924-18212397	control	BnaPAP2.A7-395	OK	2.18594	63.9741	4.87116	9.61874	5e-05	0.000289125	yes
BnaA06g26690D	BnaA06g26690D	-	chrA06:18323546-18326746	control	BnaPAP2.A7-395	OK	155.142	2.76951	-5.80781	-12.295	5e-05	0.000289125	yes
BnaA06g26720D	BnaA06g26720D	-	chrA06:18342530-18345719	control	BnaPAP2.A7-395	OK	4.13265	62.6206	3.9215	9.51205	5e-05	0.000289125	yes
BnaA06g26950D	BnaA06g26950D	-	chrA06:18501516-18505531	control	BnaPAP2.A7-395	OK	0.236594	2.00191	3.08089	3.07879	0.0017	0.00639426	yes
BnaA06g27230D	BnaA06g27230D	-	chrA06:18703764-18704951	control	BnaPAP2.A7-395	OK	0.581041	3.49779	2.58973	2.45988	0.00605	0.0184305	yes
BnaA06g27460D	BnaA06g27460D	-	chrA06:18842169-18842824	control	BnaPAP2.A7-395	OK	1.7973	47.8428	4.7344	6.96302	5e-05	0.000289125	yes
BnaA06g27480D	BnaA06g27480D	-	chrA06:18862557-18864140	control	BnaPAP2.A7-395	OK	9.97312	50.2927	2.33423	6.54395	5e-05	0.000289125	yes
BnaA06g27830D	BnaA06g27830D	-	chrA06:19111856-19114242	control	BnaPAP2.A7-395	OK	0.417873	2.28192	2.44911	2.38108	0.00195	0.00716906	yes
BnaA06g28680D	BnaA06g28680D	-	chrA06:19660559-19664737	control	BnaPAP2.A7-395	OK	5.60942	1.05583	-2.40947	-4.35642	5e-05	0.000289125	yes
BnaA06g29540D	BnaA06g29540D	-	chrA06:20136736-20139831	control	BnaPAP2.A7-395	OK	150.861	6.54879	-4.52585	-10.72	5e-05	0.000289125	yes
BnaA06g30140D	BnaA06g30140D	-	chrA06:20417810-20420159	control	BnaPAP2.A7-395	OK	1.93998	0.212262	-3.19212	-3.01607	0.0036	0.0120063	yes
BnaA06g30300D	BnaA06g30300D	-	chrA06:20503117-20510984	control	BnaPAP2.A7-395	OK	1.38107	6.99739	2.34103	5.92808	5e-05	0.000289125	yes
BnaA06g30900D	BnaA06g30900D	-	chrA06:20855423-20856659	control	BnaPAP2.A7-395	OK	1.96625	0.40998	-2.26182	-2.39087	0.0052	0.0162637	yes
BnaA06g31190D	BnaA06g31190D	-	chrA06:20951329-20958796	control	BnaPAP2.A7-395	OK	5.5957	26.3457	2.23517	6.82011	5e-05	0.000289125	yes
BnaA06g31910D	BnaA06g31910D	-	chrA06:21354357-21355254	control	BnaPAP2.A7-395	OK	191.499	975.001	2.34807	5.24908	5e-05	0.000289125	yes
BnaA06g31940D	BnaA06g31940D	-	chrA06:21383000-21385925	control	BnaPAP2.A7-395	OK	0.103037	3.41746	5.05168	2.8488	0.0026	0.00914299	yes
BnaA06g32000D	BnaA06g32000D	-	chrA06:21421543-21423346	control	BnaPAP2.A7-395	OK	10.0539	2.48199	-2.01819	-3.55167	5e-05	0.000289125	yes
BnaA06g32440D	BnaA06g32440D	-	chrA06:21627560-21628556	control	BnaPAP2.A7-395	OK	19.0644	77.5117	2.02353	5.57139	5e-05	0.000289125	yes
BnaA06g32560D	BnaA06g32560D	-	chrA06:21662223-21663315	control	BnaPAP2.A7-395	OK	5.984	1.44566	-2.04938	-2.47971	0.0009	0.0037088	yes
BnaA06g32780D	BnaA06g32780D	-	chrA06:21745410-21749416	control	BnaPAP2.A7-395	OK	0.119005	1.48849	3.64475	2.16584	0.0039	0.0128016	yes
BnaA06g32840D	BnaA06g32840D	-	chrA06:21782838-21783917	control	BnaPAP2.A7-395	OK	12.029	217.725	4.17791	9.81474	5e-05	0.000289125	yes
BnaA06g32880D	BnaA06g32880D	-	chrA06:21802972-21805118	control	BnaPAP2.A7-395	OK	0.315247	2.15683	2.77436	2.86514	0.00075	0.00317366	yes
BnaA06g33260D	BnaA06g33260D	-	chrA06:22006366-22008283	control	BnaPAP2.A7-395	OK	5.29134	39.702	2.90751	6.43959	5e-05	0.000289125	yes
BnaA06g33460D	BnaA06g33460D	-	chrA06:22179708-22181541	control	BnaPAP2.A7-395	OK	0.394992	2.17552	2.46147	2.53073	0.00125	0.00489864	yes
BnaA06g34050D	BnaA06g34050D	-	chrA06:22537218-22539089	control	BnaPAP2.A7-395	OK	8.52186	1.45882	-2.54637	-3.4945	0.0001	0.000541534	yes
BnaA06g34190D	BnaA06g34190D	-	chrA06:22614943-22616168	control	BnaPAP2.A7-395	OK	3.85969	0.764698	-2.33552	-2.23963	0.00265	0.00928653	yes
BnaA06g34780D	BnaA06g34780D	-	chrA06:22976108-22976831	control	BnaPAP2.A7-395	OK	27.6058	128.191	2.21526	5.68915	5e-05	0.000289125	yes
BnaA06g35110D	BnaA06g35110D	-	chrA06:23180279-23182361	control	BnaPAP2.A7-395	OK	7.593	1.22275	-2.63454	-4.52551	5e-05	0.000289125	yes
BnaA06g35140D	BnaA06g35140D	-	chrA06:23199686-23202440	control	BnaPAP2.A7-395	OK	0.331292	1.89939	2.51936	2.13124	0.00945	0.0267637	yes
BnaA06g35490D	BnaA06g35490D	-	chrA06:23310751-23312787	control	BnaPAP2.A7-395	OK	0.674082	3.25191	2.27029	2.66165	0.0007	0.00298619	yes
BnaA06g36070D	BnaA06g36070D	-	chrA06:23658638-23662239	control	BnaPAP2.A7-395	OK	5.48145	44.2978	3.01461	8.27591	5e-05	0.000289125	yes
BnaA06g36080D	BnaA06g36080D	-	chrA06:23662988-23665413	control	BnaPAP2.A7-395	OK	21.3744	4.62518	-2.2083	-5.0493	5e-05	0.000289125	yes
BnaA06g36360D	BnaA06g36360D	-	chrA06:23831987-23833353	control	BnaPAP2.A7-395	OK	2.91278	20.5855	2.82117	5.87615	5e-05	0.000289125	yes
BnaA06g36460D	BnaA06g36460D	-	chrA06:23876654-23881213	control	BnaPAP2.A7-395	OK	0.536301	3.30961	2.62555	2.85047	0.0011	0.00439596	yes
BnaA06g36630D	BnaA06g36630D	-	chrA06:23961226-23963851	control	BnaPAP2.A7-395	OK	40.7579	2.47293	-4.04279	-9.32664	5e-05	0.000289125	yes
BnaA06g36910D	BnaA06g36910D	-	chrA06:24095649-24097221	control	BnaPAP2.A7-395	OK	0.678766	12.4957	4.20238	4.65719	5e-05	0.000289125	yes
BnaA06g36920D	BnaA06g36920D	-	chrA06:24100894-24102972	control	BnaPAP2.A7-395	OK	26.4812	137.683	2.37831	6.59172	5e-05	0.000289125	yes
BnaA06g36970D	BnaA06g36970D	-	chrA06:24116922-24117983	control	BnaPAP2.A7-395	OK	1.01828	6.20753	2.60789	2.10654	0.0063	0.0190652	yes
BnaA06g37010D	BnaA06g37010D	-	chrA06:24145110-24146139	control	BnaPAP2.A7-395	OK	63.7797	13.9455	-2.1933	-5.29952	5e-05	0.000289125	yes
BnaA06g37060D	BnaA06g37060D	-	chrA06:24177703-24178871	control	BnaPAP2.A7-395	OK	14.6247	1.73768	-3.07317	-5.0412	5e-05	0.000289125	yes
BnaA06g37500D	BnaA06g37500D	-	chrA06_random:26709-30589	control	BnaPAP2.A7-395	OK	0.337586	36.6397	6.76201	8.17828	5e-05	0.000289125	yes
BnaA06g37510D	BnaA06g37510D	-	chrA06_random:45997-47683	control	BnaPAP2.A7-395	OK	0.281716	2.27006	3.01042	2.52389	0.00375	0.0124057	yes
BnaA06g37520D	BnaA06g37520D	-	chrA06_random:51340-53537	control	BnaPAP2.A7-395	OK	6.6679	36.9331	2.46961	5.67545	5e-05	0.000289125	yes
BnaA06g37700D	BnaA06g37700D	-	chrA06_random:111552-113778	control	BnaPAP2.A7-395	OK	90.2882	420.469	2.21939	5.71382	5e-05	0.000289125	yes
BnaA06g37900D	BnaA06g37900D	-	chrA06_random:215909-217005	control	BnaPAP2.A7-395	OK	2.34909	9.66537	2.04072	3.16912	5e-05	0.000289125	yes
BnaA06g38150D	BnaA06g38150D	-	chrA06_random:359392-362744	control	BnaPAP2.A7-395	OK	0.250156	6.59236	4.7199	4.59792	0.0002	0.00100429	yes
BnaA06g38220D	BnaA06g38220D	-	chrA06_random:431976-432390	control	BnaPAP2.A7-395	OK	56.598	353.637	2.64345	6.18084	5e-05	0.000289125	yes
BnaA06g38230D	BnaA06g38230D	-	chrA06_random:443199-444660	control	BnaPAP2.A7-395	OK	23.7843	138.271	2.53942	4.86534	5e-05	0.000289125	yes
BnaA06g38350D	BnaA06g38350D	-	chrA06_random:500727-502090	control	BnaPAP2.A7-395	OK	3.40911	19.175	2.49176	4.04	5e-05	0.000289125	yes
BnaA06g38430D	BnaA06g38430D	-	chrA06_random:543115-544159	control	BnaPAP2.A7-395	OK	1.40309	8.91919	2.6683	4.06958	5e-05	0.000289125	yes
BnaA06g38500D	BnaA06g38500D	-	chrA06_random:569122-573311	control	BnaPAP2.A7-395	OK	5.84475	1.35205	-2.112	-3.83711	5e-05	0.000289125	yes
BnaA06g38550D	BnaA06g38550D	-	chrA06_random:593254-593755	control	BnaPAP2.A7-395	OK	220.885	906.861	2.03758	5.5651	5e-05	0.000289125	yes
BnaA06g38870D	BnaA06g38870D	-	chrA06_random:949768-955038	control	BnaPAP2.A7-395	OK	3.73514	19.8387	2.40908	6.76355	5e-05	0.000289125	yes
BnaA06g38950D	BnaA06g38950D	-	chrA06_random:1037294-1038113	control	BnaPAP2.A7-395	OK	3.98815	19.2413	2.27042	4.00655	5e-05	0.000289125	yes
BnaA06g39220D	BnaA06g39220D	-	chrA06_random:1428480-1430255	control	BnaPAP2.A7-395	OK	53.1649	6.04779	-3.136	-5.17132	5e-05	0.000289125	yes
BnaA06g39290D	BnaA06g39290D	-	chrA06_random:1474316-1475301	control	BnaPAP2.A7-395	OK	38.3763	214.93	2.48558	6.52953	5e-05	0.000289125	yes
BnaA06g39330D	BnaA06g39330D	-	chrA06_random:1494413-1495745	control	BnaPAP2.A7-395	OK	0.847173	4.73056	2.48128	2.3442	0.00545	0.016913	yes
BnaA06g39520D	BnaA06g39520D	-	chrA06_random:1591699-1594051	control	BnaPAP2.A7-395	OK	3.59446	20.2382	2.49323	5.30871	5e-05	0.000289125	yes
BnaA06g39970D	BnaA06g39970D	-	chrA06_random:1834837-1836355	control	BnaPAP2.A7-395	OK	0.426673	28.1169	6.04216	6.1799	0.0006	0.00261578	yes
BnaA06g40150D	BnaA06g40150D	-	chrA06_random:1899469-1901175	control	BnaPAP2.A7-395	OK	10.8344	47.8996	2.1444	5.55887	5e-05	0.000289125	yes
BnaA07g00380D	BnaA07g00380D	-	chrA07:302093-302717	control	BnaPAP2.A7-395	OK	2.19736	10.1902	2.21334	2.62025	0.00045	0.00204334	yes
BnaA07g00460D	BnaA07g00460D	-	chrA07:343021-344934	control	BnaPAP2.A7-395	OK	14.3653	60.0797	2.06429	5.54065	5e-05	0.000289125	yes
BnaA07g00550D	BnaA07g00550D	-	chrA07:418199-419574	control	BnaPAP2.A7-395	OK	1.93496	11.46	2.56623	3.54658	5e-05	0.000289125	yes
BnaA07g00770D	BnaA07g00770D	-	chrA07:561540-565534	control	BnaPAP2.A7-395	OK	0.550462	2.59569	2.23741	3.53072	5e-05	0.000289125	yes
BnaA07g01960D	BnaA07g01960D	-	chrA07:1642807-1643612	control	BnaPAP2.A7-395	OK	6.50616	1.52759	-2.09055	-2.02029	0.00535	0.016655	yes
BnaA07g03360D	BnaA07g03360D	-	chrA07:3011315-3018164	control	BnaPAP2.A7-395	OK	26.597	4.81713	-2.46502	-5.64092	5e-05	0.000289125	yes
BnaA07g03580D	BnaA07g03580D	-	chrA07:3235719-3238088	control	BnaPAP2.A7-395	OK	1.34351	13.7549	3.35586	6.79411	5e-05	0.000289125	yes
BnaA07g03790D	BnaA07g03790D	-	chrA07:3460672-3461434	control	BnaPAP2.A7-395	OK	26.8059	0.902441	-4.89258	-4.4865	0.00265	0.00928653	yes
BnaA07g03930D	BnaA07g03930D	-	chrA07:3967117-3972360	control	BnaPAP2.A7-395	OK	0.318332	1.31617	2.04774	2.50655	0.00085	0.00353254	yes
BnaA07g03990D	BnaA07g03990D	-	chrA07:4091557-4093992	control	BnaPAP2.A7-395	OK	3.68782	19.9963	2.4389	2.95229	0.0003	0.0014363	yes
BnaA07g04280D	BnaA07g04280D	-	chrA07:4500628-4500985	control	BnaPAP2.A7-395	OK	6.42318	47.0343	2.87235	2.74235	0.0031	0.0105855	yes
BnaA07g05580D	BnaA07g05580D	-	chrA07:5882639-5883673	control	BnaPAP2.A7-395	OK	1.50949	7.02657	2.21876	3.24773	5e-05	0.000289125	yes
BnaA07g06030D	BnaA07g06030D	-	chrA07:6354320-6358157	control	BnaPAP2.A7-395	OK	44.4374	7.5564	-2.556	-6.79716	5e-05	0.000289125	yes
BnaA07g06200D	BnaA07g06200D	-	chrA07:6523510-6524673	control	BnaPAP2.A7-395	OK	2.8532	14.8272	2.37759	3.25628	5e-05	0.000289125	yes
BnaA07g07160D	BnaA07g07160D	-	chrA07:7460231-7462106	control	BnaPAP2.A7-395	OK	12.3428	72.5036	2.55438	7.31839	5e-05	0.000289125	yes
BnaA07g07710D	BnaA07g07710D	-	chrA07:7932676-7937793	control	BnaPAP2.A7-395	OK	2.20242	0.415401	-2.40651	-3.24833	5e-05	0.000289125	yes
BnaA07g09050D	BnaA07g09050D	-	chrA07:8984769-8988069	control	BnaPAP2.A7-395	OK	0.292874	10.1187	5.1106	5.46156	5e-05	0.000289125	yes
BnaA07g09400D	BnaA07g09400D	-	chrA07:9226844-9231362	control	BnaPAP2.A7-395	OK	0.151303	1.73108	3.51616	3.33833	0.0017	0.00639426	yes
BnaA07g10020D	BnaA07g10020D	-	chrA07:9589052-9591051	control	BnaPAP2.A7-395	OK	0.130779	15.0087	6.84253	3.74354	0.0026	0.00914299	yes
BnaA07g10300D	BnaA07g10300D	-	chrA07:9773278-9775124	control	BnaPAP2.A7-395	OK	10.7769	2.2075	-2.28746	-4.70534	5e-05	0.000289125	yes
BnaA07g10320D	BnaA07g10320D	-	chrA07:9796653-9798710	control	BnaPAP2.A7-395	OK	5.26106	35.6628	2.76099	6.30321	5e-05	0.000289125	yes
BnaA07g10510D	BnaA07g10510D	-	chrA07:9976487-9980067	control	BnaPAP2.A7-395	OK	1.30902	10.1576	2.956	4.81269	5e-05	0.000289125	yes
BnaA07g11180D	BnaA07g11180D	-	chrA07:10494621-10496139	control	BnaPAP2.A7-395	OK	2.16693	16.3787	2.9181	4.79989	5e-05	0.000289125	yes
BnaA07g11370D	BnaA07g11370D	-	chrA07:10604624-10610669	control	BnaPAP2.A7-395	OK	292.247	1316.52	2.17147	3.3108	5e-05	0.000289125	yes
BnaA07g11880D	BnaA07g11880D	-	chrA07:10997567-10998458	control	BnaPAP2.A7-395	OK	2.49059	45.0444	4.17679	4.01307	0.0001	0.000541534	yes
BnaA07g11910D	BnaA07g11910D	-	chrA07:11008282-11010140	control	BnaPAP2.A7-395	OK	1.59629	9.13694	2.51699	4.68694	5e-05	0.000289125	yes
BnaA07g12070D	BnaA07g12070D	-	chrA07:11107274-11108645	control	BnaPAP2.A7-395	OK	0.419195	3.47609	3.05177	3.41468	0.0008	0.00335229	yes
BnaA07g12120D	BnaA07g12120D	-	chrA07:11123893-11132441	control	BnaPAP2.A7-395	OK	0.776017	7.76534	3.32289	7.03703	5e-05	0.000289125	yes
BnaA07g12150D	BnaA07g12150D	-	chrA07:11140556-11140946	control	BnaPAP2.A7-395	OK	21.0219	94.9817	2.17576	3.5097	5e-05	0.000289125	yes
BnaA07g12430D	BnaA07g12430D	-	chrA07:11277280-11280516	control	BnaPAP2.A7-395	OK	3.35972	0.46966	-2.83865	-3.76984	5e-05	0.000289125	yes
BnaA07g12480D	BnaA07g12480D	-	chrA07:11306887-11308289	control	BnaPAP2.A7-395	OK	242.359	1949.44	3.00784	5.49617	5e-05	0.000289125	yes
BnaA07g12510D	BnaA07g12510D	-	chrA07:11318533-11320121	control	BnaPAP2.A7-395	OK	0.842482	4.33549	2.36348	2.07393	0.00995	0.027936	yes
BnaA07g13670D	BnaA07g13670D	-	chrA07:12037436-12038198	control	BnaPAP2.A7-395	OK	20.7612	4.71719	-2.13789	-3.51785	5e-05	0.000289125	yes
BnaA07g14420D	BnaA07g14420D	-	chrA07:12744763-12745568	control	BnaPAP2.A7-395	OK	148.603	1644.96	3.46852	8.37381	5e-05	0.000289125	yes
BnaA07g14500D	BnaA07g14500D	-	chrA07:12791574-12793530	control	BnaPAP2.A7-395	OK	1.83912	7.99938	2.12087	1.96915	0.00865	0.024836	yes
BnaA07g14510D	BnaA07g14510D	-	chrA07:12793868-12805848	control	BnaPAP2.A7-395	OK	1.86026	9.60499	2.36828	4.93028	5e-05	0.000289125	yes
BnaA07g15460D	BnaA07g15460D	-	chrA07:13394143-13395886	control	BnaPAP2.A7-395	OK	6.54252	1.17611	-2.47583	-4.58776	5e-05	0.000289125	yes
BnaA07g15540D	BnaA07g15540D	-	chrA07:13433632-13436364	control	BnaPAP2.A7-395	OK	0.6837	5.87474	3.10309	3.94675	5e-05	0.000289125	yes
BnaA07g15580D	BnaA07g15580D	-	chrA07:13463788-13464880	control	BnaPAP2.A7-395	OK	0.812791	8.02836	3.30415	3.20403	0.0071	0.0210642	yes
BnaA07g16060D	BnaA07g16060D	-	chrA07:13697452-13700182	control	BnaPAP2.A7-395	OK	3.931	0.542466	-2.85729	-3.3035	0.0001	0.000541534	yes
BnaA07g17130D	BnaA07g17130D	-	chrA07:14395332-14397256	control	BnaPAP2.A7-395	OK	31.7603	5.61247	-2.50052	-5.86006	5e-05	0.000289125	yes
BnaA07g17550D	BnaA07g17550D	-	chrA07:14658856-14660105	control	BnaPAP2.A7-395	OK	6.46178	1.06045	-2.60726	-3.21457	0.0002	0.00100429	yes
BnaA07g17970D	BnaA07g17970D	-	chrA07:14832997-14834526	control	BnaPAP2.A7-395	OK	0.467171	4.84536	3.37458	3.94618	5e-05	0.000289125	yes
BnaA07g18520D	BnaA07g18520D	-	chrA07:15078186-15081409	control	BnaPAP2.A7-395	OK	15.1403	85.0375	2.4897	6.83156	5e-05	0.000289125	yes
BnaA07g18910D	BnaA07g18910D	-	chrA07:15257542-15259213	control	BnaPAP2.A7-395	OK	1.26247	8.37366	2.72961	3.69749	5e-05	0.000289125	yes
BnaA07g19130D	BnaA07g19130D	-	chrA07:15433761-15435116	control	BnaPAP2.A7-395	OK	5.68275	0.527213	-3.43013	-3.3431	0.00135	0.00524563	yes
BnaA07g19600D	BnaA07g19600D	-	chrA07:15618720-15622489	control	BnaPAP2.A7-395	OK	67.6059	1341.23	4.31026	4.31291	5e-05	0.000289125	yes
BnaA07g19960D	BnaA07g19960D	-	chrA07:15816404-15821238	control	BnaPAP2.A7-395	OK	1.26356	0.236149	-2.41972	-2.27558	0.00695	0.0206996	yes
BnaA07g20400D	BnaA07g20400D	-	chrA07:16003570-16005950	control	BnaPAP2.A7-395	OK	18.7243	4.67814	-2.0009	-4.64489	5e-05	0.000289125	yes
BnaA07g20880D	BnaA07g20880D	-	chrA07:16264524-16266903	control	BnaPAP2.A7-395	OK	0.721837	4.43132	2.61799	3.55871	5e-05	0.000289125	yes
BnaA07g21220D	BnaA07g21220D	-	chrA07:16491448-16492465	control	BnaPAP2.A7-395	OK	1.67961	11.0673	2.72011	4.19051	5e-05	0.000289125	yes
BnaA07g21310D	BnaA07g21310D	-	chrA07:16529444-16530119	control	BnaPAP2.A7-395	OK	3.23954	17.0839	2.39878	3.53317	5e-05	0.000289125	yes
BnaA07g21340D	BnaA07g21340D	-	chrA07:16560988-16562782	control	BnaPAP2.A7-395	OK	3.72776	27.6104	2.88883	6.14608	5e-05	0.000289125	yes
BnaA07g21450D	BnaA07g21450D	-	chrA07:16618568-16620562	control	BnaPAP2.A7-395	OK	0.357428	3.0137	3.07581	2.79765	0.00125	0.00489864	yes
BnaA07g21640D	BnaA07g21640D	-	chrA07:16708411-16712551	control	BnaPAP2.A7-395	OK	5.63958	1.37398	-2.03722	-2.72801	0.0004	0.00184208	yes
BnaA07g21710D	BnaA07g21710D	-	chrA07:16771877-16772417	control	BnaPAP2.A7-395	OK	34.9159	7.7373	-2.17398	-3.50325	5e-05	0.000289125	yes
BnaA07g21960D	BnaA07g21960D	-	chrA07:16899936-16900755	control	BnaPAP2.A7-395	OK	1.34823	15.3581	3.50986	3.03569	0.0019	0.00701846	yes
BnaA07g22250D	BnaA07g22250D	-	chrA07:17067574-17069292	control	BnaPAP2.A7-395	OK	3.13346	12.8586	2.0369	4.43396	5e-05	0.000289125	yes
BnaA07g23000D	BnaA07g23000D	-	chrA07:17398550-17399174	control	BnaPAP2.A7-395	OK	10.8419	76.7301	2.82318	5.8581	5e-05	0.000289125	yes
BnaA07g23440D	BnaA07g23440D	-	chrA07:17649738-17652899	control	BnaPAP2.A7-395	OK	1.20761	7.85089	2.7007	5.08746	5e-05	0.000289125	yes
BnaA07g23760D	BnaA07g23760D	-	chrA07:17818386-17824194	control	BnaPAP2.A7-395	OK	12.0372	1.52187	-2.98358	-3.37065	0.00015	0.000777362	yes
BnaA07g23850D	BnaA07g23850D	-	chrA07:17852828-17854857	control	BnaPAP2.A7-395	OK	4.92779	69.1653	3.81103	9.53359	5e-05	0.000289125	yes
BnaA07g24300D	BnaA07g24300D	-	chrA07:18183363-18187425	control	BnaPAP2.A7-395	OK	0.49753	2.33333	2.22953	2.12267	0.00965	0.0272309	yes
BnaA07g24390D	BnaA07g24390D	-	chrA07:18243270-18247578	control	BnaPAP2.A7-395	OK	2.0829	0.350914	-2.5694	-3.62865	5e-05	0.000289125	yes
BnaA07g24720D	BnaA07g24720D	-	chrA07:18487750-18490864	control	BnaPAP2.A7-395	OK	2.11769	25.8316	3.60857	7.43747	5e-05	0.000289125	yes
BnaA07g24840D	BnaA07g24840D	-	chrA07:18542689-18544900	control	BnaPAP2.A7-395	OK	7.80036	56.6551	2.86059	6.71167	5e-05	0.000289125	yes
BnaA07g24860D	BnaA07g24860D	-	chrA07:18554803-18559818	control	BnaPAP2.A7-395	OK	0.0854981	4.11703	5.58957	4.97835	0.0015	0.00573725	yes
BnaA07g24970D	BnaA07g24970D	-	chrA07:18680175-18684013	control	BnaPAP2.A7-395	OK	1.37524	11.267	3.03435	6.02342	5e-05	0.000289125	yes
BnaA07g25300D	BnaA07g25300D	-	chrA07:18843504-18846975	control	BnaPAP2.A7-395	OK	1.26985	10.0524	2.9848	6.56676	5e-05	0.000289125	yes
BnaA07g25500D	BnaA07g25500D	-	chrA07:18931652-18935097	control	BnaPAP2.A7-395	OK	0.838278	3.80857	2.18375	2.92651	0.0002	0.00100429	yes
BnaA07g25530D	BnaA07g25530D	-	chrA07:18949602-18953543	control	BnaPAP2.A7-395	OK	355.298	37.8379	-3.23112	-8.41794	5e-05	0.000289125	yes
BnaA07g25910D	BnaA07g25910D	-	chrA07:19127655-19128844	control	BnaPAP2.A7-395	OK	0.537442	4.26432	2.98813	2.96477	0.0012	0.00473555	yes
BnaA07g26190D	BnaA07g26190D	-	chrA07:19296103-19296799	control	BnaPAP2.A7-395	OK	0.917044	10.3556	3.49728	3.24897	0.00075	0.00317366	yes
BnaA07g26200D	BnaA07g26200D	-	chrA07:19296986-19299682	control	BnaPAP2.A7-395	OK	0.0979379	1.94672	4.31304	3.62266	0.00865	0.024836	yes
BnaA07g26280D	BnaA07g26280D	-	chrA07:19353357-19356690	control	BnaPAP2.A7-395	OK	1.16904	12.5591	3.42533	6.79415	5e-05	0.000289125	yes
BnaA07g26450D	BnaA07g26450D	-	chrA07:19448310-19449573	control	BnaPAP2.A7-395	OK	21.9659	5.40454	-2.02302	-4.39001	5e-05	0.000289125	yes
BnaA07g28390D	BnaA07g28390D	-	chrA07:20516198-20520745	control	BnaPAP2.A7-395	OK	49.1672	9.93182	-2.30757	-6.52423	5e-05	0.000289125	yes
BnaA07g28480D	BnaA07g28480D	-	chrA07:20560847-20561475	control	BnaPAP2.A7-395	OK	4.29218	20.2173	2.23581	2.60151	0.0004	0.00184208	yes
BnaA07g28710D	BnaA07g28710D	-	chrA07:20687117-20688254	control	BnaPAP2.A7-395	OK	2.36566	0.542094	-2.12563	-2.05994	0.0056	0.0172971	yes
BnaA07g28720D	BnaA07g28720D	-	chrA07:20705369-20707220	control	BnaPAP2.A7-395	OK	2.93728	12.3229	2.06879	3.57945	5e-05	0.000289125	yes
BnaA07g28730D	BnaA07g28730D	-	chrA07:20715772-20717093	control	BnaPAP2.A7-395	OK	1.19517	5.86197	2.29417	3.43472	5e-05	0.000289125	yes
BnaA07g28820D	BnaA07g28820D	-	chrA07:20767231-20773649	control	BnaPAP2.A7-395	OK	5.82609	27.4415	2.23576	5.66874	5e-05	0.000289125	yes
BnaA07g28900D	BnaA07g28900D	-	chrA07:20818002-20818853	control	BnaPAP2.A7-395	OK	15.8575	3.06806	-2.36977	-2.40766	0.0014	0.0054191	yes
BnaA07g28910D	BnaA07g28910D	-	chrA07:20819757-20822546	control	BnaPAP2.A7-395	OK	11.4006	61.0035	2.41978	6.93058	5e-05	0.000289125	yes
BnaA07g29070D	BnaA07g29070D	-	chrA07:20909396-20910253	control	BnaPAP2.A7-395	OK	0.482188	7.92192	4.03818	2.76274	0.0026	0.00914299	yes
BnaA07g29880D	BnaA07g29880D	-	chrA07:21287212-21289265	control	BnaPAP2.A7-395	OK	12.6071	62.4157	2.30767	6.53579	5e-05	0.000289125	yes
BnaA07g29910D	BnaA07g29910D	-	chrA07:21298144-21299637	control	BnaPAP2.A7-395	OK	13.15	3.09017	-2.0893	-2.52508	0.00085	0.00353254	yes
BnaA07g29980D	BnaA07g29980D	-	chrA07:21337752-21342664	control	BnaPAP2.A7-395	OK	1.50308	8.27623	2.46105	6.02282	5e-05	0.000289125	yes
BnaA07g30010D	BnaA07g30010D	-	chrA07:21349836-21350508	control	BnaPAP2.A7-395	OK	1.63593	62.955	5.26614	6.3692	5e-05	0.000289125	yes
BnaA07g30380D	BnaA07g30380D	-	chrA07:21519845-21521307	control	BnaPAP2.A7-395	OK	1.62516	8.27163	2.34759	2.85442	0.00035	0.00164189	yes
BnaA07g30790D	BnaA07g30790D	-	chrA07:21703137-21703827	control	BnaPAP2.A7-395	OK	5.2296	119.568	4.51499	8.33539	5e-05	0.000289125	yes
BnaA07g30980D	BnaA07g30980D	-	chrA07:21788890-21789879	control	BnaPAP2.A7-395	OK	1.05166	42.048	5.3213	5.33348	0.0001	0.000541534	yes
BnaA07g31350D	BnaA07g31350D	-	chrA07:21945960-21948523	control	BnaPAP2.A7-395	OK	0.700343	3.65543	2.38391	2.93049	0.00015	0.000777362	yes
BnaA07g31680D	BnaA07g31680D	-	chrA07:22069107-22070478	control	BnaPAP2.A7-395	OK	20.6637	0.511503	-5.33621	-4.93344	0.0001	0.000541534	yes
BnaA07g31820D	BnaA07g31820D	-	chrA07:22127258-22128439	control	BnaPAP2.A7-395	OK	1.21602	10.9992	3.17715	2.59522	0.00385	0.0126739	yes
BnaA07g31920D	BnaA07g31920D	-	chrA07:22219470-22223186	control	BnaPAP2.A7-395	OK	1.39913	8.69848	2.63623	5.79459	5e-05	0.000289125	yes
BnaA07g32090D	BnaA07g32090D	-	chrA07:22295033-22297618	control	BnaPAP2.A7-395	OK	4.54951	50.8038	3.48115	8.15024	5e-05	0.000289125	yes
BnaA07g32200D	BnaA07g32200D	-	chrA07:22352407-22353920	control	BnaPAP2.A7-395	OK	1.33512	15.4175	3.52952	5.01981	5e-05	0.000289125	yes
BnaA07g32220D	BnaA07g32220D	-	chrA07:22365022-22367628	control	BnaPAP2.A7-395	OK	30.145	418.099	3.79385	9.96702	5e-05	0.000289125	yes
BnaA07g32320D	BnaA07g32320D	-	chrA07:22443248-22443761	control	BnaPAP2.A7-395	OK	48.6961	284.063	2.54433	6.3629	5e-05	0.000289125	yes
BnaA07g32610D	BnaA07g32610D	-	chrA07:22534340-22536362	control	BnaPAP2.A7-395	OK	3.28387	22.7942	2.7952	6.27945	5e-05	0.000289125	yes
BnaA07g32730D	BnaA07g32730D	-	chrA07:22592485-22595415	control	BnaPAP2.A7-395	OK	2.71171	0.649427	-2.06196	-2.84517	0.00015	0.000777362	yes
BnaA07g32850D	BnaA07g32850D	-	chrA07:22641945-22643530	control	BnaPAP2.A7-395	OK	4.5242	30.4961	2.75289	5.56653	5e-05	0.000289125	yes
BnaA07g32900D	BnaA07g32900D	-	chrA07:22667861-22668936	control	BnaPAP2.A7-395	OK	20.7283	4.02821	-2.36339	-3.95027	5e-05	0.000289125	yes
BnaA07g33030D	BnaA07g33030D	-	chrA07:22731351-22737873	control	BnaPAP2.A7-395	OK	0.317602	2.71491	3.09561	5.90896	5e-05	0.000289125	yes
BnaA07g33060D	BnaA07g33060D	-	chrA07:22741447-22743167	control	BnaPAP2.A7-395	OK	1.11384	8.99989	3.01436	4.38366	5e-05	0.000289125	yes
BnaA07g33310D	BnaA07g33310D	-	chrA07:22883658-22885209	control	BnaPAP2.A7-395	OK	81.3901	10.6117	-2.9392	-7.52463	5e-05	0.000289125	yes
BnaA07g33660D	BnaA07g33660D	-	chrA07:23034015-23036737	control	BnaPAP2.A7-395	OK	0.428466	2.69054	2.65065	3.59438	5e-05	0.000289125	yes
BnaA07g33880D	BnaA07g33880D	-	chrA07:23156349-23157098	control	BnaPAP2.A7-395	OK	29.1358	131.44	2.17354	4.87282	5e-05	0.000289125	yes
BnaA07g33920D	BnaA07g33920D	-	chrA07:23172629-23175755	control	BnaPAP2.A7-395	OK	49.8718	5.93621	-3.07061	-7.68436	5e-05	0.000289125	yes
BnaA07g34110D	BnaA07g34110D	-	chrA07:23271678-23273615	control	BnaPAP2.A7-395	OK	1.53601	6.52124	2.08596	3.14587	5e-05	0.000289125	yes
BnaA07g34130D	BnaA07g34130D	-	chrA07:23286776-23289361	control	BnaPAP2.A7-395	OK	0.253051	3.91138	3.95018	2.58121	0.00365	0.0121358	yes
BnaA07g34290D	BnaA07g34290D	-	chrA07:23367643-23370074	control	BnaPAP2.A7-395	OK	2.94504	12.9416	2.13566	4.64262	5e-05	0.000289125	yes
BnaA07g35260D	BnaA07g35260D	-	chrA07:23762906-23764445	control	BnaPAP2.A7-395	OK	6.58823	1.59782	-2.04378	-2.69467	0.0003	0.0014363	yes
BnaA07g35370D	BnaA07g35370D	-	chrA07:23805121-23807430	control	BnaPAP2.A7-395	OK	0.308375	4.80965	3.96318	4.01525	0.0002	0.00100429	yes
BnaA07g35600D	BnaA07g35600D	-	chrA07:23875382-23878336	control	BnaPAP2.A7-395	OK	1.87196	27.1739	3.85959	7.36782	5e-05	0.000289125	yes
BnaA07g35660D	BnaA07g35660D	-	chrA07:23903647-23904551	control	BnaPAP2.A7-395	OK	11.1271	2.31319	-2.26612	-2.45469	0.00135	0.00524563	yes
BnaA07g35670D	BnaA07g35670D	-	chrA07:23907637-23909961	control	BnaPAP2.A7-395	OK	0.400119	16.8733	5.39816	5.8096	0.00015	0.000777362	yes
BnaA07g36910D	BnaA07g36910D	-	chrA07_random:756361-758288	control	BnaPAP2.A7-395	OK	3.15499	0.788669	-2.00014	-2.04479	0.00325	0.0110121	yes
BnaA07g37120D	BnaA07g37120D	-	chrA07_random:880452-881825	control	BnaPAP2.A7-395	OK	0.615318	3.23039	2.3923	2.4466	0.0033	0.0111546	yes
BnaA07g37430D	BnaA07g37430D	-	chrA07_random:1083430-1087117	control	BnaPAP2.A7-395	OK	2.59894	12.3206	2.24507	5.36161	5e-05	0.000289125	yes
BnaA07g37600D	BnaA07g37600D	-	chrA07_random:1202266-1202680	control	BnaPAP2.A7-395	OK	4.0551	86.2812	4.41124	4.56444	0.0001	0.000541534	yes
BnaA07g37650D	BnaA07g37650D	-	chrA07_random:1231211-1234909	control	BnaPAP2.A7-395	OK	2.1246	10.2923	2.27631	5.51439	5e-05	0.000289125	yes
BnaA07g37660D	BnaA07g37660D	-	chrA07_random:1235151-1236336	control	BnaPAP2.A7-395	OK	3.5973	20.9382	2.54115	4.23337	5e-05	0.000289125	yes
BnaA07g38390D	BnaA07g38390D	-	chrA07_random:1607709-1609068	control	BnaPAP2.A7-395	OK	16.3269	4.05276	-2.01027	-4.24231	5e-05	0.000289125	yes
BnaA07g38670D	BnaA07g38670D	-	chrA07_random:1775712-1778969	control	BnaPAP2.A7-395	OK	2.69832	0.399971	-2.7541	-2.84401	0.0008	0.00335229	yes
BnaA07g38680D	BnaA07g38680D	-	chrA07_random:1783925-1785013	control	BnaPAP2.A7-395	OK	2.45154	26.6813	3.44407	3.44964	0.0001	0.000541534	yes
BnaA07g38700D	BnaA07g38700D	-	chrA07_random:1794294-1794900	control	BnaPAP2.A7-395	OK	117.67	559.969	2.2506	5.88526	5e-05	0.000289125	yes
BnaA07g39140D	BnaA07g39140D	-	chrA07_random:1996626-1998770	control	BnaPAP2.A7-395	OK	15.4478	2.33077	-2.72852	-5.2352	5e-05	0.000289125	yes
BnaA08g00340D	BnaA08g00340D	-	chrA08:221274-224499	control	BnaPAP2.A7-395	OK	0.904229	11.7751	3.70291	6.70732	5e-05	0.000289125	yes
BnaA08g00680D	BnaA08g00680D	-	chrA08:474485-479994	control	BnaPAP2.A7-395	OK	2.53231	11.3491	2.16406	3.60174	5e-05	0.000289125	yes
BnaA08g00720D	BnaA08g00720D	-	chrA08:520814-521866	control	BnaPAP2.A7-395	OK	8.69789	1.96123	-2.1489	-2.73175	0.00025	0.00122607	yes
BnaA08g00970D	BnaA08g00970D	-	chrA08:692117-693868	control	BnaPAP2.A7-395	OK	5.27359	0.384976	-3.77594	-3.78147	0.0006	0.00261578	yes
BnaA08g01590D	BnaA08g01590D	-	chrA08:1316488-1317081	control	BnaPAP2.A7-395	OK	43.9712	369.222	3.06986	7.10345	5e-05	0.000289125	yes
BnaA08g01710D	BnaA08g01710D	-	chrA08:1410705-1414271	control	BnaPAP2.A7-395	OK	1.70262	9.01568	2.40468	5.49311	5e-05	0.000289125	yes
BnaA08g02000D	BnaA08g02000D	-	chrA08:1563609-1564101	control	BnaPAP2.A7-395	OK	45.4223	199.839	2.13736	4.6589	5e-05	0.000289125	yes
BnaA08g02350D	BnaA08g02350D	-	chrA08:1850366-1853376	control	BnaPAP2.A7-395	OK	0.43203	7.57426	4.1319	6.66117	5e-05	0.000289125	yes
BnaA08g02680D	BnaA08g02680D	-	chrA08:2121771-2123175	control	BnaPAP2.A7-395	OK	19.4315	4.3934	-2.14499	-4.88446	5e-05	0.000289125	yes
BnaA08g04080D	BnaA08g04080D	-	chrA08:3379389-3382509	control	BnaPAP2.A7-395	OK	2.91893	18.0831	2.63113	5.31742	5e-05	0.000289125	yes
BnaA08g04230D	BnaA08g04230D	-	chrA08:3575122-3579692	control	BnaPAP2.A7-395	OK	1.22985	11.3944	3.21178	5.36878	5e-05	0.000289125	yes
BnaA08g04330D	BnaA08g04330D	-	chrA08:3673214-3677482	control	BnaPAP2.A7-395	OK	0.846488	6.70401	2.98546	5.1863	5e-05	0.000289125	yes
BnaA08g04370D	BnaA08g04370D	-	chrA08:3715192-3720455	control	BnaPAP2.A7-395	OK	0.810964	13.9077	4.1001	8.41221	5e-05	0.000289125	yes
BnaA08g04410D	BnaA08g04410D	-	chrA08:3825369-3826904	control	BnaPAP2.A7-395	OK	1.38	6.02173	2.12551	2.12835	0.00465	0.0148293	yes
BnaA08g04520D	BnaA08g04520D	-	chrA08:4251148-4252800	control	BnaPAP2.A7-395	OK	18.0229	210.742	3.54758	8.35602	5e-05	0.000289125	yes
BnaA08g04820D	BnaA08g04820D	-	chrA08:4620627-4621775	control	BnaPAP2.A7-395	OK	391.043	2172.89	2.47422	5.287	5e-05	0.000289125	yes
BnaA08g04920D	BnaA08g04920D	-	chrA08:4819191-4820559	control	BnaPAP2.A7-395	OK	179.993	40.0266	-2.16891	-6.20473	5e-05	0.000289125	yes
BnaA08g05900D	BnaA08g05900D	-	chrA08:5776440-5777639	control	BnaPAP2.A7-395	OK	3.11864	40.0332	3.68221	6.65459	5e-05	0.000289125	yes
BnaA08g06940D	BnaA08g06940D	-	chrA08:6985430-6987632	control	BnaPAP2.A7-395	OK	1.77718	0.198453	-3.16272	-2.79359	0.0029	0.0100142	yes
BnaA08g07570D	BnaA08g07570D	-	chrA08:7519319-7524414	control	BnaPAP2.A7-395	OK	0.886872	11.6661	3.71745	5.7831	5e-05	0.000289125	yes
BnaA08g07580D	BnaA08g07580D	-	chrA08:7544745-7546863	control	BnaPAP2.A7-395	OK	3.98505	49.7475	3.64196	8.2972	5e-05	0.000289125	yes
BnaA08g07940D	BnaA08g07940D	-	chrA08:7789058-7789758	control	BnaPAP2.A7-395	OK	5.44861	28.5725	2.39067	4.10801	5e-05	0.000289125	yes
BnaA08g07990D	BnaA08g07990D	-	chrA08:7886487-7887173	control	BnaPAP2.A7-395	OK	8.12749	34.0062	2.06491	2.18334	0.0032	0.0108799	yes
BnaA08g08140D	BnaA08g08140D	-	chrA08:8028037-8029608	control	BnaPAP2.A7-395	OK	6.49987	27.718	2.09234	4.64094	5e-05	0.000289125	yes
BnaA08g08170D	BnaA08g08170D	-	chrA08:8047028-8047421	control	BnaPAP2.A7-395	OK	27.0827	233.972	3.11089	5.65031	5e-05	0.000289125	yes
BnaA08g08200D	BnaA08g08200D	-	chrA08:8060501-8061715	control	BnaPAP2.A7-395	OK	4.05469	0.833387	-2.28253	-2.16082	0.00725	0.0214375	yes
BnaA08g08350D	BnaA08g08350D	-	chrA08:8204110-8205880	control	BnaPAP2.A7-395	OK	10.0459	2.30329	-2.12484	-4.26941	5e-05	0.000289125	yes
BnaA08g08860D	BnaA08g08860D	-	chrA08:8600741-8603798	control	BnaPAP2.A7-395	OK	2.23423	9.74202	2.12444	4.4798	5e-05	0.000289125	yes
BnaA08g08940D	BnaA08g08940D	-	chrA08:8674225-8675413	control	BnaPAP2.A7-395	OK	10.4898	2.03816	-2.36365	-4.12317	5e-05	0.000289125	yes
BnaA08g09060D	BnaA08g09060D	-	chrA08:8725771-8728215	control	BnaPAP2.A7-395	OK	2.53965	11.1489	2.1342	4.46497	5e-05	0.000289125	yes
BnaA08g09120D	BnaA08g09120D	-	chrA08:8780868-8783074	control	BnaPAP2.A7-395	OK	0.349208	2.16261	2.63062	2.3668	0.00615	0.0186776	yes
BnaA08g09340D	BnaA08g09340D	-	chrA08:8948534-8950028	control	BnaPAP2.A7-395	OK	10.1861	48.4322	2.24937	4.52196	5e-05	0.000289125	yes
BnaA08g09350D	BnaA08g09350D	-	chrA08:8953406-8954581	control	BnaPAP2.A7-395	OK	1.98862	13.7849	2.79325	3.31271	0.00015	0.000777362	yes
BnaA08g09860D	BnaA08g09860D	-	chrA08:9309369-9313628	control	BnaPAP2.A7-395	OK	0.617003	6.33142	3.35918	6.22761	5e-05	0.000289125	yes
BnaA08g10090D	BnaA08g10090D	-	chrA08:9443475-9448701	control	BnaPAP2.A7-395	OK	1.01554	9.42706	3.21456	5.06894	5e-05	0.000289125	yes
BnaA08g10490D	BnaA08g10490D	-	chrA08:9729953-9733239	control	BnaPAP2.A7-395	OK	1.0326	12.3333	3.57821	6.13895	5e-05	0.000289125	yes
BnaA08g10710D	BnaA08g10710D	-	chrA08:9933386-9935882	control	BnaPAP2.A7-395	OK	29.9836	4.74161	-2.66072	-6.94222	5e-05	0.000289125	yes
BnaA08g10840D	BnaA08g10840D	-	chrA08:10019486-10022275	control	BnaPAP2.A7-395	OK	5.62623	26.3996	2.23027	4.77174	5e-05	0.000289125	yes
BnaA08g10850D	BnaA08g10850D	-	chrA08:10029693-10031013	control	BnaPAP2.A7-395	OK	14.065	1.6032	-3.13308	-4.60803	5e-05	0.000289125	yes
BnaA08g11350D	BnaA08g11350D	-	chrA08:10314218-10315569	control	BnaPAP2.A7-395	OK	1.87691	31.1715	4.0538	6.95931	5e-05	0.000289125	yes
BnaA08g11390D	BnaA08g11390D	-	chrA08:10334356-10335888	control	BnaPAP2.A7-395	OK	3.93703	0.89884	-2.13097	-3.25089	0.00015	0.000777362	yes
BnaA08g11950D	BnaA08g11950D	-	chrA08:10691740-10693202	control	BnaPAP2.A7-395	OK	0.330307	2.12601	2.68627	1.72494	0.0097	0.0273524	yes
BnaA08g11970D	BnaA08g11970D	-	chrA08:10704104-10705103	control	BnaPAP2.A7-395	OK	20.6781	94.8735	2.1979	4.09025	5e-05	0.000289125	yes
BnaA08g12000D	BnaA08g12000D	-	chrA08:10741687-10743256	control	BnaPAP2.A7-395	OK	1.9009	19.0829	3.32753	5.06046	5e-05	0.000289125	yes
BnaA08g12330D	BnaA08g12330D	-	chrA08:10991250-10991863	control	BnaPAP2.A7-395	OK	1.5311	13.8659	3.17891	4.12912	0.00275	0.00958062	yes
BnaA08g12860D	BnaA08g12860D	-	chrA08:11310908-11313478	control	BnaPAP2.A7-395	OK	0.200919	7.06929	5.13688	4.07652	0.0042	0.0136239	yes
BnaA08g13450D	BnaA08g13450D	-	chrA08:11630460-11633043	control	BnaPAP2.A7-395	OK	1.36459	12.3895	3.18257	5.5879	5e-05	0.000289125	yes
BnaA08g13470D	BnaA08g13470D	-	chrA08:11639835-11641467	control	BnaPAP2.A7-395	OK	3.84842	56.7738	3.88289	6.94264	5e-05	0.000289125	yes
BnaA08g13780D	BnaA08g13780D	-	chrA08:11877638-11878259	control	BnaPAP2.A7-395	OK	1.30441	43.8942	5.07256	7.17189	0.00035	0.00164189	yes
BnaA08g13860D	BnaA08g13860D	-	chrA08:11899913-11900744	control	BnaPAP2.A7-395	OK	0.831599	4.53937	2.44853	2.50733	0.00195	0.00716906	yes
BnaA08g13970D	BnaA08g13970D	-	chrA08:11963418-11964812	control	BnaPAP2.A7-395	OK	0.723683	3.18775	2.13911	2.25881	0.00305	0.0104385	yes
BnaA08g14100D	BnaA08g14100D	-	chrA08:12056410-12057505	control	BnaPAP2.A7-395	OK	3.37438	17.455	2.37094	3.50912	5e-05	0.000289125	yes
BnaA08g14630D	BnaA08g14630D	-	chrA08:12324972-12326391	control	BnaPAP2.A7-395	OK	8.95413	48.6719	2.44246	5.5878	5e-05	0.000289125	yes
BnaA08g14900D	BnaA08g14900D	-	chrA08:12511033-12511999	control	BnaPAP2.A7-395	OK	12.0053	1.87764	-2.67668	-4.33757	5e-05	0.000289125	yes
BnaA08g15990D	BnaA08g15990D	-	chrA08:13213623-13219346	control	BnaPAP2.A7-395	OK	0.485568	5.14768	3.40618	6.55526	5e-05	0.000289125	yes
BnaA08g16560D	BnaA08g16560D	-	chrA08:13460963-13464904	control	BnaPAP2.A7-395	OK	7.24931	46.2577	2.67378	7.41155	5e-05	0.000289125	yes
BnaA08g16830D	BnaA08g16830D	-	chrA08:13565317-13566702	control	BnaPAP2.A7-395	OK	9.48534	1.81434	-2.38626	-2.35816	0.00665	0.0199688	yes
BnaA08g16950D	BnaA08g16950D	-	chrA08:13627711-13628668	control	BnaPAP2.A7-395	OK	0.764855	4.96919	2.69975	3.01266	0.0004	0.00184208	yes
BnaA08g17240D	BnaA08g17240D	-	chrA08:13754437-13757440	control	BnaPAP2.A7-395	OK	2.04706	9.06157	2.14621	5.02081	5e-05	0.000289125	yes
BnaA08g17270D	BnaA08g17270D	-	chrA08:13761573-13764374	control	BnaPAP2.A7-395	OK	1.18096	10.3785	3.13557	6.72534	5e-05	0.000289125	yes
BnaA08g17820D	BnaA08g17820D	-	chrA08:14086890-14088347	control	BnaPAP2.A7-395	OK	18.1043	90.8892	2.32778	6.47633	5e-05	0.000289125	yes
BnaA08g19470D	BnaA08g19470D	-	chrA08:14970060-14973459	control	BnaPAP2.A7-395	OK	2.24078	9.85387	2.13669	3.92396	5e-05	0.000289125	yes
BnaA08g19510D	BnaA08g19510D	-	chrA08:15011889-15015562	control	BnaPAP2.A7-395	OK	6.91477	1.55994	-2.14819	-4.14741	5e-05	0.000289125	yes
BnaA08g19850D	BnaA08g19850D	-	chrA08:15133926-15137378	control	BnaPAP2.A7-395	OK	0.434565	3.91425	3.17109	4.27053	5e-05	0.000289125	yes
BnaA08g19870D	BnaA08g19870D	-	chrA08:15154374-15155717	control	BnaPAP2.A7-395	OK	4.85913	0.734366	-2.72613	-3.1275	0.00025	0.00122607	yes
BnaA08g19940D	BnaA08g19940D	-	chrA08:15174249-15175960	control	BnaPAP2.A7-395	OK	2.7938	11.7691	2.0747	3.35691	5e-05	0.000289125	yes
BnaA08g20310D	BnaA08g20310D	-	chrA08:15364409-15366293	control	BnaPAP2.A7-395	OK	0.926508	12.3928	3.74156	6.43959	5e-05	0.000289125	yes
BnaA08g21160D	BnaA08g21160D	-	chrA08:15747618-15748860	control	BnaPAP2.A7-395	OK	1.656	6.96929	2.07331	2.71525	0.00525	0.0163812	yes
BnaA08g21340D	BnaA08g21340D	-	chrA08:15835298-15836580	control	BnaPAP2.A7-395	OK	104.69	14.4816	-2.85383	-7.00873	5e-05	0.000289125	yes
BnaA08g21360D	BnaA08g21360D	-	chrA08:15840757-15843963	control	BnaPAP2.A7-395	OK	0.454269	4.03535	3.15107	3.71596	0.00015	0.000777362	yes
BnaA08g21530D	BnaA08g21530D	-	chrA08:15910418-15911696	control	BnaPAP2.A7-395	OK	13.5706	0.720163	-4.23602	-4.36685	0.0003	0.0014363	yes
BnaA08g21730D	BnaA08g21730D	-	chrA08:15997879-16000994	control	BnaPAP2.A7-395	OK	186.786	1066.59	2.51354	4.04498	5e-05	0.000289125	yes
BnaA08g21940D	BnaA08g21940D	-	chrA08:16103261-16104921	control	BnaPAP2.A7-395	OK	1.45589	5.98464	2.03937	3.14508	5e-05	0.000289125	yes
BnaA08g22210D	BnaA08g22210D	-	chrA08:16223231-16224532	control	BnaPAP2.A7-395	OK	65.9984	14.4723	-2.18913	-5.64845	5e-05	0.000289125	yes
BnaA08g22840D	BnaA08g22840D	-	chrA08:16457719-16459568	control	BnaPAP2.A7-395	OK	1.59061	7.36127	2.21037	3.42876	5e-05	0.000289125	yes
BnaA08g22970D	BnaA08g22970D	-	chrA08:16516464-16520512	control	BnaPAP2.A7-395	OK	6.36364	84.816	3.73641	9.61346	5e-05	0.000289125	yes
BnaA08g23760D	BnaA08g23760D	-	chrA08:16795922-16796926	control	BnaPAP2.A7-395	OK	9.88175	128.137	3.69678	8.47683	5e-05	0.000289125	yes
BnaA08g24500D	BnaA08g24500D	-	chrA08:17117559-17119330	control	BnaPAP2.A7-395	OK	3.44193	0.673433	-2.35361	-3.10707	5e-05	0.000289125	yes
BnaA08g24740D	BnaA08g24740D	-	chrA08:17205515-17207670	control	BnaPAP2.A7-395	OK	0.864558	4.42217	2.35472	3.2855	5e-05	0.000289125	yes
BnaA08g24780D	BnaA08g24780D	-	chrA08:17222027-17224260	control	BnaPAP2.A7-395	OK	8.11474	1.9661	-2.04521	-4.12064	5e-05	0.000289125	yes
BnaA08g24920D	BnaA08g24920D	-	chrA08:17297484-17297898	control	BnaPAP2.A7-395	OK	108.492	783.247	2.85188	7.16927	5e-05	0.000289125	yes
BnaA08g25300D	BnaA08g25300D	-	chrA08:17411622-17414983	control	BnaPAP2.A7-395	OK	0.353676	3.24858	3.19931	4.35348	5e-05	0.000289125	yes
BnaA08g25340D	BnaA08g25340D	-	chrA08:17452029-17455484	control	BnaPAP2.A7-395	OK	12.2171	71.1072	2.54109	6.89595	5e-05	0.000289125	yes
BnaA08g25500D	BnaA08g25500D	-	chrA08:17529216-17529663	control	BnaPAP2.A7-395	OK	129.659	7.39369	-4.13229	-5.88709	5e-05	0.000289125	yes
BnaA08g25990D	BnaA08g25990D	-	chrA08:17726560-17729770	control	BnaPAP2.A7-395	OK	23.7472	3.3848	-2.81062	-7.14854	5e-05	0.000289125	yes
BnaA08g26050D	BnaA08g26050D	-	chrA08:17749372-17752358	control	BnaPAP2.A7-395	OK	5.28981	0.435743	-3.60167	-5.68	5e-05	0.000289125	yes
BnaA08g26170D	BnaA08g26170D	-	chrA08:17805616-17806975	control	BnaPAP2.A7-395	OK	1.55982	26.4208	4.08222	7.36541	5e-05	0.000289125	yes
BnaA08g26870D	BnaA08g26870D	-	chrA08:18075512-18076427	control	BnaPAP2.A7-395	OK	3.01645	32.1791	3.4152	6.72091	5e-05	0.000289125	yes
BnaA08g27070D	BnaA08g27070D	-	chrA08:18156062-18159033	control	BnaPAP2.A7-395	OK	5.05947	0.58732	-3.10677	-3.74679	5e-05	0.000289125	yes
BnaA08g27240D	BnaA08g27240D	-	chrA08:18221012-18227581	control	BnaPAP2.A7-395	OK	0.460512	2.64408	2.52146	3.18534	5e-05	0.000289125	yes
BnaA08g27570D	BnaA08g27570D	-	chrA08:18336483-18337683	control	BnaPAP2.A7-395	OK	20.3207	2.077	-3.29038	-5.79233	5e-05	0.000289125	yes
BnaA08g27580D	BnaA08g27580D	-	chrA08:18339342-18340008	control	BnaPAP2.A7-395	OK	49.2223	9.69563	-2.34391	-4.89722	5e-05	0.000289125	yes
BnaA08g27660D	BnaA08g27660D	-	chrA08:18361884-18364649	control	BnaPAP2.A7-395	OK	4.87561	0.271191	-4.1682	-4.2004	0.00025	0.00122607	yes
BnaA08g28700D	BnaA08g28700D	-	chrA08:18800613-18803010	control	BnaPAP2.A7-395	OK	1.26355	9.49999	2.91044	4.82213	5e-05	0.000289125	yes
BnaA08g29910D	BnaA08g29910D	-	chrA08_random:1003956-1004337	control	BnaPAP2.A7-395	OK	150.947	644.976	2.09521	5.34797	5e-05	0.000289125	yes
BnaA08g30030D	BnaA08g30030D	-	chrA08_random:1190008-1191460	control	BnaPAP2.A7-395	OK	0.195628	2.2901	3.54922	2.73876	0.0064	0.0193248	yes
BnaA08g30360D	BnaA08g30360D	-	chrA08_random:1427575-1428711	control	BnaPAP2.A7-395	OK	4.82256	32.8043	2.76601	5.19713	5e-05	0.000289125	yes
BnaA08g30780D	BnaA08g30780D	-	chrA08_random:1697931-1698804	control	BnaPAP2.A7-395	OK	317.084	1807.39	2.51097	6.98868	5e-05	0.000289125	yes
BnaA08g30850D	BnaA08g30850D	-	chrA08_random:1729047-1730016	control	BnaPAP2.A7-395	OK	2.45703	12.4074	2.33621	3.54003	5e-05	0.000289125	yes
BnaA08g31530D	BnaA08g31530D	-	chrA08_random:2027562-2032615	control	BnaPAP2.A7-395	OK	0.195025	3.34325	4.09952	4.99967	5e-05	0.000289125	yes
BnaA08g31650D	BnaA08g31650D	-	chrA08_random:2073460-2077661	control	BnaPAP2.A7-395	OK	2.08844	10.3027	2.30252	4.39201	5e-05	0.000289125	yes
BnaA08g31750D	BnaA08g31750D	-	chrA08_random:2110250-2110708	control	BnaPAP2.A7-395	OK	19.5808	79.5509	2.02244	3.07335	5e-05	0.000289125	yes
BnaA09g00050D	BnaA09g00050D	-	chrA09:17692-19581	control	BnaPAP2.A7-395	OK	2.07584	12.2907	2.5658	4.40771	5e-05	0.000289125	yes
BnaA09g00200D	BnaA09g00200D	-	chrA09:99192-100924	control	BnaPAP2.A7-395	OK	19.6175	268.461	3.7745	8.81518	5e-05	0.000289125	yes
BnaA09g00220D	BnaA09g00220D	-	chrA09:104381-105356	control	BnaPAP2.A7-395	OK	1.17396	7.47188	2.67009	3.51607	0.0001	0.000541534	yes
BnaA09g00320D	BnaA09g00320D	-	chrA09:139060-140708	control	BnaPAP2.A7-395	OK	3.48849	0.704408	-2.30812	-3.13439	0.00025	0.00122607	yes
BnaA09g00540D	BnaA09g00540D	-	chrA09:260377-264368	control	BnaPAP2.A7-395	OK	0.929693	16.8584	4.18057	7.76428	5e-05	0.000289125	yes
BnaA09g00760D	BnaA09g00760D	-	chrA09:478922-482360	control	BnaPAP2.A7-395	OK	1.29296	0.268231	-2.26913	-2.71783	0.0005	0.0022386	yes
BnaA09g00770D	BnaA09g00770D	-	chrA09:487501-489265	control	BnaPAP2.A7-395	OK	0.970575	7.0121	2.85294	4.91667	5e-05	0.000289125	yes
BnaA09g01080D	BnaA09g01080D	-	chrA09:607437-608064	control	BnaPAP2.A7-395	OK	313.463	1761.4	2.49036	6.21708	5e-05	0.000289125	yes
BnaA09g01320D	BnaA09g01320D	-	chrA09:714082-716000	control	BnaPAP2.A7-395	OK	1.46469	6.51475	2.15311	2.99507	0.00015	0.000777362	yes
BnaA09g01350D	BnaA09g01350D	-	chrA09:722132-723963	control	BnaPAP2.A7-395	OK	0.695765	6.0409	3.11809	3.33556	0.0008	0.00335229	yes
BnaA09g01490D	BnaA09g01490D	-	chrA09:799173-800635	control	BnaPAP2.A7-395	OK	4.44111	0.692336	-2.68138	-2.45021	0.0026	0.00914299	yes
BnaA09g02020D	BnaA09g02020D	-	chrA09:1003082-1005464	control	BnaPAP2.A7-395	OK	4.34514	0.29262	-3.8923	-3.53159	0.00145	0.00557395	yes
BnaA09g02090D	BnaA09g02090D	-	chrA09:1026004-1028931	control	BnaPAP2.A7-395	OK	0.350366	2.40274	2.77775	2.90401	0.00055	0.00242723	yes
BnaA09g02160D	BnaA09g02160D	-	chrA09:1066944-1067514	control	BnaPAP2.A7-395	OK	27.9986	232.182	3.05183	7.61787	5e-05	0.000289125	yes
BnaA09g02430D	BnaA09g02430D	-	chrA09:1246447-1247377	control	BnaPAP2.A7-395	OK	2.5934	10.8396	2.0634	3.22685	5e-05	0.000289125	yes
BnaA09g02480D	BnaA09g02480D	-	chrA09:1270447-1272175	control	BnaPAP2.A7-395	OK	1.06249	9.23117	3.11906	3.33918	0.0003	0.0014363	yes
BnaA09g02630D	BnaA09g02630D	-	chrA09:1336592-1337760	control	BnaPAP2.A7-395	OK	24.7123	3.18392	-2.95635	-5.31199	5e-05	0.000289125	yes
BnaA09g02640D	BnaA09g02640D	-	chrA09:1339462-1340815	control	BnaPAP2.A7-395	OK	9.74391	0.661603	-3.88046	-5.20223	5e-05	0.000289125	yes
BnaA09g02880D	BnaA09g02880D	-	chrA09:1460194-1462740	control	BnaPAP2.A7-395	OK	2.44896	10.4185	2.0889	3.92772	5e-05	0.000289125	yes
BnaA09g03040D	BnaA09g03040D	-	chrA09:1545610-1549448	control	BnaPAP2.A7-395	OK	1.65485	7.53498	2.1869	4.43952	5e-05	0.000289125	yes
BnaA09g03060D	BnaA09g03060D	-	chrA09:1555345-1555913	control	BnaPAP2.A7-395	OK	222.825	49.072	-2.18294	-5.33	5e-05	0.000289125	yes
BnaA09g03190D	BnaA09g03190D	-	chrA09:1607490-1612487	control	BnaPAP2.A7-395	OK	6.43763	56.1497	3.12468	7.54524	5e-05	0.000289125	yes
BnaA09g03310D	BnaA09g03310D	-	chrA09:1686518-1690907	control	BnaPAP2.A7-395	OK	0.29093	2.02136	2.79659	3.26179	0.0001	0.000541534	yes
BnaA09g03360D	BnaA09g03360D	-	chrA09:1734835-1735318	control	BnaPAP2.A7-395	OK	24.6147	1.95171	-3.65671	-3.20774	0.00195	0.00716906	yes
BnaA09g03530D	BnaA09g03530D	-	chrA09:1793870-1796138	control	BnaPAP2.A7-395	OK	0.327733	4.02546	3.61856	4.09392	0.0001	0.000541534	yes
BnaA09g03790D	BnaA09g03790D	-	chrA09:1908269-1912081	control	BnaPAP2.A7-395	OK	1.28087	9.55487	2.89911	6.11713	5e-05	0.000289125	yes
BnaA09g03830D	BnaA09g03830D	-	chrA09:1922706-1923230	control	BnaPAP2.A7-395	OK	35.1033	157.041	2.16146	4.80367	5e-05	0.000289125	yes
BnaA09g03960D	BnaA09g03960D	-	chrA09:1980661-1980907	control	BnaPAP2.A7-395	OK	1056.66	179.511	-2.55737	-3.42509	5e-05	0.000289125	yes
BnaA09g04140D	BnaA09g04140D	-	chrA09:2066714-2069588	control	BnaPAP2.A7-395	OK	0.296461	2.51464	3.08444	2.72989	0.00345	0.0115752	yes
BnaA09g04280D	BnaA09g04280D	-	chrA09:2110719-2112608	control	BnaPAP2.A7-395	OK	0.820589	29.4522	5.16557	7.3922	5e-05	0.000289125	yes
BnaA09g04380D	BnaA09g04380D	-	chrA09:2142507-2145197	control	BnaPAP2.A7-395	OK	1.48859	0.239729	-2.63447	-2.17228	0.00715	0.0211923	yes
BnaA09g04780D	BnaA09g04780D	-	chrA09:2347542-2351999	control	BnaPAP2.A7-395	OK	3.16545	0.194449	-4.02495	-4.06935	0.0005	0.0022386	yes
BnaA09g04990D	BnaA09g04990D	-	chrA09:2459628-2462632	control	BnaPAP2.A7-395	OK	21.5579	5.26362	-2.03409	-4.70145	5e-05	0.000289125	yes
BnaA09g05100D	BnaA09g05100D	-	chrA09:2504395-2508309	control	BnaPAP2.A7-395	OK	0.337491	1.53408	2.18445	2.70438	0.00055	0.00242723	yes
BnaA09g05170D	BnaA09g05170D	-	chrA09:2536859-2537975	control	BnaPAP2.A7-395	OK	52.2484	0.663556	-6.29903	-7.52268	5e-05	0.000289125	yes
BnaA09g05190D	BnaA09g05190D	-	chrA09:2551637-2553499	control	BnaPAP2.A7-395	OK	10.4538	1.63281	-2.67861	-3.40688	5e-05	0.000289125	yes
BnaA09g05310D	BnaA09g05310D	-	chrA09:2603061-2604463	control	BnaPAP2.A7-395	OK	2.67474	19.3735	2.85661	4.30601	5e-05	0.000289125	yes
BnaA09g05400D	BnaA09g05400D	-	chrA09:2636036-2636684	control	BnaPAP2.A7-395	OK	5.27048	52.5815	3.31855	5.98475	5e-05	0.000289125	yes
BnaA09g05560D	BnaA09g05560D	-	chrA09:2740449-2743197	control	BnaPAP2.A7-395	OK	2.34764	28.0745	3.57997	8.37704	5e-05	0.000289125	yes
BnaA09g05600D	BnaA09g05600D	-	chrA09:2755158-2756685	control	BnaPAP2.A7-395	OK	1.03248	15.1276	3.873	4.52574	0.0025	0.00886082	yes
BnaA09g05910D	BnaA09g05910D	-	chrA09:2885143-2886574	control	BnaPAP2.A7-395	OK	0.758282	3.51534	2.21286	2.94189	0.00035	0.00164189	yes
BnaA09g06200D	BnaA09g06200D	-	chrA09:3064012-3067087	control	BnaPAP2.A7-395	OK	1.6473	7.69675	2.22415	4.31398	5e-05	0.000289125	yes
BnaA09g06210D	BnaA09g06210D	-	chrA09:3068614-3071153	control	BnaPAP2.A7-395	OK	1.52807	39.8269	4.70396	7.12724	5e-05	0.000289125	yes
BnaA09g06900D	BnaA09g06900D	-	chrA09:3355248-3358442	control	BnaPAP2.A7-395	OK	0.501683	6.45242	3.68499	5.65197	5e-05	0.000289125	yes
BnaA09g07440D	BnaA09g07440D	-	chrA09:3680675-3682976	control	BnaPAP2.A7-395	OK	0.171579	1.84678	3.42807	3.10554	0.00105	0.00422526	yes
BnaA09g07480D	BnaA09g07480D	-	chrA09:3697340-3699036	control	BnaPAP2.A7-395	OK	0.849747	7.05857	3.05427	3.70702	0.0001	0.000541534	yes
BnaA09g08010D	BnaA09g08010D	-	chrA09:3877432-3878549	control	BnaPAP2.A7-395	OK	6.72194	68.4891	3.34892	7.63775	5e-05	0.000289125	yes
BnaA09g08190D	BnaA09g08190D	-	chrA09:3976176-3977019	control	BnaPAP2.A7-395	OK	256.665	1077.55	2.06979	4.82191	5e-05	0.000289125	yes
BnaA09g08390D	BnaA09g08390D	-	chrA09:4120082-4121722	control	BnaPAP2.A7-395	OK	9.31041	43.3713	2.21982	5.26767	5e-05	0.000289125	yes
BnaA09g08410D	BnaA09g08410D	-	chrA09:4131494-4132743	control	BnaPAP2.A7-395	OK	3.2859	14.3436	2.12604	3.47013	5e-05	0.000289125	yes
BnaA09g08530D	BnaA09g08530D	-	chrA09:4262963-4264968	control	BnaPAP2.A7-395	OK	14.0784	112.148	2.99385	7.07706	5e-05	0.000289125	yes
BnaA09g09200D	BnaA09g09200D	-	chrA09:4583966-4585900	control	BnaPAP2.A7-395	OK	0.392913	2.29018	2.54318	2.53553	0.0019	0.00701846	yes
BnaA09g09600D	BnaA09g09600D	-	chrA09:4806528-4807946	control	BnaPAP2.A7-395	OK	1.64036	20.5711	3.64854	5.6276	5e-05	0.000289125	yes
BnaA09g10210D	BnaA09g10210D	-	chrA09:5224716-5229554	control	BnaPAP2.A7-395	OK	4.82924	1.18041	-2.03251	-4.33665	5e-05	0.000289125	yes
BnaA09g10390D	BnaA09g10390D	-	chrA09:5298395-5299826	control	BnaPAP2.A7-395	OK	0.391331	2.82909	2.85388	2.64819	0.00195	0.00716906	yes
BnaA09g10600D	BnaA09g10600D	-	chrA09:5418719-5421567	control	BnaPAP2.A7-395	OK	3.89139	0.329428	-3.56225	-3.83062	0.0006	0.00261578	yes
BnaA09g10660D	BnaA09g10660D	-	chrA09:5434374-5437973	control	BnaPAP2.A7-395	OK	5.48044	27.1732	2.30982	5.45891	5e-05	0.000289125	yes
BnaA09g10790D	BnaA09g10790D	-	chrA09:5543235-5545134	control	BnaPAP2.A7-395	OK	0.825297	12.475	3.91799	6.76684	5e-05	0.000289125	yes
BnaA09g11080D	BnaA09g11080D	-	chrA09:5704559-5710342	control	BnaPAP2.A7-395	OK	0.848287	7.21202	3.08778	6.38353	5e-05	0.000289125	yes
BnaA09g11590D	BnaA09g11590D	-	chrA09:5939735-5940727	control	BnaPAP2.A7-395	OK	14.5323	0.848248	-4.09864	-5.00707	0.0003	0.0014363	yes
BnaA09g12290D	BnaA09g12290D	-	chrA09:6473653-6474571	control	BnaPAP2.A7-395	OK	10.5533	1.70915	-2.62634	-3.83617	5e-05	0.000289125	yes
BnaA09g12300D	BnaA09g12300D	-	chrA09:6475956-6476409	control	BnaPAP2.A7-395	OK	16.1184	90.9308	2.49606	4.22957	5e-05	0.000289125	yes
BnaA09g12330D	BnaA09g12330D	-	chrA09:6487065-6487429	control	BnaPAP2.A7-395	OK	1008.64	49.3152	-4.35424	-2.19552	0.00265	0.00928653	yes
BnaA09g12630D	BnaA09g12630D	-	chrA09:6689606-6690602	control	BnaPAP2.A7-395	OK	1.31932	7.33292	2.47459	2.99806	0.0066	0.019831	yes
BnaA09g12920D	BnaA09g12920D	-	chrA09:6922782-6924720	control	BnaPAP2.A7-395	OK	1.15727	17.974	3.95712	7.75872	5e-05	0.000289125	yes
BnaA09g12940D	BnaA09g12940D	-	chrA09:6959861-6961923	control	BnaPAP2.A7-395	OK	4.16213	17.7403	2.09163	4.82651	5e-05	0.000289125	yes
BnaA09g13710D	BnaA09g13710D	-	chrA09:7796753-7797767	control	BnaPAP2.A7-395	OK	191.334	1159.71	2.5996	5.76933	5e-05	0.000289125	yes
BnaA09g14690D	BnaA09g14690D	-	chrA09:8458868-8462392	control	BnaPAP2.A7-395	OK	0.489465	2.22356	2.18359	3.46994	5e-05	0.000289125	yes
BnaA09g15080D	BnaA09g15080D	-	chrA09:8749023-8750514	control	BnaPAP2.A7-395	OK	34.126	490.602	3.84561	9.29228	5e-05	0.000289125	yes
BnaA09g15090D	BnaA09g15090D	-	chrA09:8762531-8764022	control	BnaPAP2.A7-395	OK	43.5286	493.496	3.503	8.45783	5e-05	0.000289125	yes
BnaA09g15260D	BnaA09g15260D	-	chrA09:8883407-8885222	control	BnaPAP2.A7-395	OK	8.50421	1.74755	-2.28284	-5.60793	5e-05	0.000289125	yes
BnaA09g15830D	BnaA09g15830D	-	chrA09:9293136-9296966	control	BnaPAP2.A7-395	OK	83.7988	12.9442	-2.69463	-7.31823	5e-05	0.000289125	yes
BnaA09g16930D	BnaA09g16930D	-	chrA09:10208595-10210258	control	BnaPAP2.A7-395	OK	177.877	3.49261	-5.67043	-10.2826	5e-05	0.000289125	yes
BnaA09g17060D	BnaA09g17060D	-	chrA09:10292021-10294561	control	BnaPAP2.A7-395	OK	3.47275	0.270856	-3.68048	-3.7964	0.00035	0.00164189	yes
BnaA09g18750D	BnaA09g18750D	-	chrA09:11687682-11688297	control	BnaPAP2.A7-395	OK	2.83694	18.3615	2.69428	3.50295	5e-05	0.000289125	yes
BnaA09g19860D	BnaA09g19860D	-	chrA09:12813328-12817260	control	BnaPAP2.A7-395	OK	2.96319	36.978	3.64144	9.29007	5e-05	0.000289125	yes
BnaA09g19870D	BnaA09g19870D	-	chrA09:12817917-12819353	control	BnaPAP2.A7-395	OK	306.211	2022.14	2.72329	6.23023	5e-05	0.000289125	yes
BnaA09g19980D	BnaA09g19980D	-	chrA09:12967482-12970962	control	BnaPAP2.A7-395	OK	54.4811	10.4193	-2.3865	-6.71865	5e-05	0.000289125	yes
BnaA09g20430D	BnaA09g20430D	-	chrA09:13334984-13338065	control	BnaPAP2.A7-395	OK	4.32148	0.328788	-3.71629	-4.61678	5e-05	0.000289125	yes
BnaA09g20620D	BnaA09g20620D	-	chrA09:13468065-13469611	control	BnaPAP2.A7-395	OK	66.6758	6.88296	-3.27606	-6.78404	5e-05	0.000289125	yes
BnaA09g20650D	BnaA09g20650D	-	chrA09:13480388-13481426	control	BnaPAP2.A7-395	OK	13.5669	2.67254	-2.34381	-4.22114	5e-05	0.000289125	yes
BnaA09g20750D	BnaA09g20750D	-	chrA09:13533922-13536352	control	BnaPAP2.A7-395	OK	1.46328	9.90564	2.75904	5.84945	5e-05	0.000289125	yes
BnaA09g20890D	BnaA09g20890D	-	chrA09:13645559-13647197	control	BnaPAP2.A7-395	OK	1.15418	6.09629	2.40106	3.66193	5e-05	0.000289125	yes
BnaA09g21240D	BnaA09g21240D	-	chrA09:13946769-13949847	control	BnaPAP2.A7-395	OK	0.401297	2.82528	2.81565	3.206	0.00065	0.00280425	yes
BnaA09g22120D	BnaA09g22120D	-	chrA09:14699646-14701617	control	BnaPAP2.A7-395	OK	2.90333	26.2243	3.17512	7.86754	5e-05	0.000289125	yes
BnaA09g22180D	BnaA09g22180D	-	chrA09:14765055-14767470	control	BnaPAP2.A7-395	OK	4.04267	0.992914	-2.02557	-2.45654	0.0008	0.00335229	yes
BnaA09g22850D	BnaA09g22850D	-	chrA09:15447737-15448946	control	BnaPAP2.A7-395	OK	2.54895	18.7716	2.88058	3.74868	0.00015	0.000777362	yes
BnaA09g24250D	BnaA09g24250D	-	chrA09:17007147-17008950	control	BnaPAP2.A7-395	OK	2.68479	12.9095	2.26555	2.53664	0.00095	0.0038843	yes
BnaA09g24330D	BnaA09g24330D	-	chrA09:17085146-17089350	control	BnaPAP2.A7-395	OK	7.07033	0.149747	-5.56118	-4.47489	0.0027	0.00943363	yes
BnaA09g25260D	BnaA09g25260D	-	chrA09:18275162-18276330	control	BnaPAP2.A7-395	OK	397.27	1763.97	2.15063	4.86875	5e-05	0.000289125	yes
BnaA09g25810D	BnaA09g25810D	-	chrA09:18896160-18897771	control	BnaPAP2.A7-395	OK	5.28277	1.27096	-2.05537	-3.58385	5e-05	0.000289125	yes
BnaA09g26140D	BnaA09g26140D	-	chrA09:19277505-19278271	control	BnaPAP2.A7-395	OK	187.302	1049.53	2.48631	6.63138	5e-05	0.000289125	yes
BnaA09g26590D	BnaA09g26590D	-	chrA09:19816473-19819304	control	BnaPAP2.A7-395	OK	3.63869	53.2997	3.87264	9.28497	5e-05	0.000289125	yes
BnaA09g27150D	BnaA09g27150D	-	chrA09:20319826-20321525	control	BnaPAP2.A7-395	OK	4.6225	19.5056	2.07714	4.62849	5e-05	0.000289125	yes
BnaA09g29220D	BnaA09g29220D	-	chrA09:21881216-21882842	control	BnaPAP2.A7-395	OK	0.657235	5.47085	3.05729	4.26112	5e-05	0.000289125	yes
BnaA09g29380D	BnaA09g29380D	-	chrA09:21988252-21988777	control	BnaPAP2.A7-395	OK	16.3943	3.34978	-2.29105	-2.64112	0.0006	0.00261578	yes
BnaA09g29660D	BnaA09g29660D	-	chrA09:22199003-22201283	control	BnaPAP2.A7-395	OK	4.38923	28.5094	2.69939	6.85525	5e-05	0.000289125	yes
BnaA09g29790D	BnaA09g29790D	-	chrA09:22260752-22262321	control	BnaPAP2.A7-395	OK	4.32418	41.5856	3.26558	7.29048	5e-05	0.000289125	yes
BnaA09g29900D	BnaA09g29900D	-	chrA09:22314695-22316529	control	BnaPAP2.A7-395	OK	0.116618	3.45354	4.88821	2.95031	0.0068	0.020342	yes
BnaA09g30710D	BnaA09g30710D	-	chrA09:22865285-22868049	control	BnaPAP2.A7-395	OK	1.36413	6.29839	2.207	2.80826	0.0001	0.000541534	yes
BnaA09g31660D	BnaA09g31660D	-	chrA09:23603112-23604445	control	BnaPAP2.A7-395	OK	3.55385	0.770823	-2.20491	-2.58223	0.0048	0.015215	yes
BnaA09g31780D	BnaA09g31780D	-	chrA09:23688333-23689796	control	BnaPAP2.A7-395	OK	130.974	11.2547	-3.54069	-9.06544	5e-05	0.000289125	yes
BnaA09g32420D	BnaA09g32420D	-	chrA09:24075387-24076644	control	BnaPAP2.A7-395	OK	0.315549	2.97985	3.23931	3.42848	0.00105	0.00422526	yes
BnaA09g32570D	BnaA09g32570D	-	chrA09:24128175-24129663	control	BnaPAP2.A7-395	OK	1.03348	10.0838	3.28645	4.54668	5e-05	0.000289125	yes
BnaA09g33130D	BnaA09g33130D	-	chrA09:24458493-24461077	control	BnaPAP2.A7-395	OK	0.775147	5.70251	2.87906	3.0867	0.0005	0.0022386	yes
BnaA09g33150D	BnaA09g33150D	-	chrA09:24467766-24468183	control	BnaPAP2.A7-395	OK	79.8983	10.7626	-2.89215	-4.01182	5e-05	0.000289125	yes
BnaA09g33200D	BnaA09g33200D	-	chrA09:24510963-24514108	control	BnaPAP2.A7-395	OK	4.19087	0.621634	-2.75311	-3.42548	0.0002	0.00100429	yes
BnaA09g33410D	BnaA09g33410D	-	chrA09:24635470-24636979	control	BnaPAP2.A7-395	OK	0.201338	2.29868	3.51312	2.68196	0.00365	0.0121358	yes
BnaA09g33470D	BnaA09g33470D	-	chrA09:24684483-24687754	control	BnaPAP2.A7-395	OK	4.0038	27.6149	2.786	6.46426	5e-05	0.000289125	yes
BnaA09g33560D	BnaA09g33560D	-	chrA09:24738129-24740646	control	BnaPAP2.A7-395	OK	162.291	10.6132	-3.93466	-10.2984	5e-05	0.000289125	yes
BnaA09g33890D	BnaA09g33890D	-	chrA09:24921629-24921830	control	BnaPAP2.A7-395	OK	72.7674	756.405	3.37779	5.14617	0.00335	0.0112911	yes
BnaA09g33930D	BnaA09g33930D	-	chrA09:24935900-24936212	control	BnaPAP2.A7-395	OK	19.2681	102.408	2.41004	2.74973	0.0015	0.00573725	yes
BnaA09g34290D	BnaA09g34290D	-	chrA09:25164421-25167235	control	BnaPAP2.A7-395	OK	2.89303	0.671964	-2.10612	-2.36845	0.005	0.01574	yes
BnaA09g34410D	BnaA09g34410D	-	chrA09:25219678-25220354	control	BnaPAP2.A7-395	OK	6.55274	92.2524	3.81542	4.87006	5e-05	0.000289125	yes
BnaA09g34720D	BnaA09g34720D	-	chrA09:25409368-25410753	control	BnaPAP2.A7-395	OK	370.537	2471.39	2.73763	5.22525	5e-05	0.000289125	yes
BnaA09g34840D	BnaA09g34840D	-	chrA09:25461225-25462863	control	BnaPAP2.A7-395	OK	105.098	12.9141	-3.02471	-7.17917	5e-05	0.000289125	yes
BnaA09g35210D	BnaA09g35210D	-	chrA09:25676659-25679601	control	BnaPAP2.A7-395	OK	25.3501	0.408781	-5.95452	-7.17603	5e-05	0.000289125	yes
BnaA09g35230D	BnaA09g35230D	-	chrA09:25683306-25687536	control	BnaPAP2.A7-395	OK	112.027	18.5903	-2.59123	-7.31779	5e-05	0.000289125	yes
BnaA09g35280D	BnaA09g35280D	-	chrA09:25737215-25739829	control	BnaPAP2.A7-395	OK	0.66036	9.91264	3.90794	5.94366	5e-05	0.000289125	yes
BnaA09g35630D	BnaA09g35630D	-	chrA09:26001139-26002920	control	BnaPAP2.A7-395	OK	13.9935	3.48365	-2.00608	-3.77418	5e-05	0.000289125	yes
BnaA09g35750D	BnaA09g35750D	-	chrA09:26058851-26059654	control	BnaPAP2.A7-395	OK	252.137	12.5326	-4.33045	-8.57168	5e-05	0.000289125	yes
BnaA09g36380D	BnaA09g36380D	-	chrA09:26346263-26347487	control	BnaPAP2.A7-395	OK	1.72216	11.0652	2.68374	3.36925	0.0002	0.00100429	yes
BnaA09g36400D	BnaA09g36400D	-	chrA09:26351115-26356720	control	BnaPAP2.A7-395	OK	0.69318	5.78027	3.05984	6.20743	5e-05	0.000289125	yes
BnaA09g37090D	BnaA09g37090D	-	chrA09:26751255-26752364	control	BnaPAP2.A7-395	OK	1.06324	9.27916	3.12553	3.4278	0.0002	0.00100429	yes
BnaA09g37270D	BnaA09g37270D	-	chrA09:26843801-26845670	control	BnaPAP2.A7-395	OK	5.18794	27.229	2.39191	4.77827	5e-05	0.000289125	yes
BnaA09g37630D	BnaA09g37630D	-	chrA09:27095160-27098092	control	BnaPAP2.A7-395	OK	0.825984	3.54225	2.10048	3.14848	5e-05	0.000289125	yes
BnaA09g38040D	BnaA09g38040D	-	chrA09:27275865-27279182	control	BnaPAP2.A7-395	OK	55.5935	5.48666	-3.34092	-9.0593	5e-05	0.000289125	yes
BnaA09g38290D	BnaA09g38290D	-	chrA09:27397062-27398001	control	BnaPAP2.A7-395	OK	1.4519	9.32313	2.68287	3.68133	5e-05	0.000289125	yes
BnaA09g38900D	BnaA09g38900D	-	chrA09:27684599-27685874	control	BnaPAP2.A7-395	OK	7.33797	34.8235	2.24661	5.47558	5e-05	0.000289125	yes
BnaA09g39000D	BnaA09g39000D	-	chrA09:27723842-27725346	control	BnaPAP2.A7-395	OK	24.3579	5.04713	-2.27085	-4.66321	5e-05	0.000289125	yes
BnaA09g39170D	BnaA09g39170D	-	chrA09:27787294-27788678	control	BnaPAP2.A7-395	OK	0.759837	7.51806	3.3066	3.4927	0.0007	0.00298619	yes
BnaA09g39240D	BnaA09g39240D	-	chrA09:27835617-27837916	control	BnaPAP2.A7-395	OK	6.46247	26.7598	2.04991	5.19071	5e-05	0.000289125	yes
BnaA09g39520D	BnaA09g39520D	-	chrA09:28020965-28021951	control	BnaPAP2.A7-395	OK	2.07829	9.12756	2.13483	3.14487	5e-05	0.000289125	yes
BnaA09g40190D	BnaA09g40190D	-	chrA09:28280353-28281819	control	BnaPAP2.A7-395	OK	6.1975	31.4161	2.34174	4.62573	5e-05	0.000289125	yes
BnaA09g41080D	BnaA09g41080D	-	chrA09:28741870-28742515	control	BnaPAP2.A7-395	OK	6.51988	53.1418	3.02693	4.87494	5e-05	0.000289125	yes
BnaA09g41160D	BnaA09g41160D	-	chrA09:28808173-28809030	control	BnaPAP2.A7-395	OK	8.60889	42.6119	2.30736	3.48543	5e-05	0.000289125	yes
BnaA09g41320D	BnaA09g41320D	-	chrA09:28896485-28897604	control	BnaPAP2.A7-395	OK	28.418	0.80942	-5.13377	-6.54518	5e-05	0.000289125	yes
BnaA09g41460D	BnaA09g41460D	-	chrA09:28964617-28968296	control	BnaPAP2.A7-395	OK	23.251	106.195	2.19135	6.32148	5e-05	0.000289125	yes
BnaA09g41600D	BnaA09g41600D	-	chrA09:29039036-29041770	control	BnaPAP2.A7-395	OK	4.82474	42.9924	3.15556	6.9398	5e-05	0.000289125	yes
BnaA09g42170D	BnaA09g42170D	-	chrA09:29339569-29340653	control	BnaPAP2.A7-395	OK	1.76081	13.9062	2.98141	4.22331	5e-05	0.000289125	yes
BnaA09g42180D	BnaA09g42180D	-	chrA09:29346486-29346735	control	BnaPAP2.A7-395	OK	1536.38	70.0892	-4.4542	-15.3168	0.0004	0.00184208	yes
BnaA09g42250D	BnaA09g42250D	-	chrA09:29386021-29391515	control	BnaPAP2.A7-395	OK	5.72689	28.3746	2.30878	6.74219	5e-05	0.000289125	yes
BnaA09g42380D	BnaA09g42380D	-	chrA09:29509617-29514412	control	BnaPAP2.A7-395	OK	16.5083	101.42	2.61907	7.24755	5e-05	0.000289125	yes
BnaA09g42420D	BnaA09g42420D	-	chrA09:29565849-29569644	control	BnaPAP2.A7-395	OK	0.410351	1.98731	2.27588	3.03351	0.00015	0.000777362	yes
BnaA09g42540D	BnaA09g42540D	-	chrA09:29616079-29619169	control	BnaPAP2.A7-395	OK	1.24849	9.80207	2.97291	5.87639	5e-05	0.000289125	yes
BnaA09g42760D	BnaA09g42760D	-	chrA09:29748945-29751003	control	BnaPAP2.A7-395	OK	91.6769	19.347	-2.24445	-6.27511	5e-05	0.000289125	yes
BnaA09g43500D	BnaA09g43500D	-	chrA09:30117895-30120115	control	BnaPAP2.A7-395	OK	1.25525	0.170959	-2.87625	-2.42935	0.0039	0.0128016	yes
BnaA09g43640D	BnaA09g43640D	-	chrA09:30160892-30163578	control	BnaPAP2.A7-395	OK	0.612769	4.38253	2.83835	3.70882	5e-05	0.000289125	yes
BnaA09g43670D	BnaA09g43670D	-	chrA09:30171221-30172880	control	BnaPAP2.A7-395	OK	0.8815	8.53722	3.27573	4.62909	5e-05	0.000289125	yes
BnaA09g43680D	BnaA09g43680D	-	chrA09:30173643-30175620	control	BnaPAP2.A7-395	OK	0.519907	5.76671	3.47142	3.89403	5e-05	0.000289125	yes
BnaA09g43940D	BnaA09g43940D	-	chrA09:30285123-30287965	control	BnaPAP2.A7-395	OK	2.62918	11.6955	2.15326	4.50298	5e-05	0.000289125	yes
BnaA09g44040D	BnaA09g44040D	-	chrA09:30319909-30322426	control	BnaPAP2.A7-395	OK	1.35992	7.22041	2.40856	3.46084	5e-05	0.000289125	yes
BnaA09g44210D	BnaA09g44210D	-	chrA09:30387238-30390451	control	BnaPAP2.A7-395	OK	0.354322	2.51124	2.82526	2.54733	0.00435	0.0140372	yes
BnaA09g44570D	BnaA09g44570D	-	chrA09:30618828-30621824	control	BnaPAP2.A7-395	OK	1.96152	9.35013	2.25301	4.69625	5e-05	0.000289125	yes
BnaA09g44600D	BnaA09g44600D	-	chrA09:30634259-30638108	control	BnaPAP2.A7-395	OK	1.79382	17.9773	3.32506	8.16788	5e-05	0.000289125	yes
BnaA09g46150D	BnaA09g46150D	-	chrA09:31414400-31415509	control	BnaPAP2.A7-395	OK	7.90065	33.6975	2.0926	4.53659	5e-05	0.000289125	yes
BnaA09g46660D	BnaA09g46660D	-	chrA09:31641897-31643517	control	BnaPAP2.A7-395	OK	1.85041	10.9667	2.56721	4.3724	5e-05	0.000289125	yes
BnaA09g47380D	BnaA09g47380D	-	chrA09:31936297-31940050	control	BnaPAP2.A7-395	OK	2.31391	10.0784	2.12286	4.45833	5e-05	0.000289125	yes
BnaA09g47770D	BnaA09g47770D	-	chrA09:32147123-32148933	control	BnaPAP2.A7-395	OK	2.13254	12.1706	2.51276	4.64474	5e-05	0.000289125	yes
BnaA09g48480D	BnaA09g48480D	-	chrA09:32476357-32477749	control	BnaPAP2.A7-395	OK	106.058	8.27561	-3.67984	-8.89705	5e-05	0.000289125	yes
BnaA09g48920D	BnaA09g48920D	-	chrA09:32667913-32668531	control	BnaPAP2.A7-395	OK	392.882	2215.44	2.49543	6.64141	5e-05	0.000289125	yes
BnaA09g49230D	BnaA09g49230D	-	chrA09:32797003-32797315	control	BnaPAP2.A7-395	OK	88.5943	391.192	2.14259	4.15322	5e-05	0.000289125	yes
BnaA09g49320D	BnaA09g49320D	-	chrA09:32839010-32841026	control	BnaPAP2.A7-395	OK	12.1519	0.870009	-3.804	-5.12566	5e-05	0.000289125	yes
BnaA09g49520D	BnaA09g49520D	-	chrA09:32935767-32936909	control	BnaPAP2.A7-395	OK	6.79078	97.2969	3.84074	8.19953	5e-05	0.000289125	yes
BnaA09g49560D	BnaA09g49560D	-	chrA09:32943848-32946479	control	BnaPAP2.A7-395	OK	12.2512	1.28448	-3.25366	-5.58522	5e-05	0.000289125	yes
BnaA09g49870D	BnaA09g49870D	-	chrA09:33093697-33095087	control	BnaPAP2.A7-395	OK	73.4514	17.5909	-2.06196	-5.59198	5e-05	0.000289125	yes
BnaA09g50230D	BnaA09g50230D	-	chrA09:33265416-33266221	control	BnaPAP2.A7-395	OK	14.8314	2.23105	-2.73286	-2.11401	0.00855	0.0245927	yes
BnaA09g50720D	BnaA09g50720D	-	chrA09:33485119-33490351	control	BnaPAP2.A7-395	OK	0.152924	2.809	4.19917	4.84084	0.0001	0.000541534	yes
BnaA09g50760D	BnaA09g50760D	-	chrA09:33504109-33506758	control	BnaPAP2.A7-395	OK	1.47323	6.5022	2.14195	3.67748	5e-05	0.000289125	yes
BnaA09g50790D	BnaA09g50790D	-	chrA09:33532157-33533709	control	BnaPAP2.A7-395	OK	20.8063	4.37245	-2.25051	-4.29898	5e-05	0.000289125	yes
BnaA09g50840D	BnaA09g50840D	-	chrA09:33551289-33554607	control	BnaPAP2.A7-395	OK	1.98641	15.1574	2.93178	6.55464	5e-05	0.000289125	yes
BnaA09g50920D	BnaA09g50920D	-	chrA09:33580844-33582622	control	BnaPAP2.A7-395	OK	10.28	44.3598	2.10941	5.47545	5e-05	0.000289125	yes
BnaA09g51110D	BnaA09g51110D	-	chrA09:33672009-33678065	control	BnaPAP2.A7-395	OK	0.385479	3.34061	3.11539	5.04174	5e-05	0.000289125	yes
BnaA09g51230D	BnaA09g51230D	-	chrA09:33710261-33712534	control	BnaPAP2.A7-395	OK	3.01969	14.2034	2.23376	5.22198	5e-05	0.000289125	yes
BnaA09g51530D	BnaA09g51530D	-	chrA09:33826084-33827671	control	BnaPAP2.A7-395	OK	14.7303	63.1024	2.09891	6.01698	5e-05	0.000289125	yes
BnaA09g51620D	BnaA09g51620D	-	chrA09_random:17558-19959	control	BnaPAP2.A7-395	OK	76.7958	2.98971	-4.68295	-9.97372	5e-05	0.000289125	yes
BnaA09g51980D	BnaA09g51980D	-	chrA09_random:181173-183193	control	BnaPAP2.A7-395	OK	0.96443	4.01073	2.05612	2.51585	0.00065	0.00280425	yes
BnaA09g52000D	BnaA09g52000D	-	chrA09_random:190701-192160	control	BnaPAP2.A7-395	OK	1.72151	14.6796	3.09207	4.24156	5e-05	0.000289125	yes
BnaA09g52250D	BnaA09g52250D	-	chrA09_random:342870-347860	control	BnaPAP2.A7-395	OK	9.53513	50.8214	2.41411	6.43392	5e-05	0.000289125	yes
BnaA09g52320D	BnaA09g52320D	-	chrA09_random:389438-392218	control	BnaPAP2.A7-395	OK	0.311957	6.32265	4.34111	4.89079	5e-05	0.000289125	yes
BnaA09g52530D	BnaA09g52530D	-	chrA09_random:492158-494319	control	BnaPAP2.A7-395	OK	0.448999	3.50144	2.96316	3.34116	0.00035	0.00164189	yes
BnaA09g52610D	BnaA09g52610D	-	chrA09_random:520487-524248	control	BnaPAP2.A7-395	OK	1.22	9.20202	2.91507	5.87127	5e-05	0.000289125	yes
BnaA09g53080D	BnaA09g53080D	-	chrA09_random:869527-870158	control	BnaPAP2.A7-395	OK	3.07703	19.3412	2.65207	3.35067	5e-05	0.000289125	yes
BnaA09g53700D	BnaA09g53700D	-	chrA09_random:1485949-1487212	control	BnaPAP2.A7-395	OK	2.53545	0.373041	-2.76484	-2.6524	0.00225	0.00809881	yes
BnaA09g53810D	BnaA09g53810D	-	chrA09_random:1689870-1691046	control	BnaPAP2.A7-395	OK	17.3826	3.81865	-2.18651	-4.2245	5e-05	0.000289125	yes
BnaA09g53940D	BnaA09g53940D	-	chrA09_random:2079902-2084063	control	BnaPAP2.A7-395	OK	0.138465	1.3708	3.30741	1.73181	0.00435	0.0140372	yes
BnaA09g54800D	BnaA09g54800D	-	chrA09_random:2814383-2816237	control	BnaPAP2.A7-395	OK	1.05392	5.34253	2.34176	2.43433	0.00155	0.00590306	yes
BnaA09g54930D	BnaA09g54930D	-	chrA09_random:2925752-2927877	control	BnaPAP2.A7-395	OK	3.61623	24.9121	2.78429	5.1731	5e-05	0.000289125	yes
BnaA09g54940D	BnaA09g54940D	-	chrA09_random:2928371-2931186	control	BnaPAP2.A7-395	OK	0.230436	3.18327	3.78807	3.79189	0.0005	0.0022386	yes
BnaA09g55150D	BnaA09g55150D	-	chrA09_random:3063468-3064232	control	BnaPAP2.A7-395	OK	29.1938	120.982	2.05105	5.21502	5e-05	0.000289125	yes
BnaA09g55500D	BnaA09g55500D	-	chrA09_random:3249658-3253383	control	BnaPAP2.A7-395	OK	1.10741	6.85881	2.63076	4.21797	5e-05	0.000289125	yes
BnaA09g55590D	BnaA09g55590D	-	chrA09_random:3325032-3326318	control	BnaPAP2.A7-395	OK	5.06185	1.02804	-2.29977	-2.9432	0.0002	0.00100429	yes
BnaA09g55840D	BnaA09g55840D	-	chrA09_random:3452292-3453815	control	BnaPAP2.A7-395	OK	0.494494	2.70146	2.44971	2.65264	0.00105	0.00422526	yes
BnaA09g55900D	BnaA09g55900D	-	chrA09_random:3488235-3489063	control	BnaPAP2.A7-395	OK	115.766	12.6415	-3.19497	-6.63696	5e-05	0.000289125	yes
BnaA09g56110D	BnaA09g56110D	-	chrA09_random:3572240-3575479	control	BnaPAP2.A7-395	OK	46.5348	6.06716	-2.93922	-7.34935	5e-05	0.000289125	yes
BnaA09g56520D	BnaA09g56520D	-	chrA09_random:3760579-3763043	control	BnaPAP2.A7-395	OK	1.43268	6.22614	2.11963	4.4835	5e-05	0.000289125	yes
BnaA09g56560D	BnaA09g56560D	-	chrA09_random:3771797-3773300	control	BnaPAP2.A7-395	OK	0.264479	7.84958	4.89139	4.26682	0.0028	0.00972366	yes
BnaA09g56570D	BnaA09g56570D	-	chrA09_random:3773746-3774672	control	BnaPAP2.A7-395	OK	274.319	2047.05	2.89962	5.89856	5e-05	0.000289125	yes
BnaA10g00360D	BnaA10g00360D	-	chrA10:183463-184503	control	BnaPAP2.A7-395	OK	14.443	76.2854	2.40104	6.16354	5e-05	0.000289125	yes
BnaA10g00430D	BnaA10g00430D	-	chrA10:226789-228252	control	BnaPAP2.A7-395	OK	4.39928	0.839028	-2.39048	-2.45537	0.0031	0.0105855	yes
BnaA10g00780D	BnaA10g00780D	-	chrA10:377608-380439	control	BnaPAP2.A7-395	OK	109.889	6.58812	-4.06004	-10.5782	5e-05	0.000289125	yes
BnaA10g01160D	BnaA10g01160D	-	chrA10:606502-608732	control	BnaPAP2.A7-395	OK	7.59241	1.08907	-2.80146	-4.34241	5e-05	0.000289125	yes
BnaA10g01360D	BnaA10g01360D	-	chrA10:728787-732481	control	BnaPAP2.A7-395	OK	1.9255	12.3581	2.68214	6.73941	5e-05	0.000289125	yes
BnaA10g01950D	BnaA10g01950D	-	chrA10:966289-967120	control	BnaPAP2.A7-395	OK	2.69065	19.5788	2.86327	4.54764	5e-05	0.000289125	yes
BnaA10g02140D	BnaA10g02140D	-	chrA10:1132516-1136513	control	BnaPAP2.A7-395	OK	1.17842	14.0475	3.57539	7.58207	5e-05	0.000289125	yes
BnaA10g02230D	BnaA10g02230D	-	chrA10:1165019-1165772	control	BnaPAP2.A7-395	OK	10.0018	111.483	3.47849	7.77347	5e-05	0.000289125	yes
BnaA10g02480D	BnaA10g02480D	-	chrA10:1280352-1283481	control	BnaPAP2.A7-395	OK	42.4203	172.716	2.02557	5.73412	5e-05	0.000289125	yes
BnaA10g02490D	BnaA10g02490D	-	chrA10:1293462-1294185	control	BnaPAP2.A7-395	OK	3.42711	15.2548	2.15419	2.83381	0.0004	0.00184208	yes
BnaA10g02710D	BnaA10g02710D	-	chrA10:1417401-1419418	control	BnaPAP2.A7-395	OK	8.36172	1.2342	-2.76023	-4.5184	5e-05	0.000289125	yes
BnaA10g02830D	BnaA10g02830D	-	chrA10:1465445-1469000	control	BnaPAP2.A7-395	OK	1.77035	35.1754	4.31246	7.9328	5e-05	0.000289125	yes
BnaA10g02880D	BnaA10g02880D	-	chrA10:1487572-1493584	control	BnaPAP2.A7-395	OK	0.791429	4.79733	2.5997	4.93092	5e-05	0.000289125	yes
BnaA10g03600D	BnaA10g03600D	-	chrA10:1910025-1911319	control	BnaPAP2.A7-395	OK	0.378187	3.09642	3.03343	2.71568	0.00385	0.0126739	yes
BnaA10g03720D	BnaA10g03720D	-	chrA10:1979513-1980932	control	BnaPAP2.A7-395	OK	18.9418	0.754378	-4.65015	-6.65022	5e-05	0.000289125	yes
BnaA10g03730D	BnaA10g03730D	-	chrA10:1981827-1990855	control	BnaPAP2.A7-395	OK	9.93861	1.97082	-2.33425	-6.26837	5e-05	0.000289125	yes
BnaA10g04120D	BnaA10g04120D	-	chrA10:2194432-2195761	control	BnaPAP2.A7-395	OK	90.941	16.0333	-2.50386	-6.36395	5e-05	0.000289125	yes
BnaA10g04190D	BnaA10g04190D	-	chrA10:2221361-2223755	control	BnaPAP2.A7-395	OK	49.811	9.53442	-2.38525	-6.2239	5e-05	0.000289125	yes
BnaA10g04360D	BnaA10g04360D	-	chrA10:2297229-2298311	control	BnaPAP2.A7-395	OK	284.738	1256.56	2.14177	4.81541	5e-05	0.000289125	yes
BnaA10g04470D	BnaA10g04470D	-	chrA10:2392126-2394064	control	BnaPAP2.A7-395	OK	43.3236	9.09893	-2.25138	-5.54364	5e-05	0.000289125	yes
BnaA10g04940D	BnaA10g04940D	-	chrA10:2657379-2659233	control	BnaPAP2.A7-395	OK	12.9838	2.13833	-2.60216	-4.77086	5e-05	0.000289125	yes
BnaA10g05370D	BnaA10g05370D	-	chrA10:3079905-3080406	control	BnaPAP2.A7-395	OK	10.6993	44.2856	2.04932	3.46414	5e-05	0.000289125	yes
BnaA10g05650D	BnaA10g05650D	-	chrA10:3447075-3448346	control	BnaPAP2.A7-395	OK	77.8836	12.6948	-2.61708	-5.6508	5e-05	0.000289125	yes
BnaA10g05890D	BnaA10g05890D	-	chrA10:4046706-4047824	control	BnaPAP2.A7-395	OK	58.42	7.97801	-2.87236	-5.0974	5e-05	0.000289125	yes
BnaA10g06010D	BnaA10g06010D	-	chrA10:4248073-4249895	control	BnaPAP2.A7-395	OK	17.9659	2.41971	-2.89236	-5.24433	5e-05	0.000289125	yes
BnaA10g06240D	BnaA10g06240D	-	chrA10:4635725-4638991	control	BnaPAP2.A7-395	OK	0.290409	1.72354	2.56921	3.36471	0.0001	0.000541534	yes
BnaA10g07250D	BnaA10g07250D	-	chrA10:5712330-5716347	control	BnaPAP2.A7-395	OK	483.074	25.4962	-4.24389	-9.49472	5e-05	0.000289125	yes
BnaA10g07350D	BnaA10g07350D	-	chrA10:5777349-5778320	control	BnaPAP2.A7-395	OK	74.3897	776.686	3.38416	8.47825	5e-05	0.000289125	yes
BnaA10g07450D	BnaA10g07450D	-	chrA10:5922554-5923268	control	BnaPAP2.A7-395	OK	37.3073	5.29639	-2.81638	-5.18879	5e-05	0.000289125	yes
BnaA10g07670D	BnaA10g07670D	-	chrA10:6124082-6127524	control	BnaPAP2.A7-395	OK	0.155858	1.89571	3.60444	2.67015	0.00385	0.0126739	yes
BnaA10g07700D	BnaA10g07700D	-	chrA10:6183201-6184854	control	BnaPAP2.A7-395	OK	0.300465	1.28555	2.09712	2.00831	0.0074	0.0217981	yes
BnaA10g08770D	BnaA10g08770D	-	chrA10:7668498-7673361	control	BnaPAP2.A7-395	OK	3.27899	13.9995	2.09405	4.38907	5e-05	0.000289125	yes
BnaA10g08870D	BnaA10g08870D	-	chrA10:7816482-7818077	control	BnaPAP2.A7-395	OK	14.777	1.40764	-3.392	-5.54857	5e-05	0.000289125	yes
BnaA10g09270D	BnaA10g09270D	-	chrA10:8207307-8209131	control	BnaPAP2.A7-395	OK	32.7093	6.8931	-2.24647	-5.93604	5e-05	0.000289125	yes
BnaA10g09420D	BnaA10g09420D	-	chrA10:8299143-8300927	control	BnaPAP2.A7-395	OK	2.78811	0.218603	-3.6729	-2.92826	0.004	0.0130707	yes
BnaA10g09490D	BnaA10g09490D	-	chrA10:8349762-8353588	control	BnaPAP2.A7-395	OK	3.36166	0.273128	-3.62152	-2.97726	0.0039	0.0128016	yes
BnaA10g09730D	BnaA10g09730D	-	chrA10:8501480-8502177	control	BnaPAP2.A7-395	OK	77.5878	15.0682	-2.36432	-3.42482	5e-05	0.000289125	yes
BnaA10g09880D	BnaA10g09880D	-	chrA10:8587365-8589306	control	BnaPAP2.A7-395	OK	27.7809	159.498	2.52137	7.12042	5e-05	0.000289125	yes
BnaA10g10270D	BnaA10g10270D	-	chrA10:8786551-8787256	control	BnaPAP2.A7-395	OK	0.382943	17.6384	5.52545	4.01543	0.00365	0.0121358	yes
BnaA10g10310D	BnaA10g10310D	-	chrA10:8801699-8804523	control	BnaPAP2.A7-395	OK	1.95246	0.244122	-2.99962	-2.98594	0.00085	0.00353254	yes
BnaA10g11120D	BnaA10g11120D	-	chrA10:9388653-9395283	control	BnaPAP2.A7-395	OK	3.51502	0.386258	-3.1859	-5.09378	5e-05	0.000289125	yes
BnaA10g11310D	BnaA10g11310D	-	chrA10:9558043-9559852	control	BnaPAP2.A7-395	OK	62.9346	1.60816	-5.29037	-9.20743	5e-05	0.000289125	yes
BnaA10g11350D	BnaA10g11350D	-	chrA10:9570317-9570848	control	BnaPAP2.A7-395	OK	11.2595	45.8831	2.02683	2.32484	0.00135	0.00524563	yes
BnaA10g12000D	BnaA10g12000D	-	chrA10:9952357-9954191	control	BnaPAP2.A7-395	OK	13.3439	2.59119	-2.3645	-5.13737	5e-05	0.000289125	yes
BnaA10g12030D	BnaA10g12030D	-	chrA10:9979932-9980751	control	BnaPAP2.A7-395	OK	6.31758	29.9935	2.24721	4.03365	5e-05	0.000289125	yes
BnaA10g12140D	BnaA10g12140D	-	chrA10:10100460-10102316	control	BnaPAP2.A7-395	OK	5.02396	0.988176	-2.34598	-3.06785	0.00015	0.000777362	yes
BnaA10g12840D	BnaA10g12840D	-	chrA10:10454480-10455003	control	BnaPAP2.A7-395	OK	5.26785	56.5486	3.4242	4.27646	5e-05	0.000289125	yes
BnaA10g12870D	BnaA10g12870D	-	chrA10:10463047-10463500	control	BnaPAP2.A7-395	OK	7.53847	40.8784	2.43899	3.49041	5e-05	0.000289125	yes
BnaA10g13560D	BnaA10g13560D	-	chrA10:10912573-10915966	control	BnaPAP2.A7-395	OK	5.21876	1.05048	-2.31266	-4.19401	5e-05	0.000289125	yes
BnaA10g13680D	BnaA10g13680D	-	chrA10:11015829-11016482	control	BnaPAP2.A7-395	OK	5.64976	99.8119	4.14295	5.32759	5e-05	0.000289125	yes
BnaA10g13830D	BnaA10g13830D	-	chrA10:11095722-11096146	control	BnaPAP2.A7-395	OK	101.975	444.321	2.12339	4.51868	5e-05	0.000289125	yes
BnaA10g14270D	BnaA10g14270D	-	chrA10:11361885-11363466	control	BnaPAP2.A7-395	OK	120.925	29.8522	-2.0182	-5.80502	5e-05	0.000289125	yes
BnaA10g14600D	BnaA10g14600D	-	chrA10:11567114-11574872	control	BnaPAP2.A7-395	OK	2.39232	20.2116	3.0787	8.07047	5e-05	0.000289125	yes
BnaA10g14710D	BnaA10g14710D	-	chrA10:11649609-11652995	control	BnaPAP2.A7-395	OK	36.8809	8.12639	-2.18219	-6.24548	5e-05	0.000289125	yes
BnaA10g14750D	BnaA10g14750D	-	chrA10:11669419-11670031	control	BnaPAP2.A7-395	OK	17.8359	130.174	2.86758	6.69284	5e-05	0.000289125	yes
BnaA10g15160D	BnaA10g15160D	-	chrA10:11860855-11863999	control	BnaPAP2.A7-395	OK	1.14995	14.8666	3.69244	6.95939	5e-05	0.000289125	yes
BnaA10g15260D	BnaA10g15260D	-	chrA10:11927164-11928089	control	BnaPAP2.A7-395	OK	18.925	177.137	3.22651	7.9725	5e-05	0.000289125	yes
BnaA10g15770D	BnaA10g15770D	-	chrA10:12130021-12130795	control	BnaPAP2.A7-395	OK	0.819969	9.41511	3.52134	4.42581	0.0006	0.00261578	yes
BnaA10g15870D	BnaA10g15870D	-	chrA10:12171529-12172069	control	BnaPAP2.A7-395	OK	11.9421	63.2043	2.40396	3.87952	5e-05	0.000289125	yes
BnaA10g16260D	BnaA10g16260D	-	chrA10:12408558-12413864	control	BnaPAP2.A7-395	OK	0.862785	11.4606	3.73154	8.13745	5e-05	0.000289125	yes
BnaA10g16480D	BnaA10g16480D	-	chrA10:12516351-12519806	control	BnaPAP2.A7-395	OK	3.28458	16.8783	2.36139	5.03713	5e-05	0.000289125	yes
BnaA10g17020D	BnaA10g17020D	-	chrA10:12747807-12749462	control	BnaPAP2.A7-395	OK	18.5496	2.16628	-3.0981	-6.46895	5e-05	0.000289125	yes
BnaA10g17370D	BnaA10g17370D	-	chrA10:12883782-12885542	control	BnaPAP2.A7-395	OK	4.89778	0.489862	-3.32168	-3.36993	0.0009	0.0037088	yes
BnaA10g17810D	BnaA10g17810D	-	chrA10:13060705-13065868	control	BnaPAP2.A7-395	OK	0.414813	3.44786	3.05517	4.03834	5e-05	0.000289125	yes
BnaA10g18070D	BnaA10g18070D	-	chrA10:13202827-13203382	control	BnaPAP2.A7-395	OK	3.01995	47.1423	3.96443	5.02721	5e-05	0.000289125	yes
BnaA10g18290D	BnaA10g18290D	-	chrA10:13282231-13284590	control	BnaPAP2.A7-395	OK	3.14829	54.1615	4.10463	8.24926	5e-05	0.000289125	yes
BnaA10g18360D	BnaA10g18360D	-	chrA10:13326653-13327760	control	BnaPAP2.A7-395	OK	149.37	8.24797	-4.17871	-10.3284	5e-05	0.000289125	yes
BnaA10g18420D	BnaA10g18420D	-	chrA10:13354571-13355585	control	BnaPAP2.A7-395	OK	46.904	6.41432	-2.87034	-6.39377	5e-05	0.000289125	yes
BnaA10g19130D	BnaA10g19130D	-	chrA10:13708740-13711359	control	BnaPAP2.A7-395	OK	5.52584	0.847428	-2.70503	-3.39628	0.00015	0.000777362	yes
BnaA10g19670D	BnaA10g19670D	-	chrA10:13887776-13889039	control	BnaPAP2.A7-395	OK	578.584	44.3608	-3.70517	-8.26842	5e-05	0.000289125	yes
BnaA10g20110D	BnaA10g20110D	-	chrA10:14105373-14106305	control	BnaPAP2.A7-395	OK	18.3098	90.8877	2.31147	5.8767	5e-05	0.000289125	yes
BnaA10g20160D	BnaA10g20160D	-	chrA10:14137953-14139065	control	BnaPAP2.A7-395	OK	2.92752	13.1481	2.16711	3.24381	5e-05	0.000289125	yes
BnaA10g20180D	BnaA10g20180D	-	chrA10:14146567-14149049	control	BnaPAP2.A7-395	OK	14.1765	3.42332	-2.05003	-4.94393	5e-05	0.000289125	yes
BnaA10g20230D	BnaA10g20230D	-	chrA10:14163059-14166905	control	BnaPAP2.A7-395	OK	0.304142	5.08376	4.06308	5.05528	5e-05	0.000289125	yes
BnaA10g20600D	BnaA10g20600D	-	chrA10:14351682-14354508	control	BnaPAP2.A7-395	OK	1.0438	4.96752	2.25068	3.3551	5e-05	0.000289125	yes
BnaA10g20800D	BnaA10g20800D	-	chrA10:14422633-14424502	control	BnaPAP2.A7-395	OK	0.443363	2.04027	2.2022	2.38382	0.0015	0.00573725	yes
BnaA10g20980D	BnaA10g20980D	-	chrA10:14543336-14544251	control	BnaPAP2.A7-395	OK	2.25228	15.2584	2.76014	4.36183	5e-05	0.000289125	yes
BnaA10g20990D	BnaA10g20990D	-	chrA10:14563706-14569674	control	BnaPAP2.A7-395	OK	1.83688	7.95668	2.11491	4.82999	5e-05	0.000289125	yes
BnaA10g21200D	BnaA10g21200D	-	chrA10:14653876-14654879	control	BnaPAP2.A7-395	OK	71.4673	3.32099	-4.4276	-5.3613	5e-05	0.000289125	yes
BnaA10g21880D	BnaA10g21880D	-	chrA10:14920088-14920499	control	BnaPAP2.A7-395	OK	3.26095	98.5545	4.91756	4.40464	0.00215	0.00779303	yes
BnaA10g21960D	BnaA10g21960D	-	chrA10:14943161-14944240	control	BnaPAP2.A7-395	OK	2.93773	14.7283	2.32582	3.69993	5e-05	0.000289125	yes
BnaA10g22000D	BnaA10g22000D	-	chrA10:14964903-14967455	control	BnaPAP2.A7-395	OK	0.805982	5.17579	2.68296	3.97473	5e-05	0.000289125	yes
BnaA10g22050D	BnaA10g22050D	-	chrA10:14981592-14985052	control	BnaPAP2.A7-395	OK	0.697546	3.93394	2.49562	3.79966	5e-05	0.000289125	yes
BnaA10g22530D	BnaA10g22530D	-	chrA10:15161190-15162084	control	BnaPAP2.A7-395	OK	19.9778	4.63916	-2.10646	-4.01721	5e-05	0.000289125	yes
BnaA10g22790D	BnaA10g22790D	-	chrA10:15252732-15255610	control	BnaPAP2.A7-395	OK	9.17493	1.03243	-3.15166	-5.65746	5e-05	0.000289125	yes
BnaA10g22800D	BnaA10g22800D	-	chrA10:15258429-15259990	control	BnaPAP2.A7-395	OK	491.335	52.3461	-3.23055	-8.37312	5e-05	0.000289125	yes
BnaA10g23100D	BnaA10g23100D	-	chrA10:15351853-15355958	control	BnaPAP2.A7-395	OK	16.2354	70.9768	2.1282	6.10808	5e-05	0.000289125	yes
BnaA10g23320D	BnaA10g23320D	-	chrA10:15434037-15435575	control	BnaPAP2.A7-395	OK	4.79016	22.0393	2.20193	3.55577	5e-05	0.000289125	yes
BnaA10g23330D	BnaA10g23330D	-	chrA10:15436649-15439404	control	BnaPAP2.A7-395	OK	72.5593	0.375695	-7.59345	-8.88589	5e-05	0.000289125	yes
BnaA10g23640D	BnaA10g23640D	-	chrA10:15577200-15578627	control	BnaPAP2.A7-395	OK	0.332193	2.59313	2.9646	2.7783	0.00515	0.0161247	yes
BnaA10g24030D	BnaA10g24030D	-	chrA10:15767812-15770489	control	BnaPAP2.A7-395	OK	0.122756	3.23156	4.71836	4.36348	0.00205	0.00747855	yes
BnaA10g24070D	BnaA10g24070D	-	chrA10:15778767-15779869	control	BnaPAP2.A7-395	OK	131.925	2.97012	-5.47305	-10.3189	5e-05	0.000289125	yes
BnaA10g24080D	BnaA10g24080D	-	chrA10:15781947-15783053	control	BnaPAP2.A7-395	OK	15.6934	0.838277	-4.22659	-4.86421	5e-05	0.000289125	yes
BnaA10g24440D	BnaA10g24440D	-	chrA10:15939892-15944545	control	BnaPAP2.A7-395	OK	87.6876	10.7201	-3.03206	-8.14382	5e-05	0.000289125	yes
BnaA10g24900D	BnaA10g24900D	-	chrA10:16169196-16170660	control	BnaPAP2.A7-395	OK	4.75944	0.710405	-2.74408	-3.7266	5e-05	0.000289125	yes
BnaA10g25000D	BnaA10g25000D	-	chrA10:16202306-16203299	control	BnaPAP2.A7-395	OK	64.6852	5.29147	-3.61169	-8.09267	5e-05	0.000289125	yes
BnaA10g25120D	BnaA10g25120D	-	chrA10:16236485-16237471	control	BnaPAP2.A7-395	OK	437.231	65.21	-2.74523	-7.23841	5e-05	0.000289125	yes
BnaA10g25790D	BnaA10g25790D	-	chrA10:16535110-16536787	control	BnaPAP2.A7-395	OK	0.832984	3.69886	2.15072	2.65626	0.00035	0.00164189	yes
BnaA10g25850D	BnaA10g25850D	-	chrA10:16573007-16573694	control	BnaPAP2.A7-395	OK	14.3405	2.60248	-2.46213	-3.17688	0.0002	0.00100429	yes
BnaA10g26390D	BnaA10g26390D	-	chrA10:16827434-16829101	control	BnaPAP2.A7-395	OK	0.356005	2.85448	3.00326	2.85797	0.0023	0.00825419	yes
BnaA10g26800D	BnaA10g26800D	-	chrA10:17029598-17030462	control	BnaPAP2.A7-395	OK	1.06899	5.17914	2.27647	2.56882	0.00155	0.00590306	yes
BnaA10g27860D	BnaA10g27860D	-	chrA10_random:163370-165773	control	BnaPAP2.A7-395	OK	4.58006	36.1853	2.98196	7.45155	5e-05	0.000289125	yes
BnaA10g28210D	BnaA10g28210D	-	chrA10_random:500652-504464	control	BnaPAP2.A7-395	OK	4.40864	19.4414	2.14072	5.60701	5e-05	0.000289125	yes
BnaA10g29280D	BnaA10g29280D	-	chrA10_random:1647363-1648009	control	BnaPAP2.A7-395	OK	14.7218	2.25309	-2.70798	-3.10662	0.00015	0.000777362	yes
BnaA10g29530D	BnaA10g29530D	-	chrA10_random:1793058-1794699	control	BnaPAP2.A7-395	OK	11.9919	2.58587	-2.21333	-3.96637	5e-05	0.000289125	yes
BnaAnng00090D	BnaAnng00090D	-	chrAnn_random:124429-125203	control	BnaPAP2.A7-395	OK	6.33035	1.46964	-2.10682	-2.41561	0.00195	0.00716906	yes
BnaAnng00160D	BnaAnng00160D	-	chrAnn_random:171888-172924	control	BnaPAP2.A7-395	OK	351.431	2527.97	2.84666	5.25745	5e-05	0.000289125	yes
BnaAnng00260D	BnaAnng00260D	-	chrAnn_random:289067-290387	control	BnaPAP2.A7-395	OK	3.19668	15.242	2.25341	4.53125	5e-05	0.000289125	yes
BnaAnng00440D	BnaAnng00440D	-	chrAnn_random:428142-429465	control	BnaPAP2.A7-395	OK	0.697157	4.26102	2.61164	2.72299	0.00025	0.00122607	yes
BnaAnng00720D	BnaAnng00720D	-	chrAnn_random:549010-551326	control	BnaPAP2.A7-395	OK	0.404682	7.43712	4.19989	3.81569	0.00145	0.00557395	yes
BnaAnng00840D	BnaAnng00840D	-	chrAnn_random:618830-619874	control	BnaPAP2.A7-395	OK	0.925196	15.9479	4.10746	5.61362	5e-05	0.000289125	yes
BnaAnng00970D	BnaAnng00970D	-	chrAnn_random:690788-692177	control	BnaPAP2.A7-395	OK	1.98808	13.6741	2.782	5.22648	5e-05	0.000289125	yes
BnaAnng01320D	BnaAnng01320D	-	chrAnn_random:808854-809829	control	BnaPAP2.A7-395	OK	5.62898	0.391374	-3.84625	-3.70475	0.0024	0.0085608	yes
BnaAnng01620D	BnaAnng01620D	-	chrAnn_random:911642-915759	control	BnaPAP2.A7-395	OK	2.50222	14.5702	2.54174	5.69487	5e-05	0.000289125	yes
BnaAnng01730D	BnaAnng01730D	-	chrAnn_random:967062-971880	control	BnaPAP2.A7-395	OK	24.3955	5.34027	-2.19163	-5.39047	5e-05	0.000289125	yes
BnaAnng02360D	BnaAnng02360D	-	chrAnn_random:1985376-1986501	control	BnaPAP2.A7-395	OK	1.72488	10.9044	2.66034	3.34016	5e-05	0.000289125	yes
BnaAnng02450D	BnaAnng02450D	-	chrAnn_random:2038966-2040639	control	BnaPAP2.A7-395	OK	107.334	4.97552	-4.43112	-8.30926	5e-05	0.000289125	yes
BnaAnng02470D	BnaAnng02470D	-	chrAnn_random:2046049-2048122	control	BnaPAP2.A7-395	OK	1.23607	6.28269	2.34562	3.65681	5e-05	0.000289125	yes
BnaAnng02480D	BnaAnng02480D	-	chrAnn_random:2052468-2055354	control	BnaPAP2.A7-395	OK	18.4071	1.93898	-3.24689	-6.66951	5e-05	0.000289125	yes
BnaAnng02520D	BnaAnng02520D	-	chrAnn_random:2076470-2077634	control	BnaPAP2.A7-395	OK	7.00297	0.519474	-3.75284	-4.66096	5e-05	0.000289125	yes
BnaAnng02530D	BnaAnng02530D	-	chrAnn_random:2084877-2087116	control	BnaPAP2.A7-395	OK	32.8932	4.53981	-2.85709	-8.52646	5e-05	0.000289125	yes
BnaAnng02540D	BnaAnng02540D	-	chrAnn_random:2087959-2089283	control	BnaPAP2.A7-395	OK	13.7014	2.49264	-2.45858	-3.86693	5e-05	0.000289125	yes
BnaAnng02580D	BnaAnng02580D	-	chrAnn_random:2104079-2107554	control	BnaPAP2.A7-395	OK	4.93398	0.555257	-3.15152	-4.83704	5e-05	0.000289125	yes
BnaAnng02600D	BnaAnng02600D	-	chrAnn_random:2109228-2116629	control	BnaPAP2.A7-395	OK	7.705	32.6235	2.08204	6.11569	5e-05	0.000289125	yes
BnaAnng02620D	BnaAnng02620D	-	chrAnn_random:2125413-2129742	control	BnaPAP2.A7-395	OK	22.6429	1.61277	-3.81145	-8.16617	5e-05	0.000289125	yes
BnaAnng02660D	BnaAnng02660D	-	chrAnn_random:2144947-2147021	control	BnaPAP2.A7-395	OK	26.8166	3.77691	-2.82785	-6.10165	5e-05	0.000289125	yes
BnaAnng02700D	BnaAnng02700D	-	chrAnn_random:2223212-2223591	control	BnaPAP2.A7-395	OK	357.352	27.4638	-3.70174	-9.88241	0.0021	0.00763534	yes
BnaAnng02730D	BnaAnng02730D	-	chrAnn_random:2228885-2230988	control	BnaPAP2.A7-395	OK	16.0539	3.27839	-2.29186	-4.27404	5e-05	0.000289125	yes
BnaAnng02740D	BnaAnng02740D	-	chrAnn_random:2235302-2236790	control	BnaPAP2.A7-395	OK	41.5178	7.46924	-2.4747	-5.2585	5e-05	0.000289125	yes
BnaAnng02750D	BnaAnng02750D	-	chrAnn_random:2245314-2247304	control	BnaPAP2.A7-395	OK	2.69792	21.4156	2.98874	5.60534	5e-05	0.000289125	yes
BnaAnng02840D	BnaAnng02840D	-	chrAnn_random:2274735-2275210	control	BnaPAP2.A7-395	OK	384.458	91.2537	-2.07487	-4.82462	5e-05	0.000289125	yes
BnaAnng02880D	BnaAnng02880D	-	chrAnn_random:2386325-2391179	control	BnaPAP2.A7-395	OK	3.30997	0.138414	-4.57975	-4.54832	0.0004	0.00184208	yes
BnaAnng02890D	BnaAnng02890D	-	chrAnn_random:2393220-2393817	control	BnaPAP2.A7-395	OK	23.4468	4.73383	-2.30831	-3.42939	5e-05	0.000289125	yes
BnaAnng03000D	BnaAnng03000D	-	chrAnn_random:2437993-2441242	control	BnaPAP2.A7-395	OK	111.273	23.122	-2.26676	-6.42301	5e-05	0.000289125	yes
BnaAnng03060D	BnaAnng03060D	-	chrAnn_random:2459720-2460776	control	BnaPAP2.A7-395	OK	69.1543	10.223	-2.758	-5.75044	5e-05	0.000289125	yes
BnaAnng03170D	BnaAnng03170D	-	chrAnn_random:2628946-2631577	control	BnaPAP2.A7-395	OK	9.15949	1.48458	-2.62521	-4.49464	5e-05	0.000289125	yes
BnaAnng04960D	BnaAnng04960D	-	chrAnn_random:5529446-5532061	control	BnaPAP2.A7-395	OK	0.631817	5.96609	3.23921	3.63643	0.0001	0.000541534	yes
BnaAnng05210D	BnaAnng05210D	-	chrAnn_random:5745986-5747567	control	BnaPAP2.A7-395	OK	9.29266	49.2721	2.40661	5.76664	5e-05	0.000289125	yes
BnaAnng05420D	BnaAnng05420D	-	chrAnn_random:5851148-5852876	control	BnaPAP2.A7-395	OK	5.07759	1.14718	-2.14606	-3.73229	5e-05	0.000289125	yes
BnaAnng05710D	BnaAnng05710D	-	chrAnn_random:5990031-5991899	control	BnaPAP2.A7-395	OK	8.5428	34.9622	2.03302	5.02488	5e-05	0.000289125	yes
BnaAnng05730D	BnaAnng05730D	-	chrAnn_random:5997323-5998157	control	BnaPAP2.A7-395	OK	2.50653	20.0208	2.99774	4.90569	5e-05	0.000289125	yes
BnaAnng06570D	BnaAnng06570D	-	chrAnn_random:6654362-6656408	control	BnaPAP2.A7-395	OK	0.557966	9.3532	4.06721	4.35609	0.00975	0.0274703	yes
BnaAnng06680D	BnaAnng06680D	-	chrAnn_random:6740228-6747095	control	BnaPAP2.A7-395	OK	0.96511	6.3808	2.72497	6.19991	5e-05	0.000289125	yes
BnaAnng06790D	BnaAnng06790D	-	chrAnn_random:6791022-6792774	control	BnaPAP2.A7-395	OK	12.1634	67.584	2.47413	5.04957	5e-05	0.000289125	yes
BnaAnng07320D	BnaAnng07320D	-	chrAnn_random:7193532-7195153	control	BnaPAP2.A7-395	OK	2.21537	18.2644	3.04341	5.55237	5e-05	0.000289125	yes
BnaAnng07580D	BnaAnng07580D	-	chrAnn_random:7350318-7356523	control	BnaPAP2.A7-395	OK	1.76405	7.32037	2.05302	4.75213	5e-05	0.000289125	yes
BnaAnng07660D	BnaAnng07660D	-	chrAnn_random:7397470-7400155	control	BnaPAP2.A7-395	OK	14.5039	1.63097	-3.15263	-4.03857	5e-05	0.000289125	yes
BnaAnng07670D	BnaAnng07670D	-	chrAnn_random:7408354-7409152	control	BnaPAP2.A7-395	OK	0.902274	22.4732	4.6385	6.11033	5e-05	0.000289125	yes
BnaAnng08380D	BnaAnng08380D	-	chrAnn_random:8949129-8951085	control	BnaPAP2.A7-395	OK	1.20608	4.88665	2.01852	3.62823	5e-05	0.000289125	yes
BnaAnng08790D	BnaAnng08790D	-	chrAnn_random:9177186-9178041	control	BnaPAP2.A7-395	OK	1.58036	8.68264	2.45788	3.34699	5e-05	0.000289125	yes
BnaAnng09060D	BnaAnng09060D	-	chrAnn_random:9579972-9583389	control	BnaPAP2.A7-395	OK	0.819507	5.39627	2.71913	5.3455	5e-05	0.000289125	yes
BnaAnng09650D	BnaAnng09650D	-	chrAnn_random:10239092-10240667	control	BnaPAP2.A7-395	OK	4.03949	18.4655	2.19259	4.03638	5e-05	0.000289125	yes
BnaAnng09680D	BnaAnng09680D	-	chrAnn_random:10343285-10343786	control	BnaPAP2.A7-395	OK	23.7797	129.342	2.44339	5.43602	5e-05	0.000289125	yes
BnaAnng10150D	BnaAnng10150D	-	chrAnn_random:10843516-10845344	control	BnaPAP2.A7-395	OK	2.38378	10.5327	2.14355	3.13494	5e-05	0.000289125	yes
BnaAnng10190D	BnaAnng10190D	-	chrAnn_random:10863920-10868007	control	BnaPAP2.A7-395	OK	6.52754	29.1339	2.15809	6.00951	5e-05	0.000289125	yes
BnaAnng10520D	BnaAnng10520D	-	chrAnn_random:11461480-11462785	control	BnaPAP2.A7-395	OK	2.97186	27.7887	3.22506	5.58698	5e-05	0.000289125	yes
BnaAnng11090D	BnaAnng11090D	-	chrAnn_random:12162411-12163977	control	BnaPAP2.A7-395	OK	4.73094	28.2698	2.57906	5.5243	5e-05	0.000289125	yes
BnaAnng11480D	BnaAnng11480D	-	chrAnn_random:12476859-12478487	control	BnaPAP2.A7-395	OK	2.04792	8.86337	2.1137	2.34753	0.00175	0.00655455	yes
BnaAnng11580D	BnaAnng11580D	-	chrAnn_random:12539048-12540930	control	BnaPAP2.A7-395	OK	3.0964	0.312104	-3.31049	-3.06553	0.00135	0.00524563	yes
BnaAnng11630D	BnaAnng11630D	-	chrAnn_random:12562575-12563849	control	BnaPAP2.A7-395	OK	54.0276	235.053	2.12122	6.16293	5e-05	0.000289125	yes
BnaAnng12080D	BnaAnng12080D	-	chrAnn_random:13131227-13132501	control	BnaPAP2.A7-395	OK	2.33887	9.58977	2.03569	3.55372	5e-05	0.000289125	yes
BnaAnng12460D	BnaAnng12460D	-	chrAnn_random:13433444-13436358	control	BnaPAP2.A7-395	OK	16.2159	3.84302	-2.0771	-3.12181	5e-05	0.000289125	yes
BnaAnng12470D	BnaAnng12470D	-	chrAnn_random:13448424-13450522	control	BnaPAP2.A7-395	OK	7.23185	1.60822	-2.1689	-3.52378	5e-05	0.000289125	yes
BnaAnng12650D	BnaAnng12650D	-	chrAnn_random:13601830-13603203	control	BnaPAP2.A7-395	OK	64.8252	13.8999	-2.22148	-5.59986	5e-05	0.000289125	yes
BnaAnng12710D	BnaAnng12710D	-	chrAnn_random:13620199-13621900	control	BnaPAP2.A7-395	OK	23.398	2.40939	-3.27964	-6.60849	5e-05	0.000289125	yes
BnaAnng12730D	BnaAnng12730D	-	chrAnn_random:13629746-13630909	control	BnaPAP2.A7-395	OK	45.0791	11.0747	-2.02519	-3.43523	5e-05	0.000289125	yes
BnaAnng12770D	BnaAnng12770D	-	chrAnn_random:13644040-13645753	control	BnaPAP2.A7-395	OK	22.77	2.60871	-3.12572	-5.98733	5e-05	0.000289125	yes
BnaAnng13040D	BnaAnng13040D	-	chrAnn_random:14024014-14024677	control	BnaPAP2.A7-395	OK	1184.33	8.37674	-7.14347	-10.5297	5e-05	0.000289125	yes
BnaAnng13950D	BnaAnng13950D	-	chrAnn_random:15002721-15004299	control	BnaPAP2.A7-395	OK	1.50394	6.5423	2.12105	3.74698	5e-05	0.000289125	yes
BnaAnng14170D	BnaAnng14170D	-	chrAnn_random:15275169-15276659	control	BnaPAP2.A7-395	OK	0.158591	6.87808	5.43863	3.39886	0.0068	0.020342	yes
BnaAnng14270D	BnaAnng14270D	-	chrAnn_random:15383630-15384489	control	BnaPAP2.A7-395	OK	8.28528	1.53729	-2.43016	-2.69391	0.00125	0.00489864	yes
BnaAnng14290D	BnaAnng14290D	-	chrAnn_random:15388177-15389770	control	BnaPAP2.A7-395	OK	0.1192	2.21767	4.21759	2.49175	0.0026	0.00914299	yes
BnaAnng14430D	BnaAnng14430D	-	chrAnn_random:15549893-15552011	control	BnaPAP2.A7-395	OK	2.56913	0.402507	-2.67419	-2.96746	0.00065	0.00280425	yes
BnaAnng14510D	BnaAnng14510D	-	chrAnn_random:15643653-15645910	control	BnaPAP2.A7-395	OK	3.0174	13.151	2.12379	4.85428	5e-05	0.000289125	yes
BnaAnng15190D	BnaAnng15190D	-	chrAnn_random:16321231-16322438	control	BnaPAP2.A7-395	OK	30.6301	6.11542	-2.32443	-3.56512	5e-05	0.000289125	yes
BnaAnng15230D	BnaAnng15230D	-	chrAnn_random:16329541-16331900	control	BnaPAP2.A7-395	OK	15.7856	1.71519	-3.20217	-6.02242	5e-05	0.000289125	yes
BnaAnng15290D	BnaAnng15290D	-	chrAnn_random:16355336-16357819	control	BnaPAP2.A7-395	OK	1.6425	16.2496	3.30643	4.76523	5e-05	0.000289125	yes
BnaAnng15300D	BnaAnng15300D	-	chrAnn_random:16359048-16359609	control	BnaPAP2.A7-395	OK	23.7051	1.50175	-3.98048	-4.06987	0.00025	0.00122607	yes
BnaAnng15630D	BnaAnng15630D	-	chrAnn_random:16664112-16668909	control	BnaPAP2.A7-395	OK	0.784086	5.14567	2.71427	5.13664	5e-05	0.000289125	yes
BnaAnng15710D	BnaAnng15710D	-	chrAnn_random:16714756-16716394	control	BnaPAP2.A7-395	OK	4.19934	33.3003	2.9873	5.50784	5e-05	0.000289125	yes
BnaAnng15960D	BnaAnng15960D	-	chrAnn_random:16923650-16928233	control	BnaPAP2.A7-395	OK	1.81475	0.312718	-2.53684	-3.75069	5e-05	0.000289125	yes
BnaAnng16250D	BnaAnng16250D	-	chrAnn_random:17271046-17272762	control	BnaPAP2.A7-395	OK	0.556245	2.99973	2.43104	2.75984	0.0009	0.0037088	yes
BnaAnng16600D	BnaAnng16600D	-	chrAnn_random:17648152-17649865	control	BnaPAP2.A7-395	OK	1.33828	5.49925	2.03886	2.58561	0.00035	0.00164189	yes
BnaAnng17780D	BnaAnng17780D	-	chrAnn_random:18746433-18748982	control	BnaPAP2.A7-395	OK	0.309759	3.58678	3.53347	4.19371	5e-05	0.000289125	yes
BnaAnng17890D	BnaAnng17890D	-	chrAnn_random:18834275-18842115	control	BnaPAP2.A7-395	OK	22.3565	5.40613	-2.04803	-5.20749	5e-05	0.000289125	yes
BnaAnng17910D	BnaAnng17910D	-	chrAnn_random:18849933-18850670	control	BnaPAP2.A7-395	OK	34.3688	1.17129	-4.87494	-4.99296	0.00265	0.00928653	yes
BnaAnng18150D	BnaAnng18150D	-	chrAnn_random:19258407-19260114	control	BnaPAP2.A7-395	OK	4.55341	0.663162	-2.77951	-4.04012	5e-05	0.000289125	yes
BnaAnng18330D	BnaAnng18330D	-	chrAnn_random:19519073-19520177	control	BnaPAP2.A7-395	OK	1.50331	15.2186	3.33962	4.3816	5e-05	0.000289125	yes
BnaAnng18710D	BnaAnng18710D	-	chrAnn_random:19948555-19949100	control	BnaPAP2.A7-395	OK	14.8947	3.14601	-2.2432	-2.24733	0.00345	0.0115752	yes
BnaAnng19050D	BnaAnng19050D	-	chrAnn_random:20301348-20304088	control	BnaPAP2.A7-395	OK	0.26244	13.2989	5.66318	6.00904	0.0003	0.0014363	yes
BnaAnng19060D	BnaAnng19060D	-	chrAnn_random:20320924-20323744	control	BnaPAP2.A7-395	OK	0.388989	7.25407	4.22099	6.0676	5e-05	0.000289125	yes
BnaAnng20610D	BnaAnng20610D	-	chrAnn_random:22724767-22725906	control	BnaPAP2.A7-395	OK	11.2106	62.5771	2.48077	4.06092	5e-05	0.000289125	yes
BnaAnng20740D	BnaAnng20740D	-	chrAnn_random:22912676-22913012	control	BnaPAP2.A7-395	OK	133.497	29.5116	-2.17745	-3.12126	0.0002	0.00100429	yes
BnaAnng20970D	BnaAnng20970D	-	chrAnn_random:23296023-23296797	control	BnaPAP2.A7-395	OK	37.6019	8.87338	-2.08325	-3.9506	5e-05	0.000289125	yes
BnaAnng21490D	BnaAnng21490D	-	chrAnn_random:23964471-23965308	control	BnaPAP2.A7-395	OK	0.775498	4.70689	2.60158	2.44191	0.00275	0.00958062	yes
BnaAnng22450D	BnaAnng22450D	-	chrAnn_random:25207575-25208943	control	BnaPAP2.A7-395	OK	0.914131	4.81214	2.3962	3.05685	0.0003	0.0014363	yes
BnaAnng22540D	BnaAnng22540D	-	chrAnn_random:25310259-25311914	control	BnaPAP2.A7-395	OK	8.15041	35.4152	2.11942	3.39906	5e-05	0.000289125	yes
BnaAnng22640D	BnaAnng22640D	-	chrAnn_random:25434526-25435555	control	BnaPAP2.A7-395	OK	93.0306	388.921	2.0637	5.59844	5e-05	0.000289125	yes
BnaAnng23290D	BnaAnng23290D	-	chrAnn_random:26448105-26448924	control	BnaPAP2.A7-395	OK	69.3647	0.798961	-6.43993	-6.7456	0.0002	0.00100429	yes
BnaAnng23510D	BnaAnng23510D	-	chrAnn_random:26778346-26778891	control	BnaPAP2.A7-395	OK	6.70645	34.8311	2.37675	2.20456	0.00385	0.0126739	yes
BnaAnng23540D	BnaAnng23540D	-	chrAnn_random:26788301-26789395	control	BnaPAP2.A7-395	OK	0.517974	3.3048	2.67361	2.52113	0.00965	0.0272309	yes
BnaAnng23630D	BnaAnng23630D	-	chrAnn_random:27118455-27121716	control	BnaPAP2.A7-395	OK	8.8648	1.13245	-2.96865	-5.07918	5e-05	0.000289125	yes
BnaAnng23640D	BnaAnng23640D	-	chrAnn_random:27123449-27124661	control	BnaPAP2.A7-395	OK	69.8678	4.59331	-3.92702	-8.19577	5e-05	0.000289125	yes
BnaAnng23850D	BnaAnng23850D	-	chrAnn_random:27315730-27317683	control	BnaPAP2.A7-395	OK	1.50057	19.2092	3.67822	6.45618	5e-05	0.000289125	yes
BnaAnng23920D	BnaAnng23920D	-	chrAnn_random:27420908-27422149	control	BnaPAP2.A7-395	OK	3.2151	13.6122	2.08197	4.03442	5e-05	0.000289125	yes
BnaAnng24030D	BnaAnng24030D	-	chrAnn_random:27585228-27586036	control	BnaPAP2.A7-395	OK	3.75149	18.6673	2.31497	3.68682	5e-05	0.000289125	yes
BnaAnng24610D	BnaAnng24610D	-	chrAnn_random:28430285-28431879	control	BnaPAP2.A7-395	OK	8.09091	1.97272	-2.03612	-2.9295	5e-05	0.000289125	yes
BnaAnng24640D	BnaAnng24640D	-	chrAnn_random:28478424-28479902	control	BnaPAP2.A7-395	OK	61.0672	7.10213	-3.10407	-7.7148	5e-05	0.000289125	yes
BnaAnng24720D	BnaAnng24720D	-	chrAnn_random:28580803-28583874	control	BnaPAP2.A7-395	OK	2.1835	11.1533	2.35276	4.41897	5e-05	0.000289125	yes
BnaAnng25020D	BnaAnng25020D	-	chrAnn_random:28939676-28942182	control	BnaPAP2.A7-395	OK	0.821367	9.04283	3.46068	5.17707	5e-05	0.000289125	yes
BnaAnng25070D	BnaAnng25070D	-	chrAnn_random:29055673-29056441	control	BnaPAP2.A7-395	OK	14.3568	1.30329	-3.4615	-4.23735	5e-05	0.000289125	yes
BnaAnng25490D	BnaAnng25490D	-	chrAnn_random:29508206-29510299	control	BnaPAP2.A7-395	OK	0.412287	2.01438	2.28862	2.1449	0.00505	0.0158664	yes
BnaAnng25870D	BnaAnng25870D	-	chrAnn_random:29892283-29894566	control	BnaPAP2.A7-395	OK	16.2168	2.96028	-2.45369	-4.42876	5e-05	0.000289125	yes
BnaAnng26570D	BnaAnng26570D	-	chrAnn_random:30498588-30499392	control	BnaPAP2.A7-395	OK	3.73289	82.0388	4.45794	8.30367	5e-05	0.000289125	yes
BnaAnng27200D	BnaAnng27200D	-	chrAnn_random:31132801-31133821	control	BnaPAP2.A7-395	OK	9.11381	108.537	3.57399	8.49626	5e-05	0.000289125	yes
BnaAnng27640D	BnaAnng27640D	-	chrAnn_random:31615881-31616352	control	BnaPAP2.A7-395	OK	36.148	8.40452	-2.10468	-2.99944	5e-05	0.000289125	yes
BnaAnng27880D	BnaAnng27880D	-	chrAnn_random:31871244-31872780	control	BnaPAP2.A7-395	OK	1.50523	10.0586	2.74038	4.38566	5e-05	0.000289125	yes
BnaAnng27940D	BnaAnng27940D	-	chrAnn_random:31941612-31943632	control	BnaPAP2.A7-395	OK	0.60026	5.70687	3.24904	3.6623	0.0001	0.000541534	yes
BnaAnng28220D	BnaAnng28220D	-	chrAnn_random:32210202-32212686	control	BnaPAP2.A7-395	OK	36.5767	3.57046	-3.35675	-8.01562	5e-05	0.000289125	yes
BnaAnng28520D	BnaAnng28520D	-	chrAnn_random:32640603-32641964	control	BnaPAP2.A7-395	OK	80.7681	6.04485	-3.74001	-5.38135	5e-05	0.000289125	yes
BnaAnng28650D	BnaAnng28650D	-	chrAnn_random:32769609-32770593	control	BnaPAP2.A7-395	OK	49.948	6.8778	-2.86041	-4.1939	5e-05	0.000289125	yes
BnaAnng28820D	BnaAnng28820D	-	chrAnn_random:33004985-33006847	control	BnaPAP2.A7-395	OK	0.686689	4.14793	2.59466	3.59294	5e-05	0.000289125	yes
BnaAnng29030D	BnaAnng29030D	-	chrAnn_random:33214694-33215419	control	BnaPAP2.A7-395	OK	1044.34	147.617	-2.82266	-7.86923	5e-05	0.000289125	yes
BnaAnng29550D	BnaAnng29550D	-	chrAnn_random:33767692-33769762	control	BnaPAP2.A7-395	OK	0.539054	3.60608	2.74193	3.42474	5e-05	0.000289125	yes
BnaAnng29690D	BnaAnng29690D	-	chrAnn_random:33883085-33884167	control	BnaPAP2.A7-395	OK	16.6049	3.05318	-2.44322	-4.24823	5e-05	0.000289125	yes
BnaAnng29710D	BnaAnng29710D	-	chrAnn_random:33910115-33911469	control	BnaPAP2.A7-395	OK	1.79913	13.1884	2.8739	5.04727	5e-05	0.000289125	yes
BnaAnng30540D	BnaAnng30540D	-	chrAnn_random:34889983-34891996	control	BnaPAP2.A7-395	OK	0.572149	4.80771	3.07089	3.45878	5e-05	0.000289125	yes
BnaAnng30800D	BnaAnng30800D	-	chrAnn_random:35143812-35145124	control	BnaPAP2.A7-395	OK	0.456687	3.27051	2.84024	2.4699	0.00235	0.00840935	yes
BnaAnng31290D	BnaAnng31290D	-	chrAnn_random:35800436-35801408	control	BnaPAP2.A7-395	OK	0.326846	3.44139	3.39631	3.21283	0.00675	0.0202175	yes
BnaAnng31420D	BnaAnng31420D	-	chrAnn_random:35905771-35907905	control	BnaPAP2.A7-395	OK	5.5511	1.24063	-2.1617	-3.66762	5e-05	0.000289125	yes
BnaAnng32020D	BnaAnng32020D	-	chrAnn_random:36597119-36598659	control	BnaPAP2.A7-395	OK	1.64706	9.78576	2.57079	3.53563	5e-05	0.000289125	yes
BnaAnng32080D	BnaAnng32080D	-	chrAnn_random:36651603-36653387	control	BnaPAP2.A7-395	OK	2.27176	11.9158	2.391	4.42046	5e-05	0.000289125	yes
BnaAnng33520D	BnaAnng33520D	-	chrAnn_random:38241618-38243563	control	BnaPAP2.A7-395	OK	1.94837	13.3066	2.7718	4.84617	5e-05	0.000289125	yes
BnaAnng33720D	BnaAnng33720D	-	chrAnn_random:38457467-38458638	control	BnaPAP2.A7-395	OK	59.4965	7.96161	-2.90167	-6.9558	5e-05	0.000289125	yes
BnaAnng34290D	BnaAnng34290D	-	chrAnn_random:39056990-39058333	control	BnaPAP2.A7-395	OK	0.700152	3.84512	2.45729	2.52683	0.0023	0.00825419	yes
BnaAnng35050D	BnaAnng35050D	-	chrAnn_random:39845876-39847444	control	BnaPAP2.A7-395	OK	2.60469	11.0322	2.08254	2.26321	0.0021	0.00763534	yes
BnaAnng35070D	BnaAnng35070D	-	chrAnn_random:39895761-39897158	control	BnaPAP2.A7-395	OK	0.465758	2.96103	2.66845	2.23831	0.0078	0.022785	yes
BnaAnng35320D	BnaAnng35320D	-	chrAnn_random:40059093-40060299	control	BnaPAP2.A7-395	OK	0.439777	3.29635	2.90602	2.92409	0.0006	0.00261578	yes
BnaAnng35370D	BnaAnng35370D	-	chrAnn_random:40119656-40120798	control	BnaPAP2.A7-395	OK	3.66531	131.243	5.16217	8.78005	5e-05	0.000289125	yes
BnaAnng36490D	BnaAnng36490D	-	chrAnn_random:41414493-41415636	control	BnaPAP2.A7-395	OK	17.1947	1.42711	-3.5908	-5.25444	5e-05	0.000289125	yes
BnaAnng36760D	BnaAnng36760D	-	chrAnn_random:41717961-41718996	control	BnaPAP2.A7-395	OK	1.00492	15.4651	3.94386	3.69517	0.00365	0.0121358	yes
BnaAnng36830D	BnaAnng36830D	-	chrAnn_random:41772447-41773539	control	BnaPAP2.A7-395	OK	215.024	20.3394	-3.40215	-9.28925	5e-05	0.000289125	yes
BnaAnng37080D	BnaAnng37080D	-	chrAnn_random:42025858-42027006	control	BnaPAP2.A7-395	OK	576.772	65.0054	-3.14937	-8.02438	5e-05	0.000289125	yes
BnaAnng37370D	BnaAnng37370D	-	chrAnn_random:42339889-42340787	control	BnaPAP2.A7-395	OK	19.8939	4.54719	-2.12928	-2.95826	0.00025	0.00122607	yes
BnaAnng37910D	BnaAnng37910D	-	chrAnn_random:42953969-42955470	control	BnaPAP2.A7-395	OK	0.526002	2.29155	2.12318	2.4883	0.0011	0.00439596	yes
BnaAnng38530D	BnaAnng38530D	-	chrAnn_random:43647343-43648819	control	BnaPAP2.A7-395	OK	0.477647	5.22409	3.45116	3.59146	0.00025	0.00122607	yes
BnaAnng38540D	BnaAnng38540D	-	chrAnn_random:43650348-43651400	control	BnaPAP2.A7-395	OK	12.4005	1.03652	-3.58057	-4.6684	0.0001	0.000541534	yes
BnaAnng38870D	BnaAnng38870D	-	chrAnn_random:44221124-44222012	control	BnaPAP2.A7-395	OK	83.2405	3.9899	-4.38286	-8.70426	5e-05	0.000289125	yes
BnaAnng39810D	BnaAnng39810D	-	chrAnn_random:45373561-45374489	control	BnaPAP2.A7-395	OK	1.25093	5.7994	2.2129	1.86698	0.00775	0.0226648	yes
BnaAnng40190D	BnaAnng40190D	-	chrAnn_random:45907454-45908492	control	BnaPAP2.A7-395	OK	132.785	9.29047	-3.8372	-8.06781	5e-05	0.000289125	yes
BnaAnng40570D	BnaAnng40570D	-	chrAnn_random:46409971-46410563	control	BnaPAP2.A7-395	OK	36.1731	349.904	3.27397	7.70417	5e-05	0.000289125	yes
BnaAnng41250D	BnaAnng41250D	-	chrAnn_random:47374184-47375034	control	BnaPAP2.A7-395	OK	3.85803	17.7927	2.20535	3.64675	5e-05	0.000289125	yes
BnaAnng41450D	BnaAnng41450D	-	chrAnn_random:47823925-47824510	control	BnaPAP2.A7-395	OK	11.2783	1.27751	-3.14214	-2.91891	0.00365	0.0121358	yes
BnaAnng41520D	BnaAnng41520D	-	chrAnn_random:47955645-47957422	control	BnaPAP2.A7-395	OK	2.11898	37.0892	4.12956	7.62115	5e-05	0.000289125	yes
BnaAnng42000D	BnaAnng42000D	-	chrAnn_random:48630572-48631922	control	BnaPAP2.A7-395	OK	0.601106	177.016	8.20205	10.875	5e-05	0.000289125	yes
BnaC01g00540D	BnaC01g00540D	-	chrC01:194585-197190	control	BnaPAP2.A7-395	OK	0.771643	8.18703	3.40734	5.20609	5e-05	0.000289125	yes
BnaC01g00600D	BnaC01g00600D	-	chrC01:218174-221195	control	BnaPAP2.A7-395	OK	0.987035	10.8198	3.45443	2.73765	0.00325	0.0110121	yes
BnaC01g00770D	BnaC01g00770D	-	chrC01:311064-312309	control	BnaPAP2.A7-395	OK	8.70867	52.7484	2.5986	5.53075	5e-05	0.000289125	yes
BnaC01g00800D	BnaC01g00800D	-	chrC01:326263-328099	control	BnaPAP2.A7-395	OK	0.24177	21.4159	6.4689	6.11755	0.0001	0.000541534	yes
BnaC01g01380D	BnaC01g01380D	-	chrC01:666088-666880	control	BnaPAP2.A7-395	OK	1.04276	5.92853	2.50727	2.24142	0.0047	0.0149569	yes
BnaC01g01420D	BnaC01g01420D	-	chrC01:685983-687816	control	BnaPAP2.A7-395	OK	2.40788	24.0251	3.31871	6.44984	5e-05	0.000289125	yes
BnaC01g01450D	BnaC01g01450D	-	chrC01:698570-699249	control	BnaPAP2.A7-395	OK	3.15603	51.144	4.01838	5.03366	5e-05	0.000289125	yes
BnaC01g01790D	BnaC01g01790D	-	chrC01:921666-922655	control	BnaPAP2.A7-395	OK	18.5823	3.23713	-2.52114	-4.45133	5e-05	0.000289125	yes
BnaC01g01990D	BnaC01g01990D	-	chrC01:1003000-1003537	control	BnaPAP2.A7-395	OK	2.33803	11.6445	2.31629	2.52915	0.0018	0.00670602	yes
BnaC01g02190D	BnaC01g02190D	-	chrC01:1134695-1137313	control	BnaPAP2.A7-395	OK	5.87528	1.17057	-2.32745	-4.23008	5e-05	0.000289125	yes
BnaC01g02640D	BnaC01g02640D	-	chrC01:1386425-1387944	control	BnaPAP2.A7-395	OK	1.31804	5.39186	2.03239	2.52241	0.0008	0.00335229	yes
BnaC01g03410D	BnaC01g03410D	-	chrC01:1760238-1761582	control	BnaPAP2.A7-395	OK	22.4145	110.686	2.30397	6.27006	5e-05	0.000289125	yes
BnaC01g03440D	BnaC01g03440D	-	chrC01:1779252-1779942	control	BnaPAP2.A7-395	OK	6.99569	1.08616	-2.68723	-2.4204	0.005	0.01574	yes
BnaC01g03540D	BnaC01g03540D	-	chrC01:1843722-1846032	control	BnaPAP2.A7-395	OK	20.3325	89.8518	2.14376	5.70336	5e-05	0.000289125	yes
BnaC01g03720D	BnaC01g03720D	-	chrC01:1941527-1944085	control	BnaPAP2.A7-395	OK	0.229086	5.72718	4.64386	4.69438	0.0001	0.000541534	yes
BnaC01g03770D	BnaC01g03770D	-	chrC01:1957233-1959993	control	BnaPAP2.A7-395	OK	44.0506	4.55777	-3.27276	-7.73819	5e-05	0.000289125	yes
BnaC01g03870D	BnaC01g03870D	-	chrC01:2018576-2021274	control	BnaPAP2.A7-395	OK	1.55091	6.72915	2.11731	3.59931	5e-05	0.000289125	yes
BnaC01g04060D	BnaC01g04060D	-	chrC01:2114661-2116947	control	BnaPAP2.A7-395	OK	6.80692	30.6594	2.17125	5.49819	5e-05	0.000289125	yes
BnaC01g04130D	BnaC01g04130D	-	chrC01:2149811-2151206	control	BnaPAP2.A7-395	OK	1.15703	9.35253	3.01493	4.80835	5e-05	0.000289125	yes
BnaC01g04810D	BnaC01g04810D	-	chrC01:2500691-2503056	control	BnaPAP2.A7-395	OK	3.75959	21.7935	2.53525	6.38872	5e-05	0.000289125	yes
BnaC01g04930D	BnaC01g04930D	-	chrC01:2534603-2537865	control	BnaPAP2.A7-395	OK	4.76545	26.7218	2.48733	5.94082	5e-05	0.000289125	yes
BnaC01g04960D	BnaC01g04960D	-	chrC01:2548242-2551977	control	BnaPAP2.A7-395	OK	0.986971	6.87104	2.79945	4.28524	5e-05	0.000289125	yes
BnaC01g05580D	BnaC01g05580D	-	chrC01:2949517-2951313	control	BnaPAP2.A7-395	OK	4.94944	21.5751	2.12403	4.22629	5e-05	0.000289125	yes
BnaC01g05660D	BnaC01g05660D	-	chrC01:3031433-3035679	control	BnaPAP2.A7-395	OK	0.70013	3.40113	2.28032	4.0267	5e-05	0.000289125	yes
BnaC01g06040D	BnaC01g06040D	-	chrC01:3195519-3197804	control	BnaPAP2.A7-395	OK	8.2597	93.4366	3.49983	8.53837	5e-05	0.000289125	yes
BnaC01g06240D	BnaC01g06240D	-	chrC01:3291485-3292524	control	BnaPAP2.A7-395	OK	0.884193	6.14962	2.79806	2.96935	0.00445	0.0142994	yes
BnaC01g06600D	BnaC01g06600D	-	chrC01:3450083-3450785	control	BnaPAP2.A7-395	OK	3.43802	46.9056	3.77011	4.78144	5e-05	0.000289125	yes
BnaC01g06800D	BnaC01g06800D	-	chrC01:3553523-3556153	control	BnaPAP2.A7-395	OK	21.627	2.89561	-2.90089	-6.90034	5e-05	0.000289125	yes
BnaC01g07220D	BnaC01g07220D	-	chrC01:3747386-3748812	control	BnaPAP2.A7-395	OK	48.7595	1.42121	-5.10049	-6.16079	5e-05	0.000289125	yes
BnaC01g07810D	BnaC01g07810D	-	chrC01:4042651-4043824	control	BnaPAP2.A7-395	OK	6.18457	39.3178	2.66844	5.55047	5e-05	0.000289125	yes
BnaC01g08060D	BnaC01g08060D	-	chrC01:4268351-4270993	control	BnaPAP2.A7-395	OK	2.71496	21.2636	2.96938	6.35097	5e-05	0.000289125	yes
BnaC01g08110D	BnaC01g08110D	-	chrC01:4292693-4293740	control	BnaPAP2.A7-395	OK	0.35883	10.9562	4.9323	4.53882	0.0093	0.0264129	yes
BnaC01g08130D	BnaC01g08130D	-	chrC01:4310631-4311688	control	BnaPAP2.A7-395	OK	13.761	0.529676	-4.69934	-4.00797	0.0018	0.00670602	yes
BnaC01g08820D	BnaC01g08820D	-	chrC01:5006933-5008283	control	BnaPAP2.A7-395	OK	48.4889	416.882	3.10391	7.82036	5e-05	0.000289125	yes
BnaC01g08830D	BnaC01g08830D	-	chrC01:5011637-5013017	control	BnaPAP2.A7-395	OK	0.653266	3.66562	2.48831	3.19431	0.00015	0.000777362	yes
BnaC01g09220D	BnaC01g09220D	-	chrC01:5251865-5253868	control	BnaPAP2.A7-395	OK	1.64789	18.7509	3.50827	6.36579	5e-05	0.000289125	yes
BnaC01g09540D	BnaC01g09540D	-	chrC01:5573391-5579124	control	BnaPAP2.A7-395	OK	4.25067	52.5375	3.62758	10.0888	5e-05	0.000289125	yes
BnaC01g09700D	BnaC01g09700D	-	chrC01:5683915-5686252	control	BnaPAP2.A7-395	OK	2.8409	66.9948	4.55963	8.65951	5e-05	0.000289125	yes
BnaC01g10010D	BnaC01g10010D	-	chrC01:5902793-5904724	control	BnaPAP2.A7-395	OK	0.706076	10.9513	3.95514	5.38995	5e-05	0.000289125	yes
BnaC01g10190D	BnaC01g10190D	-	chrC01:5976334-5979328	control	BnaPAP2.A7-395	OK	0.541124	3.26392	2.59258	4.03347	5e-05	0.000289125	yes
BnaC01g10370D	BnaC01g10370D	-	chrC01:6127970-6129585	control	BnaPAP2.A7-395	OK	77.6679	18.3211	-2.08381	-5.8389	5e-05	0.000289125	yes
BnaC01g10760D	BnaC01g10760D	-	chrC01:6537193-6538942	control	BnaPAP2.A7-395	OK	0.27663	2.1715	2.97267	2.47515	0.0074	0.0217981	yes
BnaC01g10840D	BnaC01g10840D	-	chrC01:6720222-6722659	control	BnaPAP2.A7-395	OK	0.436567	2.3806	2.44705	2.45601	0.0015	0.00573725	yes
BnaC01g11140D	BnaC01g11140D	-	chrC01:6928622-6930098	control	BnaPAP2.A7-395	OK	58.7967	11.8374	-2.31239	-6.39803	5e-05	0.000289125	yes
BnaC01g11190D	BnaC01g11190D	-	chrC01:6953444-6954740	control	BnaPAP2.A7-395	OK	1.68887	13.8286	3.03353	5.36783	5e-05	0.000289125	yes
BnaC01g11550D	BnaC01g11550D	-	chrC01:7220423-7222205	control	BnaPAP2.A7-395	OK	24.8674	189.299	2.92834	6.5782	5e-05	0.000289125	yes
BnaC01g11610D	BnaC01g11610D	-	chrC01:7269586-7270649	control	BnaPAP2.A7-395	OK	190.354	3.1088	-5.93618	-7.46955	5e-05	0.000289125	yes
BnaC01g12150D	BnaC01g12150D	-	chrC01:7644577-7648046	control	BnaPAP2.A7-395	OK	1.33885	16.8439	3.65316	7.74525	5e-05	0.000289125	yes
BnaC01g12400D	BnaC01g12400D	-	chrC01:7855488-7858248	control	BnaPAP2.A7-395	OK	12.6584	0.615505	-4.36218	-6.62007	5e-05	0.000289125	yes
BnaC01g12410D	BnaC01g12410D	-	chrC01:7863194-7866748	control	BnaPAP2.A7-395	OK	1.99337	0.408572	-2.28655	-3.32011	5e-05	0.000289125	yes
BnaC01g12470D	BnaC01g12470D	-	chrC01:7980035-7984203	control	BnaPAP2.A7-395	OK	0.332906	4.46094	3.74416	5.65433	5e-05	0.000289125	yes
BnaC01g12690D	BnaC01g12690D	-	chrC01:8102244-8103113	control	BnaPAP2.A7-395	OK	43.7142	242.247	2.47031	6.64732	5e-05	0.000289125	yes
BnaC01g13180D	BnaC01g13180D	-	chrC01:8569419-8573894	control	BnaPAP2.A7-395	OK	0.641794	5.98222	3.2205	5.77168	5e-05	0.000289125	yes
BnaC01g13370D	BnaC01g13370D	-	chrC01:8707895-8709631	control	BnaPAP2.A7-395	OK	328.832	1524.2	2.21263	4.45323	5e-05	0.000289125	yes
BnaC01g14030D	BnaC01g14030D	-	chrC01:9208302-9209944	control	BnaPAP2.A7-395	OK	6.34928	1.23538	-2.36164	-3.37183	5e-05	0.000289125	yes
BnaC01g14210D	BnaC01g14210D	-	chrC01:9452278-9453468	control	BnaPAP2.A7-395	OK	8.00549	1.06446	-2.91086	-2.82238	0.002	0.00732194	yes
BnaC01g14460D	BnaC01g14460D	-	chrC01:9696361-9700055	control	BnaPAP2.A7-395	OK	0.440329	2.03068	2.20531	2.85169	0.00055	0.00242723	yes
BnaC01g14580D	BnaC01g14580D	-	chrC01:9776468-9779639	control	BnaPAP2.A7-395	OK	4.22077	0.968686	-2.12341	-3.66711	5e-05	0.000289125	yes
BnaC01g15510D	BnaC01g15510D	-	chrC01:10622317-10622878	control	BnaPAP2.A7-395	OK	4.72874	30.9925	2.71239	3.98957	5e-05	0.000289125	yes
BnaC01g15630D	BnaC01g15630D	-	chrC01:10735815-10737954	control	BnaPAP2.A7-395	OK	18.0416	149.363	3.04943	9.0871	5e-05	0.000289125	yes
BnaC01g16080D	BnaC01g16080D	-	chrC01:11106544-11107802	control	BnaPAP2.A7-395	OK	14.6573	3.33061	-2.13776	-4.31054	5e-05	0.000289125	yes
BnaC01g16280D	BnaC01g16280D	-	chrC01:11200630-11203364	control	BnaPAP2.A7-395	OK	30.1048	121.542	2.01339	5.77954	5e-05	0.000289125	yes
BnaC01g16290D	BnaC01g16290D	-	chrC01:11204185-11207235	control	BnaPAP2.A7-395	OK	4.53192	23.193	2.35549	4.92523	5e-05	0.000289125	yes
BnaC01g16430D	BnaC01g16430D	-	chrC01:11270970-11271918	control	BnaPAP2.A7-395	OK	1.37594	5.84153	2.08593	2.79718	0.00015	0.000777362	yes
BnaC01g16990D	BnaC01g16990D	-	chrC01:11641274-11644875	control	BnaPAP2.A7-395	OK	0.201827	1.52267	2.91541	2.68444	0.002	0.00732194	yes
BnaC01g17020D	BnaC01g17020D	-	chrC01:11667751-11669267	control	BnaPAP2.A7-395	OK	3.37561	158.477	5.55298	8.09046	5e-05	0.000289125	yes
BnaC01g17180D	BnaC01g17180D	-	chrC01:11762667-11765271	control	BnaPAP2.A7-395	OK	0.942206	9.23793	3.29346	5.57041	5e-05	0.000289125	yes
BnaC01g17520D	BnaC01g17520D	-	chrC01:12051274-12054368	control	BnaPAP2.A7-395	OK	84.3031	17.0203	-2.30833	-6.44042	5e-05	0.000289125	yes
BnaC01g17610D	BnaC01g17610D	-	chrC01:12072704-12074608	control	BnaPAP2.A7-395	OK	63.1562	11.2339	-2.49107	-6.25456	5e-05	0.000289125	yes
BnaC01g17670D	BnaC01g17670D	-	chrC01:12121549-12121966	control	BnaPAP2.A7-395	OK	28.7464	5.16254	-2.47723	-2.46072	0.00095	0.0038843	yes
BnaC01g17810D	BnaC01g17810D	-	chrC01:12241079-12246387	control	BnaPAP2.A7-395	OK	0.524279	5.40389	3.36559	2.98008	0.00105	0.00422526	yes
BnaC01g18190D	BnaC01g18190D	-	chrC01:12640707-12642480	control	BnaPAP2.A7-395	OK	29.5395	4.07386	-2.85818	-6.07358	5e-05	0.000289125	yes
BnaC01g18220D	BnaC01g18220D	-	chrC01:12653402-12654878	control	BnaPAP2.A7-395	OK	0.850064	3.87426	2.18828	2.72183	0.0004	0.00184208	yes
BnaC01g18900D	BnaC01g18900D	-	chrC01:13122759-13125676	control	BnaPAP2.A7-395	OK	6.05873	26.9228	2.15174	5.88305	5e-05	0.000289125	yes
BnaC01g18970D	BnaC01g18970D	-	chrC01:13159314-13162450	control	BnaPAP2.A7-395	OK	1.88131	9.15388	2.28265	4.77531	5e-05	0.000289125	yes
BnaC01g19020D	BnaC01g19020D	-	chrC01:13192855-13194296	control	BnaPAP2.A7-395	OK	3.28431	24.1052	2.87568	5.63214	5e-05	0.000289125	yes
BnaC01g19180D	BnaC01g19180D	-	chrC01:13280460-13281363	control	BnaPAP2.A7-395	OK	12.6998	1.82566	-2.79832	-4.00955	5e-05	0.000289125	yes
BnaC01g19520D	BnaC01g19520D	-	chrC01:13501936-13503537	control	BnaPAP2.A7-395	OK	3.9426	0.256271	-3.94341	-2.51805	0.00265	0.00928653	yes
BnaC01g19630D	BnaC01g19630D	-	chrC01:13652268-13653824	control	BnaPAP2.A7-395	OK	280.191	1769.65	2.65899	4.60486	5e-05	0.000289125	yes
BnaC01g20550D	BnaC01g20550D	-	chrC01:14426629-14428045	control	BnaPAP2.A7-395	OK	70.7715	17.0524	-2.05319	-3.89493	5e-05	0.000289125	yes
BnaC01g20740D	BnaC01g20740D	-	chrC01:14488949-14490122	control	BnaPAP2.A7-395	OK	2.5874	19.7722	2.9339	5.90892	5e-05	0.000289125	yes
BnaC01g21100D	BnaC01g21100D	-	chrC01:14760762-14762632	control	BnaPAP2.A7-395	OK	1.04668	8.57397	3.03414	4.26063	5e-05	0.000289125	yes
BnaC01g21190D	BnaC01g21190D	-	chrC01:14819093-14820988	control	BnaPAP2.A7-395	OK	237.444	17.9211	-3.72786	-9.90081	5e-05	0.000289125	yes
BnaC01g21310D	BnaC01g21310D	-	chrC01:14870413-14873130	control	BnaPAP2.A7-395	OK	1.52267	16.3821	3.42745	6.96609	5e-05	0.000289125	yes
BnaC01g21340D	BnaC01g21340D	-	chrC01:14897925-14902346	control	BnaPAP2.A7-395	OK	0.800422	3.91505	2.2902	4.35293	5e-05	0.000289125	yes
BnaC01g22040D	BnaC01g22040D	-	chrC01:15450948-15451826	control	BnaPAP2.A7-395	OK	2.80437	20.9389	2.90044	2.88138	0.00145	0.00557395	yes
BnaC01g22250D	BnaC01g22250D	-	chrC01:15695146-15698377	control	BnaPAP2.A7-395	OK	17.3219	2.09928	-3.04463	-7.63673	5e-05	0.000289125	yes
BnaC01g22480D	BnaC01g22480D	-	chrC01:15904043-15907294	control	BnaPAP2.A7-395	OK	9.23559	1.99596	-2.21012	-4.79388	5e-05	0.000289125	yes
BnaC01g22500D	BnaC01g22500D	-	chrC01:15973025-15974057	control	BnaPAP2.A7-395	OK	5.73083	0.771506	-2.893	-2.19529	0.0076	0.0222921	yes
BnaC01g22830D	BnaC01g22830D	-	chrC01:16391468-16392389	control	BnaPAP2.A7-395	OK	301.83	1.54864	-7.60659	-7.24782	0.0003	0.0014363	yes
BnaC01g24660D	BnaC01g24660D	-	chrC01:19795481-19796947	control	BnaPAP2.A7-395	OK	11.6536	2.32993	-2.32242	-4.51848	5e-05	0.000289125	yes
BnaC01g26060D	BnaC01g26060D	-	chrC01:22461881-22463069	control	BnaPAP2.A7-395	OK	1.93165	0.371106	-2.37993	-2.02337	0.00995	0.027936	yes
BnaC01g26340D	BnaC01g26340D	-	chrC01:23214651-23216835	control	BnaPAP2.A7-395	OK	4.38078	17.9122	2.03168	4.72988	5e-05	0.000289125	yes
BnaC01g28910D	BnaC01g28910D	-	chrC01:26997931-26999585	control	BnaPAP2.A7-395	OK	4.51684	0.788332	-2.51844	-3.29833	0.0006	0.00261578	yes
BnaC01g30100D	BnaC01g30100D	-	chrC01:28550065-28552570	control	BnaPAP2.A7-395	OK	26.007	3.31359	-2.97243	-5.32178	5e-05	0.000289125	yes
BnaC01g31300D	BnaC01g31300D	-	chrC01:30099620-30101613	control	BnaPAP2.A7-395	OK	76.6733	18.6828	-2.03701	-5.97504	5e-05	0.000289125	yes
BnaC01g31860D	BnaC01g31860D	-	chrC01:30939039-30943557	control	BnaPAP2.A7-395	OK	7.48276	1.75778	-2.08981	-3.51558	5e-05	0.000289125	yes
BnaC01g31890D	BnaC01g31890D	-	chrC01:31012481-31013975	control	BnaPAP2.A7-395	OK	259.31	19.9472	-3.70042	-9.06882	5e-05	0.000289125	yes
BnaC01g32320D	BnaC01g32320D	-	chrC01:31410398-31410719	control	BnaPAP2.A7-395	OK	78.7925	353.424	2.16527	4.1533	5e-05	0.000289125	yes
BnaC01g32590D	BnaC01g32590D	-	chrC01:31842120-31843983	control	BnaPAP2.A7-395	OK	0.547911	23.5167	5.4236	6.30554	5e-05	0.000289125	yes
BnaC01g32640D	BnaC01g32640D	-	chrC01:31869616-31871842	control	BnaPAP2.A7-395	OK	0.821273	4.63573	2.49686	3.42953	5e-05	0.000289125	yes
BnaC01g34090D	BnaC01g34090D	-	chrC01:33277018-33278618	control	BnaPAP2.A7-395	OK	4.9677	0.486326	-3.35258	-3.4624	0.00195	0.00716906	yes
BnaC01g35950D	BnaC01g35950D	-	chrC01:35259164-35261958	control	BnaPAP2.A7-395	OK	13.9026	3.33942	-2.05769	-4.71324	5e-05	0.000289125	yes
BnaC01g35980D	BnaC01g35980D	-	chrC01:35265565-35268318	control	BnaPAP2.A7-395	OK	1.29501	14.1177	3.44647	7.21835	5e-05	0.000289125	yes
BnaC01g36130D	BnaC01g36130D	-	chrC01:35492905-35493736	control	BnaPAP2.A7-395	OK	0.664661	7.5413	3.50412	3.71262	0.0009	0.0037088	yes
BnaC01g36140D	BnaC01g36140D	-	chrC01:35495674-35499148	control	BnaPAP2.A7-395	OK	29.0901	3.28071	-3.14845	-7.93829	5e-05	0.000289125	yes
BnaC01g36460D	BnaC01g36460D	-	chrC01:35742394-35745122	control	BnaPAP2.A7-395	OK	0.936874	3.9975	2.09317	3.61409	5e-05	0.000289125	yes
BnaC01g37020D	BnaC01g37020D	-	chrC01:36180538-36184088	control	BnaPAP2.A7-395	OK	0.831221	22.1188	4.7339	7.26247	5e-05	0.000289125	yes
BnaC01g38380D	BnaC01g38380D	-	chrC01:37476571-37477536	control	BnaPAP2.A7-395	OK	460.93	104.417	-2.14218	-6.12492	5e-05	0.000289125	yes
BnaC01g38620D	BnaC01g38620D	-	chrC01:37615406-37616753	control	BnaPAP2.A7-395	OK	0.762264	4.08789	2.423	2.57436	0.0015	0.00573725	yes
BnaC01g38880D	BnaC01g38880D	-	chrC01:37749028-37752953	control	BnaPAP2.A7-395	OK	0.758554	4.52273	2.57587	4.0723	5e-05	0.000289125	yes
BnaC01g39220D	BnaC01g39220D	-	chrC01:37946769-37948154	control	BnaPAP2.A7-395	OK	7.52077	44.6024	2.56817	5.79937	5e-05	0.000289125	yes
BnaC01g39340D	BnaC01g39340D	-	chrC01:38016440-38018149	control	BnaPAP2.A7-395	OK	6.26176	0.490123	-3.67535	-4.26904	5e-05	0.000289125	yes
BnaC01g39910D	BnaC01g39910D	-	chrC01:38370731-38372366	control	BnaPAP2.A7-395	OK	2.34813	34.52	3.87785	5.81074	5e-05	0.000289125	yes
BnaC01g39920D	BnaC01g39920D	-	chrC01:38373478-38375907	control	BnaPAP2.A7-395	OK	0.312525	15.7745	5.65748	5.39822	0.00035	0.00164189	yes
BnaC01g40000D	BnaC01g40000D	-	chrC01:38401566-38404493	control	BnaPAP2.A7-395	OK	37.9213	260.662	2.7811	7.47436	5e-05	0.000289125	yes
BnaC01g40040D	BnaC01g40040D	-	chrC01:38413661-38416552	control	BnaPAP2.A7-395	OK	1.02118	9.97692	3.28836	6.31104	5e-05	0.000289125	yes
BnaC01g40070D	BnaC01g40070D	-	chrC01:38435942-38437370	control	BnaPAP2.A7-395	OK	3.32531	158.763	5.57724	12.2611	5e-05	0.000289125	yes
BnaC01g40530D	BnaC01g40530D	-	chrC01:38757261-38760415	control	BnaPAP2.A7-395	OK	6.48383	33.9633	2.38906	6.02668	5e-05	0.000289125	yes
BnaC01g40620D	BnaC01g40620D	-	chrC01:38812171-38814427	control	BnaPAP2.A7-395	OK	0.166666	86.1076	9.01304	5.72085	0.0068	0.020342	yes
BnaC01g41230D	BnaC01g41230D	-	chrC01_random:405245-406857	control	BnaPAP2.A7-395	OK	0.588173	13.3998	4.50983	3.58648	0.00705	0.020943	yes
BnaC01g43110D	BnaC01g43110D	-	chrC01_random:2583455-2585498	control	BnaPAP2.A7-395	OK	9.63988	1.21502	-2.98804	-5.8621	5e-05	0.000289125	yes
BnaC01g44580D	BnaC01g44580D	-	chrC01_random:4074271-4075631	control	BnaPAP2.A7-395	OK	7.32937	78.4079	3.41924	7.21789	5e-05	0.000289125	yes
BnaC01g44890D	BnaC01g44890D	-	chrC01_random:4405964-4407271	control	BnaPAP2.A7-395	OK	0.573596	10.6438	4.21383	4.88486	0.0002	0.00100429	yes
BnaC02g00030D	BnaC02g00030D	-	chrC02:7376-8892	control	BnaPAP2.A7-395	OK	0.736832	3.97406	2.4312	2.28637	0.00565	0.0174231	yes
BnaC02g00370D	BnaC02g00370D	-	chrC02:129176-131485	control	BnaPAP2.A7-395	OK	0.566412	3.32696	2.55428	2.82068	0.0002	0.00100429	yes
BnaC02g00480D	BnaC02g00480D	-	chrC02:204785-206501	control	BnaPAP2.A7-395	OK	8.72119	1.17933	-2.88656	-4.34062	5e-05	0.000289125	yes
BnaC02g01150D	BnaC02g01150D	-	chrC02:489956-492317	control	BnaPAP2.A7-395	OK	23.0999	4.93601	-2.22647	-5.43748	5e-05	0.000289125	yes
BnaC02g01170D	BnaC02g01170D	-	chrC02:496803-497481	control	BnaPAP2.A7-395	OK	2.02383	11.2389	2.47334	3.06811	0.0001	0.000541534	yes
BnaC02g01720D	BnaC02g01720D	-	chrC02:750334-751854	control	BnaPAP2.A7-395	OK	16.1564	3.73007	-2.11483	-4.01637	5e-05	0.000289125	yes
BnaC02g01950D	BnaC02g01950D	-	chrC02:854187-855528	control	BnaPAP2.A7-395	OK	0.340767	2.81149	3.04448	3.01452	0.00365	0.0121358	yes
BnaC02g01960D	BnaC02g01960D	-	chrC02:865389-872249	control	BnaPAP2.A7-395	OK	27.7115	2.00509	-3.78875	-7.62002	5e-05	0.000289125	yes
BnaC02g02080D	BnaC02g02080D	-	chrC02:929222-933032	control	BnaPAP2.A7-395	OK	2.01761	10.2221	2.34097	4.95385	5e-05	0.000289125	yes
BnaC02g02540D	BnaC02g02540D	-	chrC02:1116771-1118718	control	BnaPAP2.A7-395	OK	0.702859	5.76694	3.0365	2.93531	0.0011	0.00439596	yes
BnaC02g02670D	BnaC02g02670D	-	chrC02:1174330-1175719	control	BnaPAP2.A7-395	OK	40.8128	169.196	2.0516	5.80954	5e-05	0.000289125	yes
BnaC02g02820D	BnaC02g02820D	-	chrC02:1298459-1299670	control	BnaPAP2.A7-395	OK	21.9652	2.09715	-3.38872	-4.48283	5e-05	0.000289125	yes
BnaC02g03050D	BnaC02g03050D	-	chrC02:1422197-1423394	control	BnaPAP2.A7-395	OK	10.4622	1.42534	-2.87581	-2.89221	0.0006	0.00261578	yes
BnaC02g03260D	BnaC02g03260D	-	chrC02:1549361-1551493	control	BnaPAP2.A7-395	OK	1.92115	12.8865	2.74582	5.65277	5e-05	0.000289125	yes
BnaC02g03490D	BnaC02g03490D	-	chrC02:1659483-1661767	control	BnaPAP2.A7-395	OK	9.19694	85.5618	3.21774	5.96112	5e-05	0.000289125	yes
BnaC02g04350D	BnaC02g04350D	-	chrC02:2219636-2222452	control	BnaPAP2.A7-395	OK	5.0963	0.770885	-2.72486	-3.80455	5e-05	0.000289125	yes
BnaC02g04400D	BnaC02g04400D	-	chrC02:2284870-2286827	control	BnaPAP2.A7-395	OK	1.49698	7.26024	2.27797	3.94507	5e-05	0.000289125	yes
BnaC02g04410D	BnaC02g04410D	-	chrC02:2288950-2290642	control	BnaPAP2.A7-395	OK	0.914399	5.14703	2.49284	3.37313	5e-05	0.000289125	yes
BnaC02g04480D	BnaC02g04480D	-	chrC02:2349674-2353564	control	BnaPAP2.A7-395	OK	0.154533	9.64307	5.96351	5.80489	0.0009	0.0037088	yes
BnaC02g04770D	BnaC02g04770D	-	chrC02:2518040-2519931	control	BnaPAP2.A7-395	OK	0.500014	3.27916	2.71329	2.86203	0.0005	0.0022386	yes
BnaC02g05030D	BnaC02g05030D	-	chrC02:2631160-2633384	control	BnaPAP2.A7-395	OK	14.5199	2.9365	-2.30587	-5.1523	5e-05	0.000289125	yes
BnaC02g05070D	BnaC02g05070D	-	chrC02:2648397-2649855	control	BnaPAP2.A7-395	OK	544.593	61.1935	-3.15373	-7.50514	5e-05	0.000289125	yes
BnaC02g05730D	BnaC02g05730D	-	chrC02:2986774-2994684	control	BnaPAP2.A7-395	OK	57.1607	237.616	2.05553	5.29732	5e-05	0.000289125	yes
BnaC02g05810D	BnaC02g05810D	-	chrC02:3032807-3033831	control	BnaPAP2.A7-395	OK	18.0971	74.0713	2.03316	4.22739	5e-05	0.000289125	yes
BnaC02g05960D	BnaC02g05960D	-	chrC02:3122321-3123291	control	BnaPAP2.A7-395	OK	8.94304	110.365	3.62537	8.03823	0.00185	0.00685998	yes
BnaC02g06090D	BnaC02g06090D	-	chrC02:3206240-3208112	control	BnaPAP2.A7-395	OK	0.40118	6.29301	3.97143	3.95902	0.00265	0.00928653	yes
BnaC02g06240D	BnaC02g06240D	-	chrC02:3323382-3324504	control	BnaPAP2.A7-395	OK	5.03911	27.2984	2.43757	5.2498	5e-05	0.000289125	yes
BnaC02g06250D	BnaC02g06250D	-	chrC02:3326503-3327631	control	BnaPAP2.A7-395	OK	1.1931	0.180503	-2.72462	-1.50684	0.00905	0.0258039	yes
BnaC02g06370D	BnaC02g06370D	-	chrC02:3407826-3409135	control	BnaPAP2.A7-395	OK	2.41914	39.6854	4.03604	6.8263	5e-05	0.000289125	yes
BnaC02g06670D	BnaC02g06670D	-	chrC02:3551136-3552169	control	BnaPAP2.A7-395	OK	14.6514	2.41142	-2.60308	-3.77592	5e-05	0.000289125	yes
BnaC02g06770D	BnaC02g06770D	-	chrC02:3633551-3636569	control	BnaPAP2.A7-395	OK	17.6578	3.88769	-2.18332	-4.7545	5e-05	0.000289125	yes
BnaC02g06990D	BnaC02g06990D	-	chrC02:3725905-3727498	control	BnaPAP2.A7-395	OK	394.608	33.3766	-3.56351	-8.97563	5e-05	0.000289125	yes
BnaC02g07160D	BnaC02g07160D	-	chrC02:3792820-3794732	control	BnaPAP2.A7-395	OK	2.27122	19.9618	3.13571	6.0733	5e-05	0.000289125	yes
BnaC02g08040D	BnaC02g08040D	-	chrC02:4343575-4345068	control	BnaPAP2.A7-395	OK	2.74515	16.3533	2.57462	4.8645	5e-05	0.000289125	yes
BnaC02g08260D	BnaC02g08260D	-	chrC02:4493014-4498815	control	BnaPAP2.A7-395	OK	0.234394	2.1331	3.18595	4.28424	5e-05	0.000289125	yes
BnaC02g08290D	BnaC02g08290D	-	chrC02:4515849-4518252	control	BnaPAP2.A7-395	OK	0.283008	3.07012	3.43938	2.85213	0.0031	0.0105855	yes
BnaC02g08600D	BnaC02g08600D	-	chrC02:4791279-4791944	control	BnaPAP2.A7-395	OK	10.059	53.6801	2.4159	4.43308	5e-05	0.000289125	yes
BnaC02g08740D	BnaC02g08740D	-	chrC02:4883165-4884592	control	BnaPAP2.A7-395	OK	6.66993	0.634979	-3.39289	-2.99377	0.0024	0.0085608	yes
BnaC02g09540D	BnaC02g09540D	-	chrC02:5272771-5275978	control	BnaPAP2.A7-395	OK	2.12963	0.388942	-2.45298	-2.59695	0.0012	0.00473555	yes
BnaC02g09890D	BnaC02g09890D	-	chrC02:5566455-5568355	control	BnaPAP2.A7-395	OK	0.320684	2.22829	2.79671	2.85158	0.0028	0.00972366	yes
BnaC02g10050D	BnaC02g10050D	-	chrC02:5695454-5695787	control	BnaPAP2.A7-395	OK	124.445	895.817	2.84769	5.18228	5e-05	0.000289125	yes
BnaC02g10060D	BnaC02g10060D	-	chrC02:5726458-5726794	control	BnaPAP2.A7-395	OK	14.8449	96.0222	2.6934	2.84436	0.0005	0.0022386	yes
BnaC02g10550D	BnaC02g10550D	-	chrC02:6074833-6079068	control	BnaPAP2.A7-395	OK	28.4593	6.4295	-2.14612	-5.67765	5e-05	0.000289125	yes
BnaC02g10800D	BnaC02g10800D	-	chrC02:6265152-6266455	control	BnaPAP2.A7-395	OK	3.3604	21.5686	2.68223	4.51495	5e-05	0.000289125	yes
BnaC02g11530D	BnaC02g11530D	-	chrC02:6854102-6856576	control	BnaPAP2.A7-395	OK	9.09297	0.979036	-3.21532	-5.33991	5e-05	0.000289125	yes
BnaC02g11560D	BnaC02g11560D	-	chrC02:6869429-6874269	control	BnaPAP2.A7-395	OK	6.40025	26.4127	2.04503	5.37756	5e-05	0.000289125	yes
BnaC02g12220D	BnaC02g12220D	-	chrC02:7703135-7705322	control	BnaPAP2.A7-395	OK	2.38165	0.262361	-3.18234	-2.51391	0.004	0.0130707	yes
BnaC02g12980D	BnaC02g12980D	-	chrC02:8295374-8298281	control	BnaPAP2.A7-395	OK	3.0825	33.6034	3.44643	8.72883	5e-05	0.000289125	yes
BnaC02g13840D	BnaC02g13840D	-	chrC02:9157687-9159863	control	BnaPAP2.A7-395	OK	23.5064	5.679	-2.04934	-4.95379	5e-05	0.000289125	yes
BnaC02g13860D	BnaC02g13860D	-	chrC02:9176363-9178587	control	BnaPAP2.A7-395	OK	12.7715	2.84589	-2.16598	-4.27203	5e-05	0.000289125	yes
BnaC02g15080D	BnaC02g15080D	-	chrC02:10579162-10582100	control	BnaPAP2.A7-395	OK	14.0343	0.644748	-4.44408	-5.87775	5e-05	0.000289125	yes
BnaC02g15270D	BnaC02g15270D	-	chrC02:10763664-10765889	control	BnaPAP2.A7-395	OK	1452.3	188.829	-2.94319	-4.51508	5e-05	0.000289125	yes
BnaC02g15950D	BnaC02g15950D	-	chrC02:11600160-11603654	control	BnaPAP2.A7-395	OK	0.673697	262.94	8.60842	12.2345	5e-05	0.000289125	yes
BnaC02g16130D	BnaC02g16130D	-	chrC02:11783760-11787268	control	BnaPAP2.A7-395	OK	7.6946	0.743969	-3.37053	-4.95179	5e-05	0.000289125	yes
BnaC02g16570D	BnaC02g16570D	-	chrC02:12131152-12131545	control	BnaPAP2.A7-395	OK	4.65292	20.3801	2.13095	1.84006	0.00895	0.0255607	yes
BnaC02g16650D	BnaC02g16650D	-	chrC02:12215764-12216412	control	BnaPAP2.A7-395	OK	27.7517	0.977852	-4.82682	-4.54964	0.00085	0.00353254	yes
BnaC02g17070D	BnaC02g17070D	-	chrC02:12441418-12442141	control	BnaPAP2.A7-395	OK	0.532678	9.04386	4.0856	4.14042	0.00865	0.024836	yes
BnaC02g17330D	BnaC02g17330D	-	chrC02:12857675-12860407	control	BnaPAP2.A7-395	OK	0.66605	9.73315	3.8692	5.68397	5e-05	0.000289125	yes
BnaC02g17390D	BnaC02g17390D	-	chrC02:12923514-12927166	control	BnaPAP2.A7-395	OK	1.13721	13.1851	3.53534	6.59232	5e-05	0.000289125	yes
BnaC02g17500D	BnaC02g17500D	-	chrC02:13089985-13091483	control	BnaPAP2.A7-395	OK	1.50344	25.2932	4.07241	6.9322	5e-05	0.000289125	yes
BnaC02g17620D	BnaC02g17620D	-	chrC02:13222950-13232266	control	BnaPAP2.A7-395	OK	26.5971	150.817	2.50346	7.07686	5e-05	0.000289125	yes
BnaC02g18310D	BnaC02g18310D	-	chrC02:14323925-14325345	control	BnaPAP2.A7-395	OK	5.83015	28.7065	2.29977	5.13792	5e-05	0.000289125	yes
BnaC02g19170D	BnaC02g19170D	-	chrC02:15416397-15418217	control	BnaPAP2.A7-395	OK	0.23059	3.2749	3.82805	2.45868	0.00365	0.0121358	yes
BnaC02g19250D	BnaC02g19250D	-	chrC02:15542831-15544913	control	BnaPAP2.A7-395	OK	3.68771	0.611232	-2.59293	-3.04674	0.00035	0.00164189	yes
BnaC02g19380D	BnaC02g19380D	-	chrC02:15711563-15713519	control	BnaPAP2.A7-395	OK	1.80497	0.381331	-2.24285	-2.3161	0.00195	0.00716906	yes
BnaC02g19720D	BnaC02g19720D	-	chrC02:16080381-16082642	control	BnaPAP2.A7-395	OK	7.32624	32.5897	2.15327	5.05938	5e-05	0.000289125	yes
BnaC02g20340D	BnaC02g20340D	-	chrC02:16728549-16729444	control	BnaPAP2.A7-395	OK	20.1051	84.866	2.07762	5.11259	5e-05	0.000289125	yes
BnaC02g21300D	BnaC02g21300D	-	chrC02:18051194-18056223	control	BnaPAP2.A7-395	OK	0.912095	7.37194	3.01479	6.58985	5e-05	0.000289125	yes
BnaC02g21720D	BnaC02g21720D	-	chrC02:18651828-18653098	control	BnaPAP2.A7-395	OK	14.8425	3.66425	-2.01815	-3.28835	5e-05	0.000289125	yes
BnaC02g22230D	BnaC02g22230D	-	chrC02:19074610-19075531	control	BnaPAP2.A7-395	OK	5.54424	0.760046	-2.86683	-3.0546	0.0004	0.00184208	yes
BnaC02g22640D	BnaC02g22640D	-	chrC02:19668789-19669803	control	BnaPAP2.A7-395	OK	5.8924	75.7461	3.68424	8.04608	5e-05	0.000289125	yes
BnaC02g23150D	BnaC02g23150D	-	chrC02:20157022-20159172	control	BnaPAP2.A7-395	OK	0.593891	2.56429	2.11029	2.64221	0.0007	0.00298619	yes
BnaC02g23540D	BnaC02g23540D	-	chrC02:20494223-20497507	control	BnaPAP2.A7-395	OK	0.465773	5.57361	3.58091	3.76464	0.00015	0.000777362	yes
BnaC02g25020D	BnaC02g25020D	-	chrC02:22383968-22388795	control	BnaPAP2.A7-395	OK	0.218893	1.76112	3.0082	3.62588	0.0001	0.000541534	yes
BnaC02g25610D	BnaC02g25610D	-	chrC02:22946927-22948165	control	BnaPAP2.A7-395	OK	3.65161	17.3842	2.25117	3.16724	0.0001	0.000541534	yes
BnaC02g25740D	BnaC02g25740D	-	chrC02:23021264-23023375	control	BnaPAP2.A7-395	OK	9.18863	1.64009	-2.48608	-4.23078	5e-05	0.000289125	yes
BnaC02g25840D	BnaC02g25840D	-	chrC02:23113374-23115827	control	BnaPAP2.A7-395	OK	0.481632	2.98703	2.63271	2.10377	0.00885	0.02533	yes
BnaC02g25950D	BnaC02g25950D	-	chrC02:23254596-23255218	control	BnaPAP2.A7-395	OK	12.5514	209.883	4.06366	6.5249	5e-05	0.000289125	yes
BnaC02g28020D	BnaC02g28020D	-	chrC02:26257366-26259578	control	BnaPAP2.A7-395	OK	1.42341	11.9743	3.07252	5.8795	5e-05	0.000289125	yes
BnaC02g28190D	BnaC02g28190D	-	chrC02:26560939-26563860	control	BnaPAP2.A7-395	OK	9.85607	54.1417	2.45765	6.92349	5e-05	0.000289125	yes
BnaC02g29160D	BnaC02g29160D	-	chrC02:28746626-28748828	control	BnaPAP2.A7-395	OK	0.225821	1.33179	2.56012	2.52562	0.0031	0.0105855	yes
BnaC02g30620D	BnaC02g30620D	-	chrC02:32389943-32391816	control	BnaPAP2.A7-395	OK	54.9266	3.12135	-4.13726	-7.65251	5e-05	0.000289125	yes
BnaC02g31000D	BnaC02g31000D	-	chrC02:32897194-32898477	control	BnaPAP2.A7-395	OK	1.54707	0.216044	-2.84014	-1.64782	0.00655	0.0196971	yes
BnaC02g31880D	BnaC02g31880D	-	chrC02:34290482-34291868	control	BnaPAP2.A7-395	OK	1.55177	8.0036	2.36673	3.95797	5e-05	0.000289125	yes
BnaC02g32550D	BnaC02g32550D	-	chrC02:35121862-35122659	control	BnaPAP2.A7-395	OK	2.85046	0.47483	-2.58571	-1.21587	0.00925	0.0263052	yes
BnaC02g32680D	BnaC02g32680D	-	chrC02:35230177-35232807	control	BnaPAP2.A7-395	OK	0.627146	7.39527	3.55973	5.05433	5e-05	0.000289125	yes
BnaC02g34050D	BnaC02g34050D	-	chrC02:36329090-36329714	control	BnaPAP2.A7-395	OK	1.23219	7.21904	2.55058	2.2425	0.00365	0.0121358	yes
BnaC02g35630D	BnaC02g35630D	-	chrC02:38390623-38391925	control	BnaPAP2.A7-395	OK	3.19965	15.8865	2.31182	4.84082	5e-05	0.000289125	yes
BnaC02g35880D	BnaC02g35880D	-	chrC02:38753919-38756260	control	BnaPAP2.A7-395	OK	1.13116	7.13747	2.65761	4.48263	5e-05	0.000289125	yes
BnaC02g36210D	BnaC02g36210D	-	chrC02:39333217-39334489	control	BnaPAP2.A7-395	OK	73.6644	802.417	3.44531	9.22908	5e-05	0.000289125	yes
BnaC02g36590D	BnaC02g36590D	-	chrC02:39618391-39619970	control	BnaPAP2.A7-395	OK	3.82744	0.64049	-2.57913	-2.89502	0.00065	0.00280425	yes
BnaC02g36630D	BnaC02g36630D	-	chrC02:39657067-39658066	control	BnaPAP2.A7-395	OK	5.75878	72.998	3.66402	8.19365	5e-05	0.000289125	yes
BnaC02g36720D	BnaC02g36720D	-	chrC02:39776118-39779209	control	BnaPAP2.A7-395	OK	0.0650904	6.23458	6.5817	3.64242	0.0026	0.00914299	yes
BnaC02g37040D	BnaC02g37040D	-	chrC02:40004242-40005125	control	BnaPAP2.A7-395	OK	742.077	3654.6	2.30007	3.29291	5e-05	0.000289125	yes
BnaC02g37580D	BnaC02g37580D	-	chrC02:40532615-40535827	control	BnaPAP2.A7-395	OK	1.46204	0.221503	-2.72259	-2.64818	0.00125	0.00489864	yes
BnaC02g37690D	BnaC02g37690D	-	chrC02:40667729-40668941	control	BnaPAP2.A7-395	OK	10.9512	2.5464	-2.10455	-3.67682	5e-05	0.000289125	yes
BnaC02g37910D	BnaC02g37910D	-	chrC02:40756263-40761062	control	BnaPAP2.A7-395	OK	12.5031	56.1124	2.16603	6.15952	5e-05	0.000289125	yes
BnaC02g38230D	BnaC02g38230D	-	chrC02:41231229-41233521	control	BnaPAP2.A7-395	OK	1.44832	8.23385	2.50718	4.28854	5e-05	0.000289125	yes
BnaC02g38630D	BnaC02g38630D	-	chrC02:41537800-41538514	control	BnaPAP2.A7-395	OK	3.97393	33.1313	3.05956	3.70205	0.0001	0.000541534	yes
BnaC02g38640D	BnaC02g38640D	-	chrC02:41539188-41539500	control	BnaPAP2.A7-395	OK	16.7536	151.384	3.17566	3.31281	0.0001	0.000541534	yes
BnaC02g38780D	BnaC02g38780D	-	chrC02:41766968-41769208	control	BnaPAP2.A7-395	OK	0.571264	3.71942	2.70285	2.53265	0.00245	0.00870915	yes
BnaC02g38800D	BnaC02g38800D	-	chrC02:41783535-41786190	control	BnaPAP2.A7-395	OK	180.972	33.5474	-2.43149	-6.47704	5e-05	0.000289125	yes
BnaC02g39030D	BnaC02g39030D	-	chrC02:42022982-42028628	control	BnaPAP2.A7-395	OK	1.81625	11.8906	2.71078	5.47356	5e-05	0.000289125	yes
BnaC02g39660D	BnaC02g39660D	-	chrC02:42542962-42552099	control	BnaPAP2.A7-395	OK	0.585423	2.73036	2.22154	2.71357	0.0005	0.0022386	yes
BnaC02g39770D	BnaC02g39770D	-	chrC02:42708619-42711994	control	BnaPAP2.A7-395	OK	0.442775	2.74805	2.63376	3.887	5e-05	0.000289125	yes
BnaC02g40040D	BnaC02g40040D	-	chrC02:42878814-42881614	control	BnaPAP2.A7-395	OK	2.94925	0.297642	-3.3087	-3.59408	0.0004	0.00184208	yes
BnaC02g40120D	BnaC02g40120D	-	chrC02:42962502-42963472	control	BnaPAP2.A7-395	OK	16.147	147.19	3.18834	6.84337	5e-05	0.000289125	yes
BnaC02g40130D	BnaC02g40130D	-	chrC02:42973986-42975606	control	BnaPAP2.A7-395	OK	3.54575	63.9845	4.17356	8.4489	5e-05	0.000289125	yes
BnaC02g40420D	BnaC02g40420D	-	chrC02:43367548-43370280	control	BnaPAP2.A7-395	OK	5.96975	97.9377	4.03612	10.4296	5e-05	0.000289125	yes
BnaC02g41520D	BnaC02g41520D	-	chrC02:44381594-44384341	control	BnaPAP2.A7-395	OK	5.75607	126.984	4.46341	10.5187	5e-05	0.000289125	yes
BnaC02g41640D	BnaC02g41640D	-	chrC02:44439822-44441435	control	BnaPAP2.A7-395	OK	3.75205	135.879	5.1785	9.29671	5e-05	0.000289125	yes
BnaC02g41790D	BnaC02g41790D	-	chrC02:44598026-44600079	control	BnaPAP2.A7-395	OK	0.66956	8.69696	3.69923	4.6092	0.00505	0.0158664	yes
BnaC02g41860D	BnaC02g41860D	-	chrC02:44703228-44706976	control	BnaPAP2.A7-395	OK	1.78172	10.8302	2.60372	3.95084	5e-05	0.000289125	yes
BnaC02g42860D	BnaC02g42860D	-	chrC02:45270615-45272643	control	BnaPAP2.A7-395	OK	0.981468	5.21807	2.4105	3.0904	0.0002	0.00100429	yes
BnaC02g42890D	BnaC02g42890D	-	chrC02:45290715-45291407	control	BnaPAP2.A7-395	OK	139.496	634.907	2.18632	6.01398	5e-05	0.000289125	yes
BnaC02g42990D	BnaC02g42990D	-	chrC02:45413829-45418121	control	BnaPAP2.A7-395	OK	2.79264	0.599561	-2.21965	-3.17199	0.0002	0.00100429	yes
BnaC02g44320D	BnaC02g44320D	-	chrC02_random:118951-119263	control	BnaPAP2.A7-395	OK	119.186	779.781	2.70985	5.8924	5e-05	0.000289125	yes
BnaC02g44590D	BnaC02g44590D	-	chrC02_random:387616-388583	control	BnaPAP2.A7-395	OK	8.96193	234.39	4.70895	9.32541	5e-05	0.000289125	yes
BnaC02g44630D	BnaC02g44630D	-	chrC02_random:420582-421611	control	BnaPAP2.A7-395	OK	4.61157	0.348375	-3.72655	-3.58457	0.00625	0.018935	yes
BnaC02g44790D	BnaC02g44790D	-	chrC02_random:588262-588649	control	BnaPAP2.A7-395	OK	22.6366	4.50193	-2.33004	-3.69831	0.00945	0.0267637	yes
BnaC02g45000D	BnaC02g45000D	-	chrC02_random:819619-820610	control	BnaPAP2.A7-395	OK	9.54624	1.44187	-2.72699	-2.91398	0.00135	0.00524563	yes
BnaC02g45070D	BnaC02g45070D	-	chrC02_random:863140-864125	control	BnaPAP2.A7-395	OK	6.00629	29.7209	2.30693	3.99179	5e-05	0.000289125	yes
BnaC02g45160D	BnaC02g45160D	-	chrC02_random:902352-903018	control	BnaPAP2.A7-395	OK	370.099	2.57525	-7.16705	-8.86485	5e-05	0.000289125	yes
BnaC02g45340D	BnaC02g45340D	-	chrC02_random:1053514-1061637	control	BnaPAP2.A7-395	OK	0.321207	2.28894	2.8331	4.25699	5e-05	0.000289125	yes
BnaC02g45630D	BnaC02g45630D	-	chrC02_random:1369677-1373080	control	BnaPAP2.A7-395	OK	2.6386	14.0835	2.41616	5.00962	5e-05	0.000289125	yes
BnaC02g47920D	BnaC02g47920D	-	chrC02_random:4012418-4013400	control	BnaPAP2.A7-395	OK	12.5503	54.8271	2.12717	4.79239	5e-05	0.000289125	yes
BnaC02g48230D	BnaC02g48230D	-	chrC02_random:4422503-4422941	control	BnaPAP2.A7-395	OK	2.76938	12.7797	2.20622	1.81858	0.0078	0.022785	yes
BnaC02g48280D	BnaC02g48280D	-	chrC02_random:4473343-4478009	control	BnaPAP2.A7-395	OK	0.111814	1.68823	3.91633	2.13548	0.0026	0.00914299	yes
BnaC02g48370D	BnaC02g48370D	-	chrC02_random:4627792-4630571	control	BnaPAP2.A7-395	OK	0.881203	4.15473	2.23721	3.80672	5e-05	0.000289125	yes
BnaC02g48660D	BnaC02g48660D	-	chrC02_random:4887110-4888690	control	BnaPAP2.A7-395	OK	7.11841	58.9103	3.04889	7.23746	5e-05	0.000289125	yes
BnaC02g48820D	BnaC02g48820D	-	chrC02_random:5025809-5026724	control	BnaPAP2.A7-395	OK	25.2527	6.21303	-2.02307	-4.31227	5e-05	0.000289125	yes
BnaC03g00210D	BnaC03g00210D	-	chrC03:123158-125240	control	BnaPAP2.A7-395	OK	3.72862	0.813348	-2.1967	-3.57393	5e-05	0.000289125	yes
BnaC03g00220D	BnaC03g00220D	-	chrC03:125805-127322	control	BnaPAP2.A7-395	OK	38.3784	3.7269	-3.36425	-5.93165	5e-05	0.000289125	yes
BnaC03g01480D	BnaC03g01480D	-	chrC03:681748-682461	control	BnaPAP2.A7-395	OK	1.85505	9.14563	2.30162	2.56073	0.0017	0.00639426	yes
BnaC03g01760D	BnaC03g01760D	-	chrC03:851210-852670	control	BnaPAP2.A7-395	OK	46.2382	5.47331	-3.0786	-4.69748	5e-05	0.000289125	yes
BnaC03g01890D	BnaC03g01890D	-	chrC03:911213-913479	control	BnaPAP2.A7-395	OK	1.22546	5.1665	2.07586	3.23304	5e-05	0.000289125	yes
BnaC03g02030D	BnaC03g02030D	-	chrC03:956104-959178	control	BnaPAP2.A7-395	OK	1.17771	7.69773	2.70844	4.56122	5e-05	0.000289125	yes
BnaC03g02410D	BnaC03g02410D	-	chrC03:1155649-1156639	control	BnaPAP2.A7-395	OK	0.226547	1.39865	2.62615	1.52133	0.00985	0.0277054	yes
BnaC03g02420D	BnaC03g02420D	-	chrC03:1157522-1159312	control	BnaPAP2.A7-395	OK	1.30848	10.3087	2.9779	4.8491	5e-05	0.000289125	yes
BnaC03g02850D	BnaC03g02850D	-	chrC03:1388278-1390257	control	BnaPAP2.A7-395	OK	0.640574	18.0495	4.81645	6.16085	5e-05	0.000289125	yes
BnaC03g03340D	BnaC03g03340D	-	chrC03:1608564-1611285	control	BnaPAP2.A7-395	OK	1.16586	24.0197	4.36475	8.31952	5e-05	0.000289125	yes
BnaC03g03480D	BnaC03g03480D	-	chrC03:1706602-1707310	control	BnaPAP2.A7-395	OK	4.38326	42.6976	3.28408	4.72169	5e-05	0.000289125	yes
BnaC03g03530D	BnaC03g03530D	-	chrC03:1718326-1720725	control	BnaPAP2.A7-395	OK	3.98082	25.8016	2.69632	6.12873	5e-05	0.000289125	yes
BnaC03g04820D	BnaC03g04820D	-	chrC03:2334496-2338828	control	BnaPAP2.A7-395	OK	0.547471	3.99836	2.86855	4.59008	5e-05	0.000289125	yes
BnaC03g05040D	BnaC03g05040D	-	chrC03:2432741-2433784	control	BnaPAP2.A7-395	OK	15.2082	2.95722	-2.36253	-3.1807	5e-05	0.000289125	yes
BnaC03g05650D	BnaC03g05650D	-	chrC03:2727914-2730037	control	BnaPAP2.A7-395	OK	0.634533	4.03816	2.66993	3.642	5e-05	0.000289125	yes
BnaC03g05680D	BnaC03g05680D	-	chrC03:2742238-2746132	control	BnaPAP2.A7-395	OK	2.16978	9.7058	2.1613	5.10245	5e-05	0.000289125	yes
BnaC03g05820D	BnaC03g05820D	-	chrC03:2838367-2840604	control	BnaPAP2.A7-395	OK	24.954	2.31446	-3.43052	-5.25517	5e-05	0.000289125	yes
BnaC03g06120D	BnaC03g06120D	-	chrC03:2968071-2969560	control	BnaPAP2.A7-395	OK	339.611	47.7116	-2.83147	-7.16061	5e-05	0.000289125	yes
BnaC03g06270D	BnaC03g06270D	-	chrC03:3047675-3050378	control	BnaPAP2.A7-395	OK	1.25087	15.709	3.6506	6.38075	5e-05	0.000289125	yes
BnaC03g06630D	BnaC03g06630D	-	chrC03:3175749-3177839	control	BnaPAP2.A7-395	OK	0.854109	4.6567	2.44682	3.5815	5e-05	0.000289125	yes
BnaC03g06660D	BnaC03g06660D	-	chrC03:3187655-3192707	control	BnaPAP2.A7-395	OK	1.35773	6.15365	2.18024	3.75915	5e-05	0.000289125	yes
BnaC03g06850D	BnaC03g06850D	-	chrC03:3274807-3275662	control	BnaPAP2.A7-395	OK	22.0335	254.061	3.5274	4.35806	5e-05	0.000289125	yes
BnaC03g06920D	BnaC03g06920D	-	chrC03:3298808-3299781	control	BnaPAP2.A7-395	OK	4.98827	34.6572	2.79655	4.0453	5e-05	0.000289125	yes
BnaC03g07000D	BnaC03g07000D	-	chrC03:3331516-3333010	control	BnaPAP2.A7-395	OK	1.99019	20.9012	3.39261	4.83099	5e-05	0.000289125	yes
BnaC03g07540D	BnaC03g07540D	-	chrC03:3559639-3561287	control	BnaPAP2.A7-395	OK	11.682	81.4816	2.80218	5.67973	5e-05	0.000289125	yes
BnaC03g07610D	BnaC03g07610D	-	chrC03:3586710-3591533	control	BnaPAP2.A7-395	OK	1.52246	7.62712	2.32473	3.89891	5e-05	0.000289125	yes
BnaC03g07650D	BnaC03g07650D	-	chrC03:3608239-3608785	control	BnaPAP2.A7-395	OK	7.26917	159.38	4.45454	7.84354	5e-05	0.000289125	yes
BnaC03g08250D	BnaC03g08250D	-	chrC03:3895304-3896591	control	BnaPAP2.A7-395	OK	0.975136	11.7364	3.58925	3.87924	0.00025	0.00122607	yes
BnaC03g08260D	BnaC03g08260D	-	chrC03:3897701-3900220	control	BnaPAP2.A7-395	OK	22.7176	4.13388	-2.45824	-5.5014	5e-05	0.000289125	yes
BnaC03g08310D	BnaC03g08310D	-	chrC03:3932437-3934132	control	BnaPAP2.A7-395	OK	13.6378	1.16032	-3.55501	-5.63836	5e-05	0.000289125	yes
BnaC03g08580D	BnaC03g08580D	-	chrC03:4062185-4064049	control	BnaPAP2.A7-395	OK	1.91224	8.61961	2.17236	3.0708	5e-05	0.000289125	yes
BnaC03g08810D	BnaC03g08810D	-	chrC03:4137563-4139071	control	BnaPAP2.A7-395	OK	10.1331	2.50589	-2.01569	-2.89904	5e-05	0.000289125	yes
BnaC03g08950D	BnaC03g08950D	-	chrC03:4243993-4247449	control	BnaPAP2.A7-395	OK	1.22541	0.255102	-2.26411	-2.4529	0.0018	0.00670602	yes
BnaC03g09230D	BnaC03g09230D	-	chrC03:4412383-4417736	control	BnaPAP2.A7-395	OK	0.226069	2.85472	3.65851	5.26951	5e-05	0.000289125	yes
BnaC03g09340D	BnaC03g09340D	-	chrC03:4477458-4478928	control	BnaPAP2.A7-395	OK	0.35096	2.10769	2.58629	2.29996	0.0036	0.0120063	yes
BnaC03g09670D	BnaC03g09670D	-	chrC03:4650959-4657024	control	BnaPAP2.A7-395	OK	2.20313	0.525596	-2.06753	-2.65286	0.00035	0.00164189	yes
BnaC03g09830D	BnaC03g09830D	-	chrC03:4716287-4717250	control	BnaPAP2.A7-395	OK	55.8669	278.812	2.31923	6.37152	5e-05	0.000289125	yes
BnaC03g09860D	BnaC03g09860D	-	chrC03:4730208-4731219	control	BnaPAP2.A7-395	OK	12.0979	2.68608	-2.17118	-3.82737	5e-05	0.000289125	yes
BnaC03g09930D	BnaC03g09930D	-	chrC03:4750545-4751916	control	BnaPAP2.A7-395	OK	5.57545	0.734144	-2.92495	-4.13504	5e-05	0.000289125	yes
BnaC03g10000D	BnaC03g10000D	-	chrC03:4775050-4775919	control	BnaPAP2.A7-395	OK	42.138	4.75327	-3.14813	-5.89626	5e-05	0.000289125	yes
BnaC03g10560D	BnaC03g10560D	-	chrC03:5071849-5073061	control	BnaPAP2.A7-395	OK	9.98644	0.86241	-3.53353	-3.29048	0.0008	0.00335229	yes
BnaC03g11030D	BnaC03g11030D	-	chrC03:5360636-5361065	control	BnaPAP2.A7-395	OK	5.13523	85.838	4.06312	4.79594	5e-05	0.000289125	yes
BnaC03g11050D	BnaC03g11050D	-	chrC03:5372614-5374427	control	BnaPAP2.A7-395	OK	1.6467	18.7275	3.50751	5.0537	5e-05	0.000289125	yes
BnaC03g11070D	BnaC03g11070D	-	chrC03:5394059-5395757	control	BnaPAP2.A7-395	OK	0.47174	3.4397	2.86622	3.27312	0.0002	0.00100429	yes
BnaC03g12500D	BnaC03g12500D	-	chrC03:6035935-6037471	control	BnaPAP2.A7-395	OK	4.33116	0.818806	-2.40316	-3.08641	0.00015	0.000777362	yes
BnaC03g12980D	BnaC03g12980D	-	chrC03:6232589-6234927	control	BnaPAP2.A7-395	OK	3.43742	0.653066	-2.39603	-3.44652	5e-05	0.000289125	yes
BnaC03g13250D	BnaC03g13250D	-	chrC03:6385044-6389080	control	BnaPAP2.A7-395	OK	0.346612	1.47595	2.09025	2.42235	0.00095	0.0038843	yes
BnaC03g14320D	BnaC03g14320D	-	chrC03:6883223-6887971	control	BnaPAP2.A7-395	OK	3.89621	17.861	2.19667	5.46409	5e-05	0.000289125	yes
BnaC03g14350D	BnaC03g14350D	-	chrC03:6891012-6892591	control	BnaPAP2.A7-395	OK	3.01594	14.4274	2.25813	4.75733	5e-05	0.000289125	yes
BnaC03g14510D	BnaC03g14510D	-	chrC03:6979939-6982218	control	BnaPAP2.A7-395	OK	1.53648	6.91352	2.16979	3.60692	5e-05	0.000289125	yes
BnaC03g14650D	BnaC03g14650D	-	chrC03:7091015-7093707	control	BnaPAP2.A7-395	OK	0.432665	2.15965	2.31947	2.52959	0.00115	0.00456141	yes
BnaC03g15940D	BnaC03g15940D	-	chrC03:8050981-8052369	control	BnaPAP2.A7-395	OK	69.149	15.8301	-2.12704	-5.59133	5e-05	0.000289125	yes
BnaC03g16290D	BnaC03g16290D	-	chrC03:8259833-8261357	control	BnaPAP2.A7-395	OK	25.4903	5.76941	-2.14345	-4.48595	5e-05	0.000289125	yes
BnaC03g16650D	BnaC03g16650D	-	chrC03:8481833-8484680	control	BnaPAP2.A7-395	OK	8.30699	1.45044	-2.51783	-4.72326	5e-05	0.000289125	yes
BnaC03g17100D	BnaC03g17100D	-	chrC03:8730114-8732363	control	BnaPAP2.A7-395	OK	1.19785	11.8104	3.30153	5.07904	5e-05	0.000289125	yes
BnaC03g18120D	BnaC03g18120D	-	chrC03:9278230-9280725	control	BnaPAP2.A7-395	OK	0.246411	1.46659	2.57333	2.23477	0.00445	0.0142994	yes
BnaC03g18390D	BnaC03g18390D	-	chrC03:9437277-9439276	control	BnaPAP2.A7-395	OK	1.01657	15.8696	3.96448	4.69643	5e-05	0.000289125	yes
BnaC03g18910D	BnaC03g18910D	-	chrC03:9752236-9755127	control	BnaPAP2.A7-395	OK	0.574628	2.33044	2.0199	2.17869	0.0031	0.0105855	yes
BnaC03g19520D	BnaC03g19520D	-	chrC03:10170918-10174711	control	BnaPAP2.A7-395	OK	0.106333	3.57601	5.07168	2.7173	0.0026	0.00914299	yes
BnaC03g20910D	BnaC03g20910D	-	chrC03:11164497-11166525	control	BnaPAP2.A7-395	OK	38.2102	5.59248	-2.7724	-6.96356	5e-05	0.000289125	yes
BnaC03g20920D	BnaC03g20920D	-	chrC03:11172484-11174685	control	BnaPAP2.A7-395	OK	1.41035	0.193973	-2.86212	-2.39533	0.0067	0.0200912	yes
BnaC03g20950D	BnaC03g20950D	-	chrC03:11192270-11192876	control	BnaPAP2.A7-395	OK	40.2902	1.40857	-4.83812	-4.4988	0.00025	0.00122607	yes
BnaC03g21590D	BnaC03g21590D	-	chrC03:11679140-11681030	control	BnaPAP2.A7-395	OK	2.21004	9.85641	2.15699	3.52688	5e-05	0.000289125	yes
BnaC03g21660D	BnaC03g21660D	-	chrC03:11702893-11703825	control	BnaPAP2.A7-395	OK	3.68098	50.8314	3.78756	3.55105	0.0015	0.00573725	yes
BnaC03g21860D	BnaC03g21860D	-	chrC03:11873867-11875145	control	BnaPAP2.A7-395	OK	14.8635	2.20291	-2.75429	-4.60777	5e-05	0.000289125	yes
BnaC03g22020D	BnaC03g22020D	-	chrC03:12050327-12052959	control	BnaPAP2.A7-395	OK	0.1516	5.10318	5.07306	5.44961	0.00045	0.00204334	yes
BnaC03g22030D	BnaC03g22030D	-	chrC03:12056609-12058590	control	BnaPAP2.A7-395	OK	0.424625	58.5959	7.10847	7.63293	5e-05	0.000289125	yes
BnaC03g22200D	BnaC03g22200D	-	chrC03:12128932-12130103	control	BnaPAP2.A7-395	OK	6.46805	39.302	2.6032	5.39726	5e-05	0.000289125	yes
BnaC03g22460D	BnaC03g22460D	-	chrC03:12402566-12404231	control	BnaPAP2.A7-395	OK	2.18567	0.459131	-2.2511	-2.54028	0.00075	0.00317366	yes
BnaC03g22580D	BnaC03g22580D	-	chrC03:12464592-12467346	control	BnaPAP2.A7-395	OK	0.515563	3.6072	2.80666	2.70331	0.00625	0.018935	yes
BnaC03g22750D	BnaC03g22750D	-	chrC03:12587343-12588839	control	BnaPAP2.A7-395	OK	0.505812	24.8937	5.62103	4.79769	0.00705	0.020943	yes
BnaC03g23130D	BnaC03g23130D	-	chrC03:12822696-12823242	control	BnaPAP2.A7-395	OK	23.4782	4.68124	-2.32636	-2.57347	0.00085	0.00353254	yes
BnaC03g23750D	BnaC03g23750D	-	chrC03:13250435-13251108	control	BnaPAP2.A7-395	OK	12015.7	1208.32	-3.31385	-6.55444	5e-05	0.000289125	yes
BnaC03g23770D	BnaC03g23770D	-	chrC03:13254622-13255762	control	BnaPAP2.A7-395	OK	4952.72	667.595	-2.89118	-7.67236	5e-05	0.000289125	yes
BnaC03g23970D	BnaC03g23970D	-	chrC03:13425626-13427455	control	BnaPAP2.A7-395	OK	10.4693	43.8381	2.06602	5.43567	5e-05	0.000289125	yes
BnaC03g24120D	BnaC03g24120D	-	chrC03:13541675-13542298	control	BnaPAP2.A7-395	OK	3.79559	33.0572	3.12257	4.33049	5e-05	0.000289125	yes
BnaC03g24360D	BnaC03g24360D	-	chrC03:13695895-13697335	control	BnaPAP2.A7-395	OK	108.447	6.90125	-3.974	-8.47375	5e-05	0.000289125	yes
BnaC03g24510D	BnaC03g24510D	-	chrC03:13751371-13754204	control	BnaPAP2.A7-395	OK	0.928264	6.88498	2.89085	5.52069	5e-05	0.000289125	yes
BnaC03g24650D	BnaC03g24650D	-	chrC03:13840186-13841176	control	BnaPAP2.A7-395	OK	1.08732	6.43206	2.5645	3.34492	0.0001	0.000541534	yes
BnaC03g24700D	BnaC03g24700D	-	chrC03:13877788-13878961	control	BnaPAP2.A7-395	OK	15.7067	2.40884	-2.70497	-5.26491	5e-05	0.000289125	yes
BnaC03g24720D	BnaC03g24720D	-	chrC03:13886009-13888734	control	BnaPAP2.A7-395	OK	3.68584	0.273687	-3.75139	-3.66871	0.00115	0.00456141	yes
BnaC03g24860D	BnaC03g24860D	-	chrC03:13968266-13970181	control	BnaPAP2.A7-395	OK	0.266478	3.37412	3.66242	3.31605	0.0005	0.0022386	yes
BnaC03g24930D	BnaC03g24930D	-	chrC03:13990337-13991325	control	BnaPAP2.A7-395	OK	1.46248	8.32238	2.50858	2.4264	0.00305	0.0104385	yes
BnaC03g25290D	BnaC03g25290D	-	chrC03:14204503-14207170	control	BnaPAP2.A7-395	OK	3.63339	14.84	2.03011	4.46455	5e-05	0.000289125	yes
BnaC03g26060D	BnaC03g26060D	-	chrC03:14733032-14735951	control	BnaPAP2.A7-395	OK	43.9365	3.80927	-3.52783	-7.52281	5e-05	0.000289125	yes
BnaC03g26130D	BnaC03g26130D	-	chrC03:14756450-14759907	control	BnaPAP2.A7-395	OK	120.536	24.3272	-2.30882	-6.33865	5e-05	0.000289125	yes
BnaC03g26410D	BnaC03g26410D	-	chrC03:15002874-15003186	control	BnaPAP2.A7-395	OK	25.4332	184.516	2.85896	3.52158	5e-05	0.000289125	yes
BnaC03g26940D	BnaC03g26940D	-	chrC03:15484278-15485712	control	BnaPAP2.A7-395	OK	3.32863	0.731187	-2.18662	-2.55043	0.00075	0.00317366	yes
BnaC03g27100D	BnaC03g27100D	-	chrC03:15590802-15598095	control	BnaPAP2.A7-395	OK	1.27656	7.03789	2.46289	4.09739	5e-05	0.000289125	yes
BnaC03g27120D	BnaC03g27120D	-	chrC03:15622431-15625700	control	BnaPAP2.A7-395	OK	0.320736	3.3106	3.36764	3.07915	0.00105	0.00422526	yes
BnaC03g27390D	BnaC03g27390D	-	chrC03:15891407-15893624	control	BnaPAP2.A7-395	OK	2.66153	11.8501	2.15457	3.62422	5e-05	0.000289125	yes
BnaC03g28310D	BnaC03g28310D	-	chrC03:16689419-16690364	control	BnaPAP2.A7-395	OK	4.47404	23.7545	2.40855	4.81619	5e-05	0.000289125	yes
BnaC03g28340D	BnaC03g28340D	-	chrC03:16713223-16715002	control	BnaPAP2.A7-395	OK	22.4789	254.861	3.50307	9.40999	5e-05	0.000289125	yes
BnaC03g28450D	BnaC03g28450D	-	chrC03:16774472-16776697	control	BnaPAP2.A7-395	OK	0.26283	4.50829	4.10038	3.19632	0.009	0.0256883	yes
BnaC03g28920D	BnaC03g28920D	-	chrC03:17111628-17112099	control	BnaPAP2.A7-395	OK	36.1613	152.024	2.07178	2.84493	0.0003	0.0014363	yes
BnaC03g29330D	BnaC03g29330D	-	chrC03:17541538-17543113	control	BnaPAP2.A7-395	OK	83.0384	18.4031	-2.17383	-5.87408	5e-05	0.000289125	yes
BnaC03g29580D	BnaC03g29580D	-	chrC03:17727618-17728119	control	BnaPAP2.A7-395	OK	185.814	27.9518	-2.73284	-6.0626	5e-05	0.000289125	yes
BnaC03g30460D	BnaC03g30460D	-	chrC03:18540214-18542585	control	BnaPAP2.A7-395	OK	7.29711	1.26346	-2.52994	-4.26072	5e-05	0.000289125	yes
BnaC03g30600D	BnaC03g30600D	-	chrC03:18631402-18632756	control	BnaPAP2.A7-395	OK	1.86748	24.516	3.71456	6.27886	5e-05	0.000289125	yes
BnaC03g30870D	BnaC03g30870D	-	chrC03:18807353-18808456	control	BnaPAP2.A7-395	OK	32.6134	6.09846	-2.41895	-3.99239	5e-05	0.000289125	yes
BnaC03g30880D	BnaC03g30880D	-	chrC03:18817833-18818929	control	BnaPAP2.A7-395	OK	33.1469	4.9932	-2.73084	-4.40066	5e-05	0.000289125	yes
BnaC03g31160D	BnaC03g31160D	-	chrC03:19078378-19082314	control	BnaPAP2.A7-395	OK	1.44502	21.1562	3.87192	8.10151	5e-05	0.000289125	yes
BnaC03g31360D	BnaC03g31360D	-	chrC03:19183307-19186396	control	BnaPAP2.A7-395	OK	0.106226	1.25167	3.55865	3.00178	0.0056	0.0172971	yes
BnaC03g31730D	BnaC03g31730D	-	chrC03:19523452-19524228	control	BnaPAP2.A7-395	OK	13.3856	55.8256	2.06025	4.26259	5e-05	0.000289125	yes
BnaC03g32070D	BnaC03g32070D	-	chrC03:19713537-19717006	control	BnaPAP2.A7-395	OK	1.46261	8.54001	2.5457	4.2011	5e-05	0.000289125	yes
BnaC03g32350D	BnaC03g32350D	-	chrC03:19884715-19886200	control	BnaPAP2.A7-395	OK	1.39737	12.0166	3.10424	4.56472	5e-05	0.000289125	yes
BnaC03g32530D	BnaC03g32530D	-	chrC03:19971481-19972568	control	BnaPAP2.A7-395	OK	13.3762	70.8216	2.40452	5.63367	5e-05	0.000289125	yes
BnaC03g32910D	BnaC03g32910D	-	chrC03:20155952-20156639	control	BnaPAP2.A7-395	OK	25.8333	1.23687	-4.38446	-6.09687	0.0001	0.000541534	yes
BnaC03g33280D	BnaC03g33280D	-	chrC03:20319810-20322126	control	BnaPAP2.A7-395	OK	1.55814	0.194688	-3.0006	-2.1783	0.0095	0.0268703	yes
BnaC03g33650D	BnaC03g33650D	-	chrC03:20497514-20501012	control	BnaPAP2.A7-395	OK	0.67787	16.2726	4.58529	5.17182	5e-05	0.000289125	yes
BnaC03g35330D	BnaC03g35330D	-	chrC03:21479645-21482069	control	BnaPAP2.A7-395	OK	6.1453	31.7256	2.36809	6.4297	5e-05	0.000289125	yes
BnaC03g36390D	BnaC03g36390D	-	chrC03:21996931-21997273	control	BnaPAP2.A7-395	OK	8.35548	215.935	4.69173	10.7907	0.0009	0.0037088	yes
BnaC03g37520D	BnaC03g37520D	-	chrC03:22982446-22983677	control	BnaPAP2.A7-395	OK	55.2612	3.52639	-3.97	-7.09796	5e-05	0.000289125	yes
BnaC03g37570D	BnaC03g37570D	-	chrC03:23003070-23004970	control	BnaPAP2.A7-395	OK	0.760933	3.08266	2.01834	2.0143	0.0033	0.0111546	yes
BnaC03g37710D	BnaC03g37710D	-	chrC03:23065538-23066657	control	BnaPAP2.A7-395	OK	27.0327	120.985	2.16206	6.17195	5e-05	0.000289125	yes
BnaC03g37790D	BnaC03g37790D	-	chrC03:23119321-23121832	control	BnaPAP2.A7-395	OK	7.6164	37.0079	2.28065	5.87529	5e-05	0.000289125	yes
BnaC03g38110D	BnaC03g38110D	-	chrC03:23367823-23370729	control	BnaPAP2.A7-395	OK	2.91836	14.2666	2.28942	5.24972	5e-05	0.000289125	yes
BnaC03g38540D	BnaC03g38540D	-	chrC03:23625906-23627981	control	BnaPAP2.A7-395	OK	28.6779	193.455	2.75398	6.95521	5e-05	0.000289125	yes
BnaC03g39190D	BnaC03g39190D	-	chrC03:24181305-24181644	control	BnaPAP2.A7-395	OK	10.7074	60.5178	2.49875	2.48588	0.00275	0.00958062	yes
BnaC03g39560D	BnaC03g39560D	-	chrC03:24548288-24549710	control	BnaPAP2.A7-395	OK	4.47131	166.77	5.22102	10.278	5e-05	0.000289125	yes
BnaC03g39760D	BnaC03g39760D	-	chrC03:24822083-24822711	control	BnaPAP2.A7-395	OK	2.4825	34.0382	3.77729	4.51182	5e-05	0.000289125	yes
BnaC03g40630D	BnaC03g40630D	-	chrC03:25518483-25519758	control	BnaPAP2.A7-395	OK	0.335142	2.87305	3.09974	2.70298	0.0009	0.0037088	yes
BnaC03g41300D	BnaC03g41300D	-	chrC03:26253995-26260511	control	BnaPAP2.A7-395	OK	0.955264	6.85157	2.84246	6.11093	5e-05	0.000289125	yes
BnaC03g41430D	BnaC03g41430D	-	chrC03:26345786-26350477	control	BnaPAP2.A7-395	OK	2.73022	18.5418	2.76369	7.34385	5e-05	0.000289125	yes
BnaC03g41850D	BnaC03g41850D	-	chrC03:26708049-26708370	control	BnaPAP2.A7-395	OK	274.39	1809.58	2.72136	6.68542	5e-05	0.000289125	yes
BnaC03g41920D	BnaC03g41920D	-	chrC03:26750815-26751478	control	BnaPAP2.A7-395	OK	21.9817	0.722273	-4.92762	-5.78608	0.00705	0.020943	yes
BnaC03g42000D	BnaC03g42000D	-	chrC03:26815537-26819740	control	BnaPAP2.A7-395	OK	0.353053	3.8346	3.44112	3.93796	0.0001	0.000541534	yes
BnaC03g42170D	BnaC03g42170D	-	chrC03:26969623-26972914	control	BnaPAP2.A7-395	OK	1.73685	7.26519	2.06452	4.38658	5e-05	0.000289125	yes
BnaC03g44110D	BnaC03g44110D	-	chrC03:29196028-29196920	control	BnaPAP2.A7-395	OK	663.505	2660.06	2.00328	3.42932	5e-05	0.000289125	yes
BnaC03g44150D	BnaC03g44150D	-	chrC03:29292954-29293728	control	BnaPAP2.A7-395	OK	7.88002	43.1522	2.45316	5.25235	5e-05	0.000289125	yes
BnaC03g44340D	BnaC03g44340D	-	chrC03:29466061-29466349	control	BnaPAP2.A7-395	OK	10567.2	2341.22	-2.17426	-6.25941	5e-05	0.000289125	yes
BnaC03g45470D	BnaC03g45470D	-	chrC03:30460606-30461095	control	BnaPAP2.A7-395	OK	38.5679	269.159	2.80298	6.64583	5e-05	0.000289125	yes
BnaC03g45540D	BnaC03g45540D	-	chrC03:30595660-30596947	control	BnaPAP2.A7-395	OK	37.4313	152.715	2.02852	5.26561	5e-05	0.000289125	yes
BnaC03g45630D	BnaC03g45630D	-	chrC03:30650153-30651728	control	BnaPAP2.A7-395	OK	134.38	1.72223	-6.2859	-11.4153	5e-05	0.000289125	yes
BnaC03g45950D	BnaC03g45950D	-	chrC03:30969615-30972158	control	BnaPAP2.A7-395	OK	6.66433	0.243733	-4.77309	-5.63915	5e-05	0.000289125	yes
BnaC03g46230D	BnaC03g46230D	-	chrC03:31162549-31166160	control	BnaPAP2.A7-395	OK	0.330353	1.52625	2.20791	2.01701	0.00585	0.0179229	yes
BnaC03g46410D	BnaC03g46410D	-	chrC03:31329783-31333780	control	BnaPAP2.A7-395	OK	4.30616	22.1946	2.36574	6.27925	5e-05	0.000289125	yes
BnaC03g46570D	BnaC03g46570D	-	chrC03:31567536-31569856	control	BnaPAP2.A7-395	OK	15.5831	72.7272	2.22251	5.61541	5e-05	0.000289125	yes
BnaC03g46850D	BnaC03g46850D	-	chrC03:31810369-31812877	control	BnaPAP2.A7-395	OK	5.00079	1.20012	-2.05898	-2.63709	0.0006	0.00261578	yes
BnaC03g47550D	BnaC03g47550D	-	chrC03:32611677-32613830	control	BnaPAP2.A7-395	OK	31.5648	5.09084	-2.63234	-5.44369	5e-05	0.000289125	yes
BnaC03g47560D	BnaC03g47560D	-	chrC03:32615361-32617631	control	BnaPAP2.A7-395	OK	1.80094	0.266582	-2.75609	-2.59599	0.00295	0.0101602	yes
BnaC03g47840D	BnaC03g47840D	-	chrC03:32928774-32930694	control	BnaPAP2.A7-395	OK	0.56195	6.31249	3.4897	4.2402	5e-05	0.000289125	yes
BnaC03g47910D	BnaC03g47910D	-	chrC03:32961019-32964241	control	BnaPAP2.A7-395	OK	0.94201	4.14133	2.13628	3.40042	5e-05	0.000289125	yes
BnaC03g48070D	BnaC03g48070D	-	chrC03:33049947-33051676	control	BnaPAP2.A7-395	OK	109.899	18.4255	-2.5764	-7.69918	5e-05	0.000289125	yes
[truncated: 1,132 more rows]

## Sheet: BnaPAP2.A7-910_VS_control
test_id	gene_id	gene	locus	sample_1	sample_2	status	value_1	value_2	log2(fold_change)	test_stat	p_value	q_value	significant
BnaA01g00140D	BnaA01g00140D	-	chrA01:44857-46343	Control	BnaPAP2.A7-910	OK	0.682156	4.19333	2.61992	3.62605	5e-05	0.000194693	yes
BnaA01g00430D	BnaA01g00430D	-	chrA01:236689-238521	Control	BnaPAP2.A7-910	OK	1.69844	17.2706	3.34604	7.46584	5e-05	0.000194693	yes
BnaA01g00450D	BnaA01g00450D	-	chrA01:251309-251987	Control	BnaPAP2.A7-910	OK	9.96224	105.978	3.41115	8.04393	5e-05	0.000194693	yes
BnaA01g00580D	BnaA01g00580D	-	chrA01:315445-317538	Control	BnaPAP2.A7-910	OK	0.156187	2.14771	3.78145	3.06112	0.0035	0.0089505	yes
BnaA01g01200D	BnaA01g01200D	-	chrA01:631612-632040	Control	BnaPAP2.A7-910	OK	5.05119	75.4071	3.90001	7.6685	0.0001	0.000370363	yes
BnaA01g02460D	BnaA01g02460D	-	chrA01:1248043-1251570	Control	BnaPAP2.A7-910	OK	0.343075	10.6768	4.95981	7.31593	5e-05	0.000194693	yes
BnaA01g02510D	BnaA01g02510D	-	chrA01:1262846-1265322	Control	BnaPAP2.A7-910	OK	25.4467	2.12954	-3.57887	-8.62857	5e-05	0.000194693	yes
BnaA01g02870D	BnaA01g02870D	-	chrA01:1406034-1407429	Control	BnaPAP2.A7-910	OK	0.334051	6.06724	4.1829	4.25891	0.00015	0.000536894	yes
BnaA01g02930D	BnaA01g02930D	-	chrA01:1431693-1434256	Control	BnaPAP2.A7-910	OK	2.63703	19.0009	2.84908	8.31291	5e-05	0.000194693	yes
BnaA01g02970D	BnaA01g02970D	-	chrA01:1450645-1452014	Control	BnaPAP2.A7-910	OK	1.62776	29.1014	4.16013	8.52309	5e-05	0.000194693	yes
BnaA01g03590D	BnaA01g03590D	-	chrA01:1680365-1682304	Control	BnaPAP2.A7-910	OK	4.17043	26.3072	2.65719	7.47105	5e-05	0.000194693	yes
BnaA01g04120D	BnaA01g04120D	-	chrA01:1895817-1897628	Control	BnaPAP2.A7-910	OK	0.477069	10.3989	4.44609	3.84088	0.0026	0.00688762	yes
BnaA01g04300D	BnaA01g04300D	-	chrA01:1987052-1988397	Control	BnaPAP2.A7-910	OK	2.67182	13.1521	2.2994	2.99365	0.00035	0.00115894	yes
BnaA01g04550D	BnaA01g04550D	-	chrA01:2125912-2128201	Control	BnaPAP2.A7-910	OK	0.740328	17.0548	4.52587	6.89436	5e-05	0.000194693	yes
BnaA01g04900D	BnaA01g04900D	-	chrA01:2273087-2275720	Control	BnaPAP2.A7-910	OK	0.478673	3.60063	2.91114	3.31621	0.00035	0.00115894	yes
BnaA01g05020D	BnaA01g05020D	-	chrA01:2356829-2357467	Control	BnaPAP2.A7-910	OK	4.24745	50.9935	3.58564	5.80065	5e-05	0.000194693	yes
BnaA01g05140D	BnaA01g05140D	-	chrA01:2405263-2407901	Control	BnaPAP2.A7-910	OK	14.7148	2.68471	-2.45443	-7.28412	5e-05	0.000194693	yes
BnaA01g05240D	BnaA01g05240D	-	chrA01:2447817-2451424	Control	BnaPAP2.A7-910	OK	1.43855	17.4397	3.59969	10.3126	5e-05	0.000194693	yes
BnaA01g05720D	BnaA01g05720D	-	chrA01:2654503-2655772	Control	BnaPAP2.A7-910	OK	7.36692	45.4045	2.6237	6.00626	5e-05	0.000194693	yes
BnaA01g06300D	BnaA01g06300D	-	chrA01:2907305-2908275	Control	BnaPAP2.A7-910	OK	3.17419	0.61233	-2.37401	-2.26991	0.0042	0.0105014	yes
BnaA01g06600D	BnaA01g06600D	-	chrA01:3053043-3053538	Control	BnaPAP2.A7-910	OK	99.919	4.18147	-4.57868	-7.05746	5e-05	0.000194693	yes
BnaA01g06800D	BnaA01g06800D	-	chrA01:3149188-3152797	Control	BnaPAP2.A7-910	OK	86.5961	16.9683	-2.35146	-9.56186	5e-05	0.000194693	yes
BnaA01g06870D	BnaA01g06870D	-	chrA01:3233479-3235047	Control	BnaPAP2.A7-910	OK	0.391637	2.06564	2.399	2.34886	0.0058	0.0139582	yes
BnaA01g07550D	BnaA01g07550D	-	chrA01:3516320-3518766	Control	BnaPAP2.A7-910	OK	2.67033	30.359	3.50704	9.11155	5e-05	0.000194693	yes
BnaA01g07950D	BnaA01g07950D	-	chrA01:3750528-3751786	Control	BnaPAP2.A7-910	OK	0.788901	6.58256	3.06073	2.44834	0.00745	0.017361	yes
BnaA01g07960D	BnaA01g07960D	-	chrA01:3752952-3758595	Control	BnaPAP2.A7-910	OK	4.99684	46.8512	3.229	12.7527	5e-05	0.000194693	yes
BnaA01g08120D	BnaA01g08120D	-	chrA01:3845829-3848123	Control	BnaPAP2.A7-910	OK	4.12701	25.8003	2.64422	7.01424	5e-05	0.000194693	yes
BnaA01g08460D	BnaA01g08460D	-	chrA01:4038455-4040383	Control	BnaPAP2.A7-910	OK	1.12859	12.8598	3.51028	6.80846	5e-05	0.000194693	yes
BnaA01g08490D	BnaA01g08490D	-	chrA01:4052231-4055235	Control	BnaPAP2.A7-910	OK	1.57002	12.2631	2.96547	8.4001	5e-05	0.000194693	yes
BnaA01g08710D	BnaA01g08710D	-	chrA01:4194600-4196204	Control	BnaPAP2.A7-910	OK	37.3806	8.11787	-2.20312	-7.41854	5e-05	0.000194693	yes
BnaA01g08860D	BnaA01g08860D	-	chrA01:4288616-4290081	Control	BnaPAP2.A7-910	OK	8.02551	1.30917	-2.61595	-4.75442	5e-05	0.000194693	yes
BnaA01g09310D	BnaA01g09310D	-	chrA01:4540738-4543761	Control	BnaPAP2.A7-910	OK	1.63829	0.36908	-2.15018	-2.74615	0.00085	0.00257204	yes
BnaA01g09520D	BnaA01g09520D	-	chrA01:4672711-4674196	Control	BnaPAP2.A7-910	OK	77.709	10.4962	-2.88821	-10.6808	5e-05	0.000194693	yes
BnaA01g09900D	BnaA01g09900D	-	chrA01:4881103-4882894	Control	BnaPAP2.A7-910	OK	27.1616	113.955	2.06883	8.35346	5e-05	0.000194693	yes
BnaA01g09940D	BnaA01g09940D	-	chrA01:4897862-4898933	Control	BnaPAP2.A7-910	OK	444.92	21.8878	-4.34535	-12.9708	5e-05	0.000194693	yes
BnaA01g10020D	BnaA01g10020D	-	chrA01:4995217-4998864	Control	BnaPAP2.A7-910	OK	10.7597	2.33539	-2.2039	-5.75499	5e-05	0.000194693	yes
BnaA01g10090D	BnaA01g10090D	-	chrA01:5027044-5028385	Control	BnaPAP2.A7-910	OK	0.522611	3.77664	2.8533	2.93913	0.002	0.00548763	yes
BnaA01g10340D	BnaA01g10340D	-	chrA01:5164442-5165620	Control	BnaPAP2.A7-910	OK	2.05638	12.6027	2.61556	3.90986	5e-05	0.000194693	yes
BnaA01g10620D	BnaA01g10620D	-	chrA01:5299628-5303058	Control	BnaPAP2.A7-910	OK	0.623047	8.93075	3.84137	8.11483	5e-05	0.000194693	yes
BnaA01g10740D	BnaA01g10740D	-	chrA01:5351766-5353374	Control	BnaPAP2.A7-910	OK	1.92763	0.386071	-2.31989	-2.84662	0.0001	0.000370363	yes
BnaA01g10980D	BnaA01g10980D	-	chrA01:5474693-5478975	Control	BnaPAP2.A7-910	OK	0.186703	4.54721	4.60616	6.50593	5e-05	0.000194693	yes
BnaA01g11190D	BnaA01g11190D	-	chrA01:5568559-5569405	Control	BnaPAP2.A7-910	OK	46.9367	352.462	2.90868	11.2855	5e-05	0.000194693	yes
BnaA01g11650D	BnaA01g11650D	-	chrA01:5820560-5826444	Control	BnaPAP2.A7-910	OK	0.665877	8.30625	3.64087	9.01118	5e-05	0.000194693	yes
BnaA01g11920D	BnaA01g11920D	-	chrA01:5970385-5973164	Control	BnaPAP2.A7-910	OK	0.921126	4.91105	2.41456	5.04623	5e-05	0.000194693	yes
BnaA01g12060D	BnaA01g12060D	-	chrA01:6045665-6046713	Control	BnaPAP2.A7-910	OK	113.573	19.1753	-2.5663	-9.48752	5e-05	0.000194693	yes
BnaA01g12440D	BnaA01g12440D	-	chrA01:6219599-6220758	Control	BnaPAP2.A7-910	OK	1.88455	0.244927	-2.94379	-2.14935	0.00655	0.0155397	yes
BnaA01g12800D	BnaA01g12800D	-	chrA01:6399617-6402685	Control	BnaPAP2.A7-910	OK	4.48326	0.9791	-2.19502	-4.64013	5e-05	0.000194693	yes
BnaA01g13280D	BnaA01g13280D	-	chrA01:6719646-6721806	Control	BnaPAP2.A7-910	OK	1.24212	33.2409	4.74208	9.3443	5e-05	0.000194693	yes
BnaA01g13430D	BnaA01g13430D	-	chrA01:6837019-6839112	Control	BnaPAP2.A7-910	OK	16.014	140.308	3.13119	13.1023	5e-05	0.000194693	yes
BnaA01g13460D	BnaA01g13460D	-	chrA01:6846923-6849821	Control	BnaPAP2.A7-910	OK	3.78889	21.4702	2.50249	7.38202	5e-05	0.000194693	yes
BnaA01g13530D	BnaA01g13530D	-	chrA01:6878303-6880568	Control	BnaPAP2.A7-910	OK	22.2438	5.46538	-2.02501	-3.97607	5e-05	0.000194693	yes
BnaA01g13700D	BnaA01g13700D	-	chrA01:6974365-6975615	Control	BnaPAP2.A7-910	OK	46.9477	8.64032	-2.4419	-8.43802	5e-05	0.000194693	yes
BnaA01g13860D	BnaA01g13860D	-	chrA01:7044637-7046806	Control	BnaPAP2.A7-910	OK	5.2507	31.2551	2.57351	7.65428	5e-05	0.000194693	yes
BnaA01g13990D	BnaA01g13990D	-	chrA01:7104485-7107682	Control	BnaPAP2.A7-910	OK	2.44981	11.455	2.22524	6.33077	5e-05	0.000194693	yes
BnaA01g14130D	BnaA01g14130D	-	chrA01:7182549-7184089	Control	BnaPAP2.A7-910	OK	4.48492	22.773	2.34417	6.90916	5e-05	0.000194693	yes
BnaA01g14450D	BnaA01g14450D	-	chrA01:7296964-7299641	Control	BnaPAP2.A7-910	OK	0.355017	83.7419	7.88192	5.73037	0.0026	0.00688762	yes
BnaA01g14600D	BnaA01g14600D	-	chrA01:7368367-7370944	Control	BnaPAP2.A7-910	OK	1.24654	13.5757	3.44503	7.91724	5e-05	0.000194693	yes
BnaA01g14870D	BnaA01g14870D	-	chrA01:7505306-7508828	Control	BnaPAP2.A7-910	OK	23.5922	4.21804	-2.48367	-7.57399	5e-05	0.000194693	yes
BnaA01g15310D	BnaA01g15310D	-	chrA01:7829899-7832216	Control	BnaPAP2.A7-910	OK	10.1502	2.29062	-2.1477	-5.87938	5e-05	0.000194693	yes
BnaA01g15350D	BnaA01g15350D	-	chrA01:7849559-7851287	Control	BnaPAP2.A7-910	OK	26.3221	3.99626	-2.71955	-7.29504	5e-05	0.000194693	yes
BnaA01g15810D	BnaA01g15810D	-	chrA01:8110093-8113001	Control	BnaPAP2.A7-910	OK	3.10138	14.5852	2.23352	7.23435	5e-05	0.000194693	yes
BnaA01g15910D	BnaA01g15910D	-	chrA01:8166382-8167843	Control	BnaPAP2.A7-910	OK	2.03251	23.6689	3.54166	7.53626	5e-05	0.000194693	yes
BnaA01g16090D	BnaA01g16090D	-	chrA01:8240468-8241365	Control	BnaPAP2.A7-910	OK	4.50322	0.654228	-2.78309	-2.84197	0.0017	0.00474312	yes
BnaA01g16260D	BnaA01g16260D	-	chrA01:8342624-8345558	Control	BnaPAP2.A7-910	OK	2.02897	13.5087	2.73507	8.63825	5e-05	0.000194693	yes
BnaA01g16370D	BnaA01g16370D	-	chrA01:8442536-8444141	Control	BnaPAP2.A7-910	OK	19.4371	0.562356	-5.11118	-4.89324	0.00265	0.00698919	yes
BnaA01g16440D	BnaA01g16440D	-	chrA01:8495974-8497559	Control	BnaPAP2.A7-910	OK	273.55	1361.4	2.31521	7.71454	5e-05	0.000194693	yes
BnaA01g16840D	BnaA01g16840D	-	chrA01:8810305-8811728	Control	BnaPAP2.A7-910	OK	5.04983	1.1835	-2.09317	-3.40782	5e-05	0.000194693	yes
BnaA01g17610D	BnaA01g17610D	-	chrA01:9305915-9306587	Control	BnaPAP2.A7-910	OK	0.837684	7.26389	3.11627	2.84004	0.0082	0.0188659	yes
BnaA01g17630D	BnaA01g17630D	-	chrA01:9310110-9313196	Control	BnaPAP2.A7-910	OK	19.8954	91.8937	2.20753	8.97377	5e-05	0.000194693	yes
BnaA01g17700D	BnaA01g17700D	-	chrA01:9380334-9381153	Control	BnaPAP2.A7-910	OK	6.08652	65.9536	3.43776	7.00722	5e-05	0.000194693	yes
BnaA01g17840D	BnaA01g17840D	-	chrA01:9445453-9447322	Control	BnaPAP2.A7-910	OK	0.86647	7.27481	3.06969	4.56731	5e-05	0.000194693	yes
BnaA01g17940D	BnaA01g17940D	-	chrA01:9483861-9485751	Control	BnaPAP2.A7-910	OK	92.4293	5.01874	-4.20295	-14.7426	5e-05	0.000194693	yes
BnaA01g18040D	BnaA01g18040D	-	chrA01:9538955-9541598	Control	BnaPAP2.A7-910	OK	0.875378	10.5183	3.58685	7.50795	5e-05	0.000194693	yes
BnaA01g18050D	BnaA01g18050D	-	chrA01:9544547-9544979	Control	BnaPAP2.A7-910	OK	11.5776	87.978	2.92581	5.47383	5e-05	0.000194693	yes
BnaA01g18180D	BnaA01g18180D	-	chrA01:9700048-9701488	Control	BnaPAP2.A7-910	OK	2.90539	37.2365	3.67991	9.81864	5e-05	0.000194693	yes
BnaA01g18340D	BnaA01g18340D	-	chrA01:9824254-9832787	Control	BnaPAP2.A7-910	OK	17.0936	3.62717	-2.23654	-8.54454	5e-05	0.000194693	yes
BnaA01g18450D	BnaA01g18450D	-	chrA01:9990569-9994830	Control	BnaPAP2.A7-910	OK	4.8514	0.335104	-3.85572	-6.82312	5e-05	0.000194693	yes
BnaA01g19550D	BnaA01g19550D	-	chrA01:10984778-10985621	Control	BnaPAP2.A7-910	OK	2.30163	16.8749	2.87415	4.86187	5e-05	0.000194693	yes
BnaA01g20040D	BnaA01g20040D	-	chrA01:11627930-11629983	Control	BnaPAP2.A7-910	OK	50.8253	298.389	2.55358	10.3105	5e-05	0.000194693	yes
BnaA01g20560D	BnaA01g20560D	-	chrA01:12446013-12447219	Control	BnaPAP2.A7-910	OK	14.198	64.3604	2.18048	8.15562	5e-05	0.000194693	yes
BnaA01g21170D	BnaA01g21170D	-	chrA01:13017029-13019640	Control	BnaPAP2.A7-910	OK	0.266355	1.30151	2.28877	2.50738	0.00205	0.00561128	yes
BnaA01g21380D	BnaA01g21380D	-	chrA01:13235776-13236907	Control	BnaPAP2.A7-910	OK	117.555	482.365	2.03679	8.46783	5e-05	0.000194693	yes
BnaA01g22240D	BnaA01g22240D	-	chrA01:14609519-14611544	Control	BnaPAP2.A7-910	OK	8.78602	0.524004	-4.06756	-7.30282	5e-05	0.000194693	yes
BnaA01g23770D	BnaA01g23770D	-	chrA01:16151946-16154229	Control	BnaPAP2.A7-910	OK	12.8082	1.43738	-3.15555	-6.70171	5e-05	0.000194693	yes
BnaA01g23900D	BnaA01g23900D	-	chrA01:16332234-16335802	Control	BnaPAP2.A7-910	OK	3.01389	16.5735	2.45918	7.22067	5e-05	0.000194693	yes
BnaA01g24440D	BnaA01g24440D	-	chrA01:16799650-16800534	Control	BnaPAP2.A7-910	OK	847.751	4.84271	-7.45168	-14.4848	5e-05	0.000194693	yes
BnaA01g24750D	BnaA01g24750D	-	chrA01:17131512-17134202	Control	BnaPAP2.A7-910	OK	1.87112	7.7408	2.04858	5.01163	5e-05	0.000194693	yes
BnaA01g24810D	BnaA01g24810D	-	chrA01:17175094-17181120	Control	BnaPAP2.A7-910	OK	0.581739	6.76756	3.54019	6.72021	5e-05	0.000194693	yes
BnaA01g24990D	BnaA01g24990D	-	chrA01:17466897-17468391	Control	BnaPAP2.A7-910	OK	324.971	31.6306	-3.36092	-12.6127	5e-05	0.000194693	yes
BnaA01g25400D	BnaA01g25400D	-	chrA01:17766535-17766856	Control	BnaPAP2.A7-910	OK	109.049	986.295	3.17704	8.6576	5e-05	0.000194693	yes
BnaA01g25600D	BnaA01g25600D	-	chrA01:17861624-17862128	Control	BnaPAP2.A7-910	OK	16.1548	250.93	3.95725	8.21825	5e-05	0.000194693	yes
BnaA01g25720D	BnaA01g25720D	-	chrA01:17923592-17926227	Control	BnaPAP2.A7-910	OK	90.2397	15.0602	-2.58302	-9.20226	5e-05	0.000194693	yes
BnaA01g25860D	BnaA01g25860D	-	chrA01:18040759-18043435	Control	BnaPAP2.A7-910	OK	9.68324	63.6395	2.71636	10.3685	5e-05	0.000194693	yes
BnaA01g26700D	BnaA01g26700D	-	chrA01:18696671-18698259	Control	BnaPAP2.A7-910	OK	10.0066	1.8283	-2.45238	-4.539	5e-05	0.000194693	yes
BnaA01g26960D	BnaA01g26960D	-	chrA01:18879917-18881812	Control	BnaPAP2.A7-910	OK	1.39833	19.9103	3.83174	9.02146	5e-05	0.000194693	yes
BnaA01g27000D	BnaA01g27000D	-	chrA01:18894287-18896949	Control	BnaPAP2.A7-910	OK	56.0603	357.023	2.67096	10.7471	5e-05	0.000194693	yes
BnaA01g27130D	BnaA01g27130D	-	chrA01:18957101-18958814	Control	BnaPAP2.A7-910	OK	1.01394	5.50652	2.44117	4.08795	5e-05	0.000194693	yes
BnaA01g27350D	BnaA01g27350D	-	chrA01:19094856-19095408	Control	BnaPAP2.A7-910	OK	20.0524	2.0419	-3.29579	-3.67411	0.00055	0.00174386	yes
BnaA01g27410D	BnaA01g27410D	-	chrA01:19162951-19163596	Control	BnaPAP2.A7-910	OK	8.92776	39.6301	2.15022	5.46266	5e-05	0.000194693	yes
BnaA01g27680D	BnaA01g27680D	-	chrA01:19321940-19322906	Control	BnaPAP2.A7-910	OK	185.85	39.0453	-2.25091	-7.69333	5e-05	0.000194693	yes
BnaA01g27890D	BnaA01g27890D	-	chrA01:19438394-19439677	Control	BnaPAP2.A7-910	OK	10.2523	1.52861	-2.74566	-3.85741	5e-05	0.000194693	yes
BnaA01g27940D	BnaA01g27940D	-	chrA01:19481198-19481898	Control	BnaPAP2.A7-910	OK	53.2557	2.09137	-4.67042	-4.81673	5e-05	0.000194693	yes
BnaA01g28110D	BnaA01g28110D	-	chrA01:19627416-19628780	Control	BnaPAP2.A7-910	OK	24.7754	111.252	2.16686	7.14495	5e-05	0.000194693	yes
BnaA01g28120D	BnaA01g28120D	-	chrA01:19629033-19630394	Control	BnaPAP2.A7-910	OK	17.6023	79.638	2.17769	7.2532	5e-05	0.000194693	yes
BnaA01g28170D	BnaA01g28170D	-	chrA01:19676938-19680711	Control	BnaPAP2.A7-910	OK	1.65642	6.76733	2.03052	4.9389	5e-05	0.000194693	yes
BnaA01g28190D	BnaA01g28190D	-	chrA01:19684663-19685940	Control	BnaPAP2.A7-910	OK	9.50381	41.7631	2.13565	6.8861	5e-05	0.000194693	yes
BnaA01g28200D	BnaA01g28200D	-	chrA01:19689166-19689857	Control	BnaPAP2.A7-910	OK	44.2542	264.49	2.57932	7.56433	5e-05	0.000194693	yes
BnaA01g28600D	BnaA01g28600D	-	chrA01:19885369-19886139	Control	BnaPAP2.A7-910	OK	4.48913	0.328299	-3.77335	-2.58708	0.00265	0.00698919	yes
BnaA01g28640D	BnaA01g28640D	-	chrA01:19908427-19911147	Control	BnaPAP2.A7-910	OK	0.984938	20.7362	4.39598	10.3281	5e-05	0.000194693	yes
BnaA01g28800D	BnaA01g28800D	-	chrA01:20005700-20009200	Control	BnaPAP2.A7-910	OK	9.88128	0.516566	-4.25767	-8.38419	5e-05	0.000194693	yes
BnaA01g28900D	BnaA01g28900D	-	chrA01:20038067-20039231	Control	BnaPAP2.A7-910	OK	0.550022	15.0057	4.76988	4.90391	0.0026	0.00688762	yes
BnaA01g29010D	BnaA01g29010D	-	chrA01:20116798-20117968	Control	BnaPAP2.A7-910	OK	6.16408	1.38796	-2.15092	-3.96748	5e-05	0.000194693	yes
BnaA01g29500D	BnaA01g29500D	-	chrA01:20436425-20437842	Control	BnaPAP2.A7-910	OK	1.18246	7.84487	2.72996	4.77552	5e-05	0.000194693	yes
BnaA01g29750D	BnaA01g29750D	-	chrA01:20540781-20542456	Control	BnaPAP2.A7-910	OK	0.129565	1.111	3.10011	1.84322	0.0056	0.0135364	yes
BnaA01g30650D	BnaA01g30650D	-	chrA01:20977792-20980370	Control	BnaPAP2.A7-910	OK	1.33891	5.547	2.05065	4.66395	5e-05	0.000194693	yes
BnaA01g30810D	BnaA01g30810D	-	chrA01:21036971-21038607	Control	BnaPAP2.A7-910	OK	2.18049	19.6423	3.17124	5.88778	5e-05	0.000194693	yes
BnaA01g30830D	BnaA01g30830D	-	chrA01:21042541-21043677	Control	BnaPAP2.A7-910	OK	5.87621	32.6172	2.47268	7.00149	5e-05	0.000194693	yes
BnaA01g31910D	BnaA01g31910D	-	chrA01:21590762-21591986	Control	BnaPAP2.A7-910	OK	20.5155	170.741	3.05703	7.47992	5e-05	0.000194693	yes
BnaA01g31950D	BnaA01g31950D	-	chrA01:21606930-21607541	Control	BnaPAP2.A7-910	OK	14.1895	205.015	3.85283	5.27309	5e-05	0.000194693	yes
BnaA01g32040D	BnaA01g32040D	-	chrA01:21661182-21663454	Control	BnaPAP2.A7-910	OK	20.2686	4.76293	-2.08933	-6.36843	5e-05	0.000194693	yes
BnaA01g32240D	BnaA01g32240D	-	chrA01:21732507-21733416	Control	BnaPAP2.A7-910	OK	1.14844	7.85373	2.7737	2.15008	0.00845	0.0193758	yes
BnaA01g32740D	BnaA01g32740D	-	chrA01:22124389-22125214	Control	BnaPAP2.A7-910	OK	5.57495	1.32658	-2.07124	-3.06371	0.00165	0.00462165	yes
BnaA01g32780D	BnaA01g32780D	-	chrA01:22138796-22141184	Control	BnaPAP2.A7-910	OK	12.8079	2.76365	-2.21239	-6.07683	5e-05	0.000194693	yes
BnaA01g32910D	BnaA01g32910D	-	chrA01:22207917-22210762	Control	BnaPAP2.A7-910	OK	4.01496	0.721558	-2.4762	-5.31067	5e-05	0.000194693	yes
BnaA01g33010D	BnaA01g33010D	-	chrA01:22353368-22355357	Control	BnaPAP2.A7-910	OK	127.012	26.9751	-2.23527	-8.279	5e-05	0.000194693	yes
BnaA01g33030D	BnaA01g33030D	-	chrA01:22361122-22362295	Control	BnaPAP2.A7-910	OK	2.22476	0.536991	-2.05068	-2.72345	0.00215	0.0058507	yes
BnaA01g33250D	BnaA01g33250D	-	chrA01:22557334-22559157	Control	BnaPAP2.A7-910	OK	134.683	9.04996	-3.89551	-13.264	5e-05	0.000194693	yes
BnaA01g33280D	BnaA01g33280D	-	chrA01:22568316-22570719	Control	BnaPAP2.A7-910	OK	55.7909	10.4948	-2.41036	-8.33124	5e-05	0.000194693	yes
BnaA01g33290D	BnaA01g33290D	-	chrA01:22572788-22574016	Control	BnaPAP2.A7-910	OK	34.4243	4.91412	-2.80842	-8.25125	5e-05	0.000194693	yes
BnaA01g33420D	BnaA01g33420D	-	chrA01:22639436-22640999	Control	BnaPAP2.A7-910	OK	21.3903	2.94269	-2.86175	-6.53007	5e-05	0.000194693	yes
BnaA01g33500D	BnaA01g33500D	-	chrA01:22699697-22702639	Control	BnaPAP2.A7-910	OK	202.348	39.4816	-2.35759	-8.64788	5e-05	0.000194693	yes
BnaA01g33520D	BnaA01g33520D	-	chrA01:22706171-22708461	Control	BnaPAP2.A7-910	OK	17.3702	3.64726	-2.25173	-6.20722	5e-05	0.000194693	yes
BnaA01g33530D	BnaA01g33530D	-	chrA01:22709121-22711083	Control	BnaPAP2.A7-910	OK	7.84673	1.21392	-2.69242	-5.19967	5e-05	0.000194693	yes
BnaA01g33560D	BnaA01g33560D	-	chrA01:22725016-22726429	Control	BnaPAP2.A7-910	OK	224.703	54.7087	-2.03817	-7.61911	5e-05	0.000194693	yes
BnaA01g33640D	BnaA01g33640D	-	chrA01:22768677-22774131	Control	BnaPAP2.A7-910	OK	72.8214	17.8485	-2.02856	-7.08419	5e-05	0.000194693	yes
BnaA01g33800D	BnaA01g33800D	-	chrA01:22901880-22903095	Control	BnaPAP2.A7-910	OK	32.5818	5.45576	-2.57821	-7.0893	5e-05	0.000194693	yes
BnaA01g33850D	BnaA01g33850D	-	chrA01:22925525-22927518	Control	BnaPAP2.A7-910	OK	56.5355	6.67538	-3.08224	-10.188	5e-05	0.000194693	yes
BnaA01g33870D	BnaA01g33870D	-	chrA01:22936339-22937269	Control	BnaPAP2.A7-910	OK	105.954	20.4945	-2.37013	-8.96368	5e-05	0.000194693	yes
BnaA01g33890D	BnaA01g33890D	-	chrA01:22944953-22946597	Control	BnaPAP2.A7-910	OK	33.1597	7.94018	-2.06219	-6.36392	5e-05	0.000194693	yes
BnaA01g33900D	BnaA01g33900D	-	chrA01:22949731-22953141	Control	BnaPAP2.A7-910	OK	6.90647	1.32943	-2.37714	-5.60415	5e-05	0.000194693	yes
BnaA01g34060D	BnaA01g34060D	-	chrA01:23035478-23038706	Control	BnaPAP2.A7-910	OK	620.463	7.35559	-6.39836	-18.9476	5e-05	0.000194693	yes
BnaA01g34090D	BnaA01g34090D	-	chrA01:23046450-23047990	Control	BnaPAP2.A7-910	OK	20.6122	2.88833	-2.83519	-7.00207	5e-05	0.000194693	yes
BnaA01g34290D	BnaA01g34290D	-	chrA01:23095004-23095700	Control	BnaPAP2.A7-910	OK	4.49706	19.7956	2.13813	4.54805	5e-05	0.000194693	yes
BnaA01g34370D	BnaA01g34370D	-	chrA01:23210530-23211564	Control	BnaPAP2.A7-910	OK	13.8618	1.20706	-3.52154	-6.19275	5e-05	0.000194693	yes
BnaA01g34380D	BnaA01g34380D	-	chrA01:23212058-23215079	Control	BnaPAP2.A7-910	OK	12.3459	1.14269	-3.43353	-6.67784	5e-05	0.000194693	yes
BnaA01g34610D	BnaA01g34610D	-	chrA01_random:55859-57664	Control	BnaPAP2.A7-910	OK	0.905389	11.9788	3.7258	7.29794	5e-05	0.000194693	yes
BnaA01g34960D	BnaA01g34960D	-	chrA01_random:288296-289306	Control	BnaPAP2.A7-910	OK	39.8417	6.53401	-2.60824	-4.04085	5e-05	0.000194693	yes
BnaA01g34970D	BnaA01g34970D	-	chrA01_random:293111-294737	Control	BnaPAP2.A7-910	OK	3.81697	22.9761	2.58963	5.12064	5e-05	0.000194693	yes
BnaA01g34980D	BnaA01g34980D	-	chrA01_random:304735-306520	Control	BnaPAP2.A7-910	OK	6.09175	0.7983	-2.93185	-4.4878	5e-05	0.000194693	yes
BnaA01g36530D	BnaA01g36530D	-	chrA01_random:2075332-2076811	Control	BnaPAP2.A7-910	OK	7.79055	0.48831	-3.99586	-5.99309	5e-05	0.000194693	yes
BnaA01g37100D	BnaA01g37100D	-	chrA01_random:2475986-2479596	Control	BnaPAP2.A7-910	OK	0.0771852	13.8025	7.48239	4.23587	0.0026	0.00688762	yes
BnaA01g37120D	BnaA01g37120D	-	chrA01_random:2496315-2496873	Control	BnaPAP2.A7-910	OK	6.05242	48.242	2.99471	5.77623	5e-05	0.000194693	yes
BnaA01g37370D	BnaA01g37370D	-	chrA01_random:2650154-2651389	Control	BnaPAP2.A7-910	OK	3.64458	15.4089	2.07994	5.26663	5e-05	0.000194693	yes
BnaA02g00030D	BnaA02g00030D	-	chrA02:14974-18319	Control	BnaPAP2.A7-910	OK	34.1641	7.96732	-2.10031	-7.95474	5e-05	0.000194693	yes
BnaA02g00180D	BnaA02g00180D	-	chrA02:66621-68671	Control	BnaPAP2.A7-910	OK	0.402871	1.7114	2.08679	2.85119	0.0004	0.00130848	yes
BnaA02g00410D	BnaA02g00410D	-	chrA02:153423-157061	Control	BnaPAP2.A7-910	OK	0.739708	3.13963	2.08557	3.98668	5e-05	0.000194693	yes
BnaA02g00430D	BnaA02g00430D	-	chrA02:162956-165191	Control	BnaPAP2.A7-910	OK	7.06633	1.75232	-2.01169	-4.20228	5e-05	0.000194693	yes
BnaA02g00920D	BnaA02g00920D	-	chrA02:352213-353154	Control	BnaPAP2.A7-910	OK	66.3286	11.7371	-2.49856	-5.50353	5e-05	0.000194693	yes
BnaA02g01050D	BnaA02g01050D	-	chrA02:419540-420467	Control	BnaPAP2.A7-910	OK	2.9255	12.3709	2.08019	4.41007	5e-05	0.000194693	yes
BnaA02g01400D	BnaA02g01400D	-	chrA02:635568-639430	Control	BnaPAP2.A7-910	OK	0.289987	8.97804	4.95234	7.80213	5e-05	0.000194693	yes
BnaA02g01650D	BnaA02g01650D	-	chrA02:763331-764991	Control	BnaPAP2.A7-910	OK	1.22491	5.75036	2.23098	4.20938	5e-05	0.000194693	yes
BnaA02g01890D	BnaA02g01890D	-	chrA02:864393-866583	Control	BnaPAP2.A7-910	OK	1.80019	0.261958	-2.78074	-2.87066	0.0018	0.00499667	yes
BnaA02g02020D	BnaA02g02020D	-	chrA02:913642-915544	Control	BnaPAP2.A7-910	OK	1.00098	17.9746	4.16648	7.51952	5e-05	0.000194693	yes
BnaA02g02130D	BnaA02g02130D	-	chrA02:936255-937888	Control	BnaPAP2.A7-910	OK	4.36996	19.5132	2.15876	5.56482	5e-05	0.000194693	yes
BnaA02g02290D	BnaA02g02290D	-	chrA02:1010507-1012923	Control	BnaPAP2.A7-910	OK	91.3174	399.007	2.12745	8.65599	5e-05	0.000194693	yes
BnaA02g02560D	BnaA02g02560D	-	chrA02:1140573-1141539	Control	BnaPAP2.A7-910	OK	30.7619	125.83	2.03226	3.22806	5e-05	0.000194693	yes
BnaA02g02580D	BnaA02g02580D	-	chrA02:1154219-1156068	Control	BnaPAP2.A7-910	OK	6.04318	25.6692	2.08666	6.26894	5e-05	0.000194693	yes
BnaA02g02650D	BnaA02g02650D	-	chrA02:1180614-1183012	Control	BnaPAP2.A7-910	OK	2.75628	23.4324	3.08771	9.34435	5e-05	0.000194693	yes
BnaA02g02840D	BnaA02g02840D	-	chrA02:1277029-1277983	Control	BnaPAP2.A7-910	OK	35.283	3.41808	-3.36772	-8.35845	5e-05	0.000194693	yes
BnaA02g02940D	BnaA02g02940D	-	chrA02:1307513-1310479	Control	BnaPAP2.A7-910	OK	8.52374	87.2824	3.35613	11.0447	5e-05	0.000194693	yes
BnaA02g03120D	BnaA02g03120D	-	chrA02:1367632-1368621	Control	BnaPAP2.A7-910	OK	17.6394	1.4992	-3.55654	-5.08629	5e-05	0.000194693	yes
BnaA02g03150D	BnaA02g03150D	-	chrA02:1389790-1391915	Control	BnaPAP2.A7-910	OK	4.66257	19.1195	2.03585	6.80587	5e-05	0.000194693	yes
BnaA02g03370D	BnaA02g03370D	-	chrA02:1501709-1503266	Control	BnaPAP2.A7-910	OK	71.8761	16.9935	-2.08053	-8.19367	5e-05	0.000194693	yes
BnaA02g03390D	BnaA02g03390D	-	chrA02:1513720-1520270	Control	BnaPAP2.A7-910	OK	0.769704	4.69768	2.60957	5.60692	5e-05	0.000194693	yes
BnaA02g03470D	BnaA02g03470D	-	chrA02:1540726-1542535	Control	BnaPAP2.A7-910	OK	2.39583	17.9979	2.90923	7.27101	5e-05	0.000194693	yes
BnaA02g04130D	BnaA02g04130D	-	chrA02:1856285-1857293	Control	BnaPAP2.A7-910	OK	5.76349	30.546	2.40597	6.8262	5e-05	0.000194693	yes
BnaA02g04800D	BnaA02g04800D	-	chrA02:2127063-2132392	Control	BnaPAP2.A7-910	OK	55.2416	9.37364	-2.55907	-10.2938	5e-05	0.000194693	yes
BnaA02g05000D	BnaA02g05000D	-	chrA02:2210053-2212643	Control	BnaPAP2.A7-910	OK	0.969669	4.17978	2.10786	2.21542	0.0096	0.0216754	yes
BnaA02g05290D	BnaA02g05290D	-	chrA02:2403899-2408525	Control	BnaPAP2.A7-910	OK	2.26927	12.4618	2.45721	7.8313	5e-05	0.000194693	yes
BnaA02g05310D	BnaA02g05310D	-	chrA02:2417255-2419340	Control	BnaPAP2.A7-910	OK	0.975089	5.84867	2.5845	3.41504	5e-05	0.000194693	yes
BnaA02g05340D	BnaA02g05340D	-	chrA02:2433392-2436651	Control	BnaPAP2.A7-910	OK	0.348058	3.98743	3.51806	4.23236	0.0001	0.000370363	yes
BnaA02g05700D	BnaA02g05700D	-	chrA02:2619113-2622386	Control	BnaPAP2.A7-910	OK	7.39029	1.40261	-2.39752	-5.14415	5e-05	0.000194693	yes
BnaA02g06670D	BnaA02g06670D	-	chrA02:3206580-3207009	Control	BnaPAP2.A7-910	OK	29.5049	227.85	2.94906	7.98651	5e-05	0.000194693	yes
BnaA02g06690D	BnaA02g06690D	-	chrA02:3215577-3216110	Control	BnaPAP2.A7-910	OK	86.0965	643.608	2.90216	10.5344	5e-05	0.000194693	yes
BnaA02g06880D	BnaA02g06880D	-	chrA02:3265427-3267293	Control	BnaPAP2.A7-910	OK	6.70462	0.593191	-3.49859	-5.73155	5e-05	0.000194693	yes
BnaA02g06910D	BnaA02g06910D	-	chrA02:3275946-3276258	Control	BnaPAP2.A7-910	OK	125.301	826.84	2.72222	7.58933	5e-05	0.000194693	yes
BnaA02g07120D	BnaA02g07120D	-	chrA02:3392616-3393094	Control	BnaPAP2.A7-910	OK	45.4354	382.038	3.07183	6.96063	5e-05	0.000194693	yes
BnaA02g07200D	BnaA02g07200D	-	chrA02:3424956-3427228	Control	BnaPAP2.A7-910	OK	1.70704	0.418388	-2.02858	-2.46446	0.00075	0.00229957	yes
BnaA02g07310D	BnaA02g07310D	-	chrA02:3474972-3476714	Control	BnaPAP2.A7-910	OK	0.354924	1.59816	2.17083	2.39423	0.00075	0.00229957	yes
BnaA02g07560D	BnaA02g07560D	-	chrA02:3591561-3593999	Control	BnaPAP2.A7-910	OK	0.166934	1.54138	3.20687	2.6708	0.00425	0.0106109	yes
BnaA02g07740D	BnaA02g07740D	-	chrA02:3675962-3676964	Control	BnaPAP2.A7-910	OK	2.55673	27.2143	3.41199	6.98832	5e-05	0.000194693	yes
BnaA02g08560D	BnaA02g08560D	-	chrA02:4215414-4216129	Control	BnaPAP2.A7-910	OK	12.8371	2.81142	-2.19095	-2.9294	0.00055	0.00174386	yes
BnaA02g08610D	BnaA02g08610D	-	chrA02:4257543-4259701	Control	BnaPAP2.A7-910	OK	5.56907	1.17383	-2.24621	-4.17141	5e-05	0.000194693	yes
BnaA02g09000D	BnaA02g09000D	-	chrA02:4479244-4482360	Control	BnaPAP2.A7-910	OK	0.548557	6.35019	3.53309	6.41278	5e-05	0.000194693	yes
BnaA02g09200D	BnaA02g09200D	-	chrA02:4555437-4557323	Control	BnaPAP2.A7-910	OK	3.69489	0.766127	-2.26987	-3.65716	5e-05	0.000194693	yes
BnaA02g09600D	BnaA02g09600D	-	chrA02:4821753-4822167	Control	BnaPAP2.A7-910	OK	177.67	10.6136	-4.06522	-6.89281	5e-05	0.000194693	yes
BnaA02g09960D	BnaA02g09960D	-	chrA02:4984543-4986754	Control	BnaPAP2.A7-910	OK	29.5415	1.48882	-4.3105	-9.05904	5e-05	0.000194693	yes
BnaA02g10150D	BnaA02g10150D	-	chrA02:5145548-5146678	Control	BnaPAP2.A7-910	OK	8.40988	1.3253	-2.66577	-4.70884	5e-05	0.000194693	yes
BnaA02g10690D	BnaA02g10690D	-	chrA02:5528259-5528769	Control	BnaPAP2.A7-910	OK	6.58315	38.9768	2.56577	4.75146	5e-05	0.000194693	yes
BnaA02g10740D	BnaA02g10740D	-	chrA02:5558464-5559800	Control	BnaPAP2.A7-910	OK	2.60423	29.8347	3.51806	7.09185	5e-05	0.000194693	yes
BnaA02g10950D	BnaA02g10950D	-	chrA02:5687056-5691985	Control	BnaPAP2.A7-910	OK	16.5537	2.21882	-2.89929	-7.22247	5e-05	0.000194693	yes
BnaA02g11430D	BnaA02g11430D	-	chrA02:5995398-5998478	Control	BnaPAP2.A7-910	OK	1.40807	211.694	7.23212	18.8714	5e-05	0.000194693	yes
BnaA02g11440D	BnaA02g11440D	-	chrA02:6000372-6001471	Control	BnaPAP2.A7-910	OK	52.1436	11.8333	-2.13964	-5.10496	5e-05	0.000194693	yes
BnaA02g11740D	BnaA02g11740D	-	chrA02:6141267-6143676	Control	BnaPAP2.A7-910	OK	7.35074	0.754317	-3.28465	-6.22033	5e-05	0.000194693	yes
BnaA02g12440D	BnaA02g12440D	-	chrA02:6670447-6672823	Control	BnaPAP2.A7-910	OK	6.13363	47.1943	2.9438	10.0601	5e-05	0.000194693	yes
BnaA02g12730D	BnaA02g12730D	-	chrA02:6840696-6843687	Control	BnaPAP2.A7-910	OK	1.82551	16.1021	3.14087	8.65862	5e-05	0.000194693	yes
BnaA02g13060D	BnaA02g13060D	-	chrA02:7115232-7118594	Control	BnaPAP2.A7-910	OK	0.450872	7.08588	3.97416	5.55719	5e-05	0.000194693	yes
BnaA02g13280D	BnaA02g13280D	-	chrA02:7293910-7297420	Control	BnaPAP2.A7-910	OK	0.823957	10.2333	3.63455	7.62684	5e-05	0.000194693	yes
BnaA02g13410D	BnaA02g13410D	-	chrA02:7389434-7390428	Control	BnaPAP2.A7-910	OK	0.339595	9.00707	4.72917	2.60202	0.00575	0.0138469	yes
BnaA02g13970D	BnaA02g13970D	-	chrA02:7781153-7784921	Control	BnaPAP2.A7-910	OK	14.3922	70.0989	2.28411	9.37301	5e-05	0.000194693	yes
BnaA02g14290D	BnaA02g14290D	-	chrA02:8015377-8017530	Control	BnaPAP2.A7-910	OK	0.444485	3.73336	3.07027	2.67048	0.0096	0.0216754	yes
BnaA02g14310D	BnaA02g14310D	-	chrA02:8024284-8027177	Control	BnaPAP2.A7-910	OK	8.82951	36.1723	2.03448	7.5922	5e-05	0.000194693	yes
BnaA02g14550D	BnaA02g14550D	-	chrA02:8246449-8248059	Control	BnaPAP2.A7-910	OK	4.18327	0.978093	-2.09659	-2.50752	0.0009	0.00270671	yes
BnaA02g14710D	BnaA02g14710D	-	chrA02:8340496-8342368	Control	BnaPAP2.A7-910	OK	1.44966	0.190035	-2.93137	-1.5316	0.00655	0.0155397	yes
BnaA02g14790D	BnaA02g14790D	-	chrA02:8465308-8468045	Control	BnaPAP2.A7-910	OK	2.14828	10.4165	2.27762	6.77741	5e-05	0.000194693	yes
BnaA02g14870D	BnaA02g14870D	-	chrA02:8527165-8530583	Control	BnaPAP2.A7-910	OK	0.281833	1.12938	2.00262	2.35071	0.00115	0.00336969	yes
BnaA02g14960D	BnaA02g14960D	-	chrA02:8576813-8579359	Control	BnaPAP2.A7-910	OK	1.58233	0.213996	-2.88639	-3.05588	0.00135	0.00388186	yes
BnaA02g15500D	BnaA02g15500D	-	chrA02:8982648-8984617	Control	BnaPAP2.A7-910	OK	0.247388	6.78143	4.77674	4.76979	0.0026	0.00688762	yes
BnaA02g15510D	BnaA02g15510D	-	chrA02:8989990-8991871	Control	BnaPAP2.A7-910	OK	0.26574	21.3796	6.33007	6.54389	5e-05	0.000194693	yes
BnaA02g15880D	BnaA02g15880D	-	chrA02:9344747-9349931	Control	BnaPAP2.A7-910	OK	1.05945	4.87773	2.2029	6.32013	5e-05	0.000194693	yes
BnaA02g15910D	BnaA02g15910D	-	chrA02:9385192-9385825	Control	BnaPAP2.A7-910	OK	6.4375	60.4668	3.23157	6.62768	5e-05	0.000194693	yes
BnaA02g16400D	BnaA02g16400D	-	chrA02:9745765-9747771	Control	BnaPAP2.A7-910	OK	9.75393	2.37571	-2.03763	-4.09109	5e-05	0.000194693	yes
BnaA02g17410D	BnaA02g17410D	-	chrA02:10533141-10535227	Control	BnaPAP2.A7-910	OK	1.2259	6.59074	2.4266	4.63855	5e-05	0.000194693	yes
BnaA02g18110D	BnaA02g18110D	-	chrA02:10952408-10955002	Control	BnaPAP2.A7-910	OK	24.2241	4.66701	-2.37587	-7.50739	5e-05	0.000194693	yes
BnaA02g18290D	BnaA02g18290D	-	chrA02:11089335-11090759	Control	BnaPAP2.A7-910	OK	2.97167	57.6002	4.27673	11.171	5e-05	0.000194693	yes
BnaA02g18330D	BnaA02g18330D	-	chrA02:11124230-11125540	Control	BnaPAP2.A7-910	OK	2.59536	11.6408	2.16518	4.6211	5e-05	0.000194693	yes
BnaA02g18390D	BnaA02g18390D	-	chrA02:11158986-11159930	Control	BnaPAP2.A7-910	OK	7.09312	0.702427	-3.336	-3.23655	0.0043	0.0107164	yes
BnaA02g18900D	BnaA02g18900D	-	chrA02:11663457-11665195	Control	BnaPAP2.A7-910	OK	3.89792	0.465436	-3.06605	-3.389	0.00575	0.0138469	yes
BnaA02g20020D	BnaA02g20020D	-	chrA02:12361691-12362988	Control	BnaPAP2.A7-910	OK	59.5269	9.5431	-2.64101	-8.68755	5e-05	0.000194693	yes
BnaA02g20450D	BnaA02g20450D	-	chrA02:12754721-12756897	Control	BnaPAP2.A7-910	OK	1.09141	12.1748	3.47964	7.54951	5e-05	0.000194693	yes
BnaA02g20640D	BnaA02g20640D	-	chrA02:13010179-13011001	Control	BnaPAP2.A7-910	OK	61.9731	4.704	-3.71968	-7.59619	5e-05	0.000194693	yes
BnaA02g21300D	BnaA02g21300D	-	chrA02:13682526-13685429	Control	BnaPAP2.A7-910	OK	12.3568	88.6372	2.84261	11.1515	5e-05	0.000194693	yes
BnaA02g22320D	BnaA02g22320D	-	chrA02:14817425-14818569	Control	BnaPAP2.A7-910	OK	16.2407	87.0763	2.42267	7.68765	5e-05	0.000194693	yes
BnaA02g23060D	BnaA02g23060D	-	chrA02:15956695-15958456	Control	BnaPAP2.A7-910	OK	0.397503	1.89866	2.25594	2.60172	0.00095	0.00284301	yes
BnaA02g24390D	BnaA02g24390D	-	chrA02:17755742-17759252	Control	BnaPAP2.A7-910	OK	3.54943	22.2007	2.64495	9.17072	5e-05	0.000194693	yes
BnaA02g24640D	BnaA02g24640D	-	chrA02:17970130-17972862	Control	BnaPAP2.A7-910	OK	0.879346	9.94963	3.50014	7.48081	5e-05	0.000194693	yes
BnaA02g24730D	BnaA02g24730D	-	chrA02:18021943-18023143	Control	BnaPAP2.A7-910	OK	3.34553	14.7658	2.14195	3.79281	5e-05	0.000194693	yes
BnaA02g24820D	BnaA02g24820D	-	chrA02:18144825-18145766	Control	BnaPAP2.A7-910	OK	4.15018	0.855105	-2.279	-1.73273	0.0032	0.00826528	yes
BnaA02g25110D	BnaA02g25110D	-	chrA02:18432581-18433274	Control	BnaPAP2.A7-910	OK	6.55881	1.33551	-2.29605	-2.81291	0.00075	0.00229957	yes
BnaA02g25490D	BnaA02g25490D	-	chrA02:18733249-18734867	Control	BnaPAP2.A7-910	OK	11.3398	106.008	3.2247	11.4021	5e-05	0.000194693	yes
BnaA02g25610D	BnaA02g25610D	-	chrA02:18786118-18787831	Control	BnaPAP2.A7-910	OK	37.8413	7.36007	-2.36217	-7.363	5e-05	0.000194693	yes
BnaA02g26670D	BnaA02g26670D	-	chrA02:19680292-19681271	Control	BnaPAP2.A7-910	OK	14.6228	62.763	2.1017	6.5318	5e-05	0.000194693	yes
BnaA02g27270D	BnaA02g27270D	-	chrA02:20114695-20115700	Control	BnaPAP2.A7-910	OK	9.26871	91.8131	3.30826	10.963	5e-05	0.000194693	yes
BnaA02g27300D	BnaA02g27300D	-	chrA02:20151749-20152730	Control	BnaPAP2.A7-910	OK	3.76147	0.741455	-2.34286	-2.782	0.00115	0.00336969	yes
BnaA02g27770D	BnaA02g27770D	-	chrA02:20502518-20504980	Control	BnaPAP2.A7-910	OK	0.959928	7.94137	3.04839	6.44658	5e-05	0.000194693	yes
BnaA02g27880D	BnaA02g27880D	-	chrA02:20587353-20589725	Control	BnaPAP2.A7-910	OK	0.586025	2.97914	2.34586	3.61961	5e-05	0.000194693	yes
BnaA02g27920D	BnaA02g27920D	-	chrA02:20625941-20627618	Control	BnaPAP2.A7-910	OK	2.32364	10.2208	2.13704	5.6546	5e-05	0.000194693	yes
BnaA02g28130D	BnaA02g28130D	-	chrA02:20756785-20758054	Control	BnaPAP2.A7-910	OK	211.659	1418.22	2.74427	10.7686	5e-05	0.000194693	yes
BnaA02g28260D	BnaA02g28260D	-	chrA02:20814078-20816794	Control	BnaPAP2.A7-910	OK	25.0756	5.84602	-2.10076	-5.70465	5e-05	0.000194693	yes
BnaA02g28410D	BnaA02g28410D	-	chrA02:20926690-20927962	Control	BnaPAP2.A7-910	OK	3.57768	16.0693	2.16721	5.69479	5e-05	0.000194693	yes
BnaA02g28570D	BnaA02g28570D	-	chrA02:21020180-21021179	Control	BnaPAP2.A7-910	OK	5.60577	64.5738	3.52596	10.2214	5e-05	0.000194693	yes
BnaA02g28740D	BnaA02g28740D	-	chrA02:21139973-21140537	Control	BnaPAP2.A7-910	OK	15.7045	64.7903	2.0446	4.6655	5e-05	0.000194693	yes
BnaA02g28890D	BnaA02g28890D	-	chrA02:21199032-21202112	Control	BnaPAP2.A7-910	OK	3.78523	16.7248	2.14353	6.68263	5e-05	0.000194693	yes
BnaA02g29390D	BnaA02g29390D	-	chrA02:21481117-21483364	Control	BnaPAP2.A7-910	OK	2.12806	14.718	2.78996	7.05446	5e-05	0.000194693	yes
BnaA02g29440D	BnaA02g29440D	-	chrA02:21518286-21518652	Control	BnaPAP2.A7-910	OK	4.95599	39.9165	3.00974	5.44472	0.0097	0.0218733	yes
BnaA02g29770D	BnaA02g29770D	-	chrA02:21661328-21662335	Control	BnaPAP2.A7-910	OK	0.832093	4.39269	2.40029	3.22	5e-05	0.000194693	yes
BnaA02g29830D	BnaA02g29830D	-	chrA02:21676377-21681159	Control	BnaPAP2.A7-910	OK	10.294	43.6752	2.08501	8.46184	5e-05	0.000194693	yes
BnaA02g30210D	BnaA02g30210D	-	chrA02:21892128-21892443	Control	BnaPAP2.A7-910	OK	41.4027	201.439	2.28255	4.00105	5e-05	0.000194693	yes
BnaA02g30470D	BnaA02g30470D	-	chrA02:22042615-22044836	Control	BnaPAP2.A7-910	OK	163.038	29.9181	-2.44612	-9.24639	5e-05	0.000194693	yes
BnaA02g30540D	BnaA02g30540D	-	chrA02:22085460-22092588	Control	BnaPAP2.A7-910	OK	4.19693	18.4468	2.13596	8.13216	5e-05	0.000194693	yes
BnaA02g30740D	BnaA02g30740D	-	chrA02:22181277-22185707	Control	BnaPAP2.A7-910	OK	1.88202	10.0629	2.41869	6.88694	5e-05	0.000194693	yes
BnaA02g31040D	BnaA02g31040D	-	chrA02:22421998-22423759	Control	BnaPAP2.A7-910	OK	1.44831	6.36017	2.13469	2.33117	0.0026	0.00688762	yes
BnaA02g31930D	BnaA02g31930D	-	chrA02:23012732-23014121	Control	BnaPAP2.A7-910	OK	0.669337	2.9638	2.14665	2.68936	0.0002	0.000698991	yes
BnaA02g31980D	BnaA02g31980D	-	chrA02:23032462-23034656	Control	BnaPAP2.A7-910	OK	2.82874	24.9117	3.13859	7.84656	5e-05	0.000194693	yes
BnaA02g32890D	BnaA02g32890D	-	chrA02:23598566-23600369	Control	BnaPAP2.A7-910	OK	2.69474	119.479	5.47047	10.7212	5e-05	0.000194693	yes
BnaA02g33610D	BnaA02g33610D	-	chrA02:24106193-24108719	Control	BnaPAP2.A7-910	OK	1.48883	7.24975	2.28375	4.90192	5e-05	0.000194693	yes
BnaA02g33960D	BnaA02g33960D	-	chrA02:24298228-24303756	Control	BnaPAP2.A7-910	OK	0.768823	5.17318	2.75033	6.47889	5e-05	0.000194693	yes
BnaA02g34120D	BnaA02g34120D	-	chrA02:24398484-24399399	Control	BnaPAP2.A7-910	OK	11.7445	2.62572	-2.1612	-4.38576	5e-05	0.000194693	yes
BnaA02g35680D	BnaA02g35680D	-	chrA02_random:457428-457944	Control	BnaPAP2.A7-910	OK	6.53388	38.4141	2.55562	3.96468	5e-05	0.000194693	yes
BnaA02g35860D	BnaA02g35860D	-	chrA02_random:569293-570214	Control	BnaPAP2.A7-910	OK	6.84352	0.98367	-2.79849	-3.98852	5e-05	0.000194693	yes
BnaA02g36030D	BnaA02g36030D	-	chrA02_random:666579-667304	Control	BnaPAP2.A7-910	OK	641.257	70.3268	-3.18876	-12.5739	5e-05	0.000194693	yes
BnaA02g36740D	BnaA02g36740D	-	chrA02_random:1353451-1358999	Control	BnaPAP2.A7-910	OK	0.174549	3.27924	4.23166	5.72225	5e-05	0.000194693	yes
BnaA02g37130D	BnaA02g37130D	-	chrA02_random:1596785-1601614	Control	BnaPAP2.A7-910	OK	0.152803	2.06593	3.75705	3.2023	0.0002	0.000698991	yes
BnaA03g00330D	BnaA03g00330D	-	chrA03:116194-117669	Control	BnaPAP2.A7-910	OK	3.26825	0.579178	-2.49644	-2.46317	0.00555	0.013436	yes
BnaA03g00640D	BnaA03g00640D	-	chrA03:291440-293198	Control	BnaPAP2.A7-910	OK	7.77212	1.37259	-2.50141	-3.71318	5e-05	0.000194693	yes
BnaA03g00930D	BnaA03g00930D	-	chrA03:399656-402890	Control	BnaPAP2.A7-910	OK	17.4416	2.29278	-2.92736	-9.329	5e-05	0.000194693	yes
BnaA03g01300D	BnaA03g01300D	-	chrA03:612290-619340	Control	BnaPAP2.A7-910	OK	1.84969	9.33156	2.33483	3.00117	0.0001	0.000370363	yes
BnaA03g01900D	BnaA03g01900D	-	chrA03:870521-872277	Control	BnaPAP2.A7-910	OK	2.0487	20.5112	3.32363	7.81211	5e-05	0.000194693	yes
BnaA03g02300D	BnaA03g02300D	-	chrA03:1055345-1058063	Control	BnaPAP2.A7-910	OK	1.19385	15.0819	3.65912	8.5976	5e-05	0.000194693	yes
BnaA03g02340D	BnaA03g02340D	-	chrA03:1070518-1074023	Control	BnaPAP2.A7-910	OK	0.842807	4.13021	2.29294	4.52191	5e-05	0.000194693	yes
BnaA03g02730D	BnaA03g02730D	-	chrA03:1315399-1318612	Control	BnaPAP2.A7-910	OK	0.511817	2.40361	2.2315	2.88769	0.0001	0.000370363	yes
BnaA03g03040D	BnaA03g03040D	-	chrA03:1466281-1469438	Control	BnaPAP2.A7-910	OK	0.283816	1.15274	2.02204	2.50597	0.0009	0.00270671	yes
BnaA03g03390D	BnaA03g03390D	-	chrA03:1630280-1634258	Control	BnaPAP2.A7-910	OK	0.513249	4.1561	3.0175	5.90007	5e-05	0.000194693	yes
BnaA03g03760D	BnaA03g03760D	-	chrA03:1767671-1768655	Control	BnaPAP2.A7-910	OK	0.330077	3.40407	3.36638	3.02972	0.00385	0.00973219	yes
BnaA03g04060D	BnaA03g04060D	-	chrA03:1897209-1900639	Control	BnaPAP2.A7-910	OK	0.331895	3.87459	3.54525	4.12517	0.0002	0.000698991	yes
BnaA03g04090D	BnaA03g04090D	-	chrA03:1910143-1913990	Control	BnaPAP2.A7-910	OK	0.184077	1.0118	2.45854	2.74457	0.0011	0.00324052	yes
BnaA03g04240D	BnaA03g04240D	-	chrA03:1970905-1972003	Control	BnaPAP2.A7-910	OK	11.4186	61.5605	2.43062	7.36453	5e-05	0.000194693	yes
BnaA03g04310D	BnaA03g04310D	-	chrA03:2020124-2022243	Control	BnaPAP2.A7-910	OK	3.20874	0.795144	-2.01272	-2.96314	0.0001	0.000370363	yes
BnaA03g04530D	BnaA03g04530D	-	chrA03:2121157-2123366	Control	BnaPAP2.A7-910	OK	2.60946	38.3333	3.87677	10.356	5e-05	0.000194693	yes
BnaA03g04590D	BnaA03g04590D	-	chrA03:2138954-2140406	Control	BnaPAP2.A7-910	OK	218.053	23.4421	-3.2175	-11.9531	5e-05	0.000194693	yes
BnaA03g04710D	BnaA03g04710D	-	chrA03:2194137-2195780	Control	BnaPAP2.A7-910	OK	2.94811	0.723545	-2.02664	-3.03974	0.0003	0.00100943	yes
BnaA03g05080D	BnaA03g05080D	-	chrA03:2330856-2332401	Control	BnaPAP2.A7-910	OK	0.929727	5.3632	2.52821	3.30376	0.0002	0.000698991	yes
BnaA03g05370D	BnaA03g05370D	-	chrA03:2466791-2468081	Control	BnaPAP2.A7-910	OK	3.3872	15.227	2.16847	5.14408	5e-05	0.000194693	yes
BnaA03g05390D	BnaA03g05390D	-	chrA03:2471142-2472087	Control	BnaPAP2.A7-910	OK	0.6594	15.422	4.5477	2.49043	0.00575	0.0138469	yes
BnaA03g05810D	BnaA03g05810D	-	chrA03:2645417-2647622	Control	BnaPAP2.A7-910	OK	9.52266	43.086	2.17778	7.1484	5e-05	0.000194693	yes
BnaA03g05870D	BnaA03g05870D	-	chrA03:2675292-2678322	Control	BnaPAP2.A7-910	OK	0.209125	2.16482	3.37181	2.81635	0.0065	0.0154343	yes
BnaA03g05890D	BnaA03g05890D	-	chrA03:2685412-2685958	Control	BnaPAP2.A7-910	OK	13.1246	197.638	3.91252	10.2386	5e-05	0.000194693	yes
BnaA03g06440D	BnaA03g06440D	-	chrA03:2862001-2864592	Control	BnaPAP2.A7-910	OK	1.01716	4.99703	2.29653	5.00209	5e-05	0.000194693	yes
BnaA03g06490D	BnaA03g06490D	-	chrA03:2900841-2903268	Control	BnaPAP2.A7-910	OK	13.1016	0.327057	-5.32405	-4.43523	0.00265	0.00698919	yes
BnaA03g06710D	BnaA03g06710D	-	chrA03:3005172-3007073	Control	BnaPAP2.A7-910	OK	1.34761	8.85741	2.71648	4.13803	5e-05	0.000194693	yes
BnaA03g06910D	BnaA03g06910D	-	chrA03:3058853-3060389	Control	BnaPAP2.A7-910	OK	31.6546	7.84134	-2.01324	-5.67598	5e-05	0.000194693	yes
BnaA03g07090D	BnaA03g07090D	-	chrA03:3130704-3132194	Control	BnaPAP2.A7-910	OK	99.2383	24.306	-2.02959	-7.4048	5e-05	0.000194693	yes
BnaA03g07130D	BnaA03g07130D	-	chrA03:3158949-3160164	Control	BnaPAP2.A7-910	OK	2.40301	0.364408	-2.72122	-2.62168	0.0014	0.00400874	yes
BnaA03g07250D	BnaA03g07250D	-	chrA03:3217547-3219671	Control	BnaPAP2.A7-910	OK	0.431411	3.09724	2.84385	4.63299	5e-05	0.000194693	yes
BnaA03g07280D	BnaA03g07280D	-	chrA03:3229652-3235028	Control	BnaPAP2.A7-910	OK	0.135241	1.70977	3.66019	4.99004	5e-05	0.000194693	yes
BnaA03g07290D	BnaA03g07290D	-	chrA03:3235920-3237687	Control	BnaPAP2.A7-910	OK	0.446032	1.81867	2.02767	2.89887	0.00025	0.0008558	yes
BnaA03g07300D	BnaA03g07300D	-	chrA03:3238636-3244373	Control	BnaPAP2.A7-910	OK	0.111317	2.18466	4.29466	6.23451	5e-05	0.000194693	yes
BnaA03g07480D	BnaA03g07480D	-	chrA03:3334739-3335903	Control	BnaPAP2.A7-910	OK	0.769244	3.36719	2.13003	3.0169	0.00015	0.000536894	yes
BnaA03g07490D	BnaA03g07490D	-	chrA03:3339473-3341865	Control	BnaPAP2.A7-910	OK	4.92167	58.5295	3.57194	8.00878	5e-05	0.000194693	yes
BnaA03g07520D	BnaA03g07520D	-	chrA03:3350405-3350952	Control	BnaPAP2.A7-910	OK	2.43539	24.0047	3.30109	3.18579	0.0007	0.00216346	yes
BnaA03g07530D	BnaA03g07530D	-	chrA03:3357300-3357909	Control	BnaPAP2.A7-910	OK	7.84291	35.9133	2.19506	5.18331	5e-05	0.000194693	yes
BnaA03g08040D	BnaA03g08040D	-	chrA03:3562047-3566926	Control	BnaPAP2.A7-910	OK	0.752421	9.51528	3.66064	7.87614	5e-05	0.000194693	yes
BnaA03g08110D	BnaA03g08110D	-	chrA03:3651919-3655237	Control	BnaPAP2.A7-910	OK	6.60327	1.61395	-2.03258	-5.41713	5e-05	0.000194693	yes
BnaA03g08120D	BnaA03g08120D	-	chrA03:3668138-3670087	Control	BnaPAP2.A7-910	OK	0.578997	2.82933	2.28883	2.83394	0.00165	0.00462165	yes
BnaA03g08700D	BnaA03g08700D	-	chrA03:3942099-3942534	Control	BnaPAP2.A7-910	OK	7.30027	118.85	4.02505	6.80806	5e-05	0.000194693	yes
BnaA03g09170D	BnaA03g09170D	-	chrA03:4129419-4129845	Control	BnaPAP2.A7-910	OK	90.5308	1052.07	3.53868	12.6985	5e-05	0.000194693	yes
BnaA03g09200D	BnaA03g09200D	-	chrA03:4135867-4136391	Control	BnaPAP2.A7-910	OK	27.8262	206.777	2.89356	7.87773	5e-05	0.000194693	yes
BnaA03g09320D	BnaA03g09320D	-	chrA03:4188565-4188877	Control	BnaPAP2.A7-910	OK	186.664	1236.2	2.7274	8.48025	5e-05	0.000194693	yes
BnaA03g09330D	BnaA03g09330D	-	chrA03:4189836-4191083	Control	BnaPAP2.A7-910	OK	1.31214	8.72415	2.73309	4.2102	5e-05	0.000194693	yes
BnaA03g09340D	BnaA03g09340D	-	chrA03:4192499-4195946	Control	BnaPAP2.A7-910	OK	0.503535	5.5306	3.45727	5.82043	5e-05	0.000194693	yes
BnaA03g09480D	BnaA03g09480D	-	chrA03:4254275-4255717	Control	BnaPAP2.A7-910	OK	88.7116	12.9295	-2.77846	-9.10264	5e-05	0.000194693	yes
BnaA03g09540D	BnaA03g09540D	-	chrA03:4275767-4276275	Control	BnaPAP2.A7-910	OK	15.8628	70.5805	2.15362	3.57946	5e-05	0.000194693	yes
BnaA03g09680D	BnaA03g09680D	-	chrA03:4320445-4321623	Control	BnaPAP2.A7-910	OK	1.35755	5.74662	2.08171	2.51975	0.00155	0.00437359	yes
BnaA03g10070D	BnaA03g10070D	-	chrA03:4512765-4517344	Control	BnaPAP2.A7-910	OK	0.499849	8.9549	4.16311	6.93691	5e-05	0.000194693	yes
BnaA03g11520D	BnaA03g11520D	-	chrA03:5162462-5164074	Control	BnaPAP2.A7-910	OK	5.95142	106.142	4.15661	13.9501	5e-05	0.000194693	yes
BnaA03g11620D	BnaA03g11620D	-	chrA03:5215465-5217457	Control	BnaPAP2.A7-910	OK	75.9729	0.861817	-6.46196	-10.6673	5e-05	0.000194693	yes
BnaA03g11660D	BnaA03g11660D	-	chrA03:5234738-5235089	Control	BnaPAP2.A7-910	OK	2.45482	40.8555	4.05684	5.66117	0.0026	0.00688762	yes
BnaA03g12320D	BnaA03g12320D	-	chrA03:5607386-5608415	Control	BnaPAP2.A7-910	OK	3.24129	16.8393	2.3772	5.85696	5e-05	0.000194693	yes
BnaA03g13660D	BnaA03g13660D	-	chrA03:6262383-6263793	Control	BnaPAP2.A7-910	OK	2.51867	0.100211	-4.65154	-2.47599	0.00265	0.00698919	yes
BnaA03g13740D	BnaA03g13740D	-	chrA03:6307491-6309741	Control	BnaPAP2.A7-910	OK	3.9067	0.650481	-2.58637	-3.38532	0.0002	0.000698991	yes
BnaA03g13840D	BnaA03g13840D	-	chrA03:6343265-6345096	Control	BnaPAP2.A7-910	OK	3.4115	0.725568	-2.23322	-3.49129	0.0001	0.000370363	yes
BnaA03g15250D	BnaA03g15250D	-	chrA03:7079987-7081852	Control	BnaPAP2.A7-910	OK	3.21333	17.8986	2.4777	5.56036	5e-05	0.000194693	yes
BnaA03g15940D	BnaA03g15940D	-	chrA03:7375651-7386626	Control	BnaPAP2.A7-910	OK	3.31551	19.0564	2.52297	10.0153	5e-05	0.000194693	yes
BnaA03g16130D	BnaA03g16130D	-	chrA03:7486171-7487931	Control	BnaPAP2.A7-910	OK	3.75708	18.6523	2.31167	5.02347	5e-05	0.000194693	yes
BnaA03g16230D	BnaA03g16230D	-	chrA03:7577287-7582497	Control	BnaPAP2.A7-910	OK	2.2461	14.6825	2.70861	3.05058	0.00925	0.0209802	yes
BnaA03g17380D	BnaA03g17380D	-	chrA03:8157090-8159121	Control	BnaPAP2.A7-910	OK	37.1246	5.76615	-2.68669	-9.42399	5e-05	0.000194693	yes
BnaA03g17520D	BnaA03g17520D	-	chrA03:8227706-8228312	Control	BnaPAP2.A7-910	OK	66.9373	0.475862	-7.13612	-5.66505	0.00265	0.00698919	yes
BnaA03g17640D	BnaA03g17640D	-	chrA03:8295180-8297486	Control	BnaPAP2.A7-910	OK	1.9105	0.428892	-2.15526	-2.49238	0.0009	0.00270671	yes
BnaA03g17950D	BnaA03g17950D	-	chrA03:8457680-8458986	Control	BnaPAP2.A7-910	OK	0.692718	6.40977	3.20993	3.83166	0.0008	0.0024362	yes
BnaA03g18110D	BnaA03g18110D	-	chrA03:8509225-8511844	Control	BnaPAP2.A7-910	OK	1.32283	9.51133	2.84602	5.92609	5e-05	0.000194693	yes
BnaA03g18140D	BnaA03g18140D	-	chrA03:8516350-8517044	Control	BnaPAP2.A7-910	OK	1.33122	16.3513	3.61859	3.88266	0.0027	0.00710374	yes
BnaA03g18340D	BnaA03g18340D	-	chrA03:8615940-8617480	Control	BnaPAP2.A7-910	OK	22.2924	2.44984	-3.1858	-6.80154	5e-05	0.000194693	yes
BnaA03g18540D	BnaA03g18540D	-	chrA03:8726069-8728057	Control	BnaPAP2.A7-910	OK	0.795366	12.7584	4.00368	6.58947	5e-05	0.000194693	yes
BnaA03g19680D	BnaA03g19680D	-	chrA03:9329079-9331999	Control	BnaPAP2.A7-910	OK	0.424298	2.23506	2.39716	4.09858	5e-05	0.000194693	yes
BnaA03g19900D	BnaA03g19900D	-	chrA03:9461883-9462234	Control	BnaPAP2.A7-910	OK	2.7749	40.5663	3.86978	2.09569	0.00575	0.0138469	yes
BnaA03g19970D	BnaA03g19970D	-	chrA03:9502808-9504603	Control	BnaPAP2.A7-910	OK	0.344913	9.79111	4.82717	4.77469	0.0001	0.000370363	yes
BnaA03g20180D	BnaA03g20180D	-	chrA03:9598918-9599563	Control	BnaPAP2.A7-910	OK	2.79171	11.8568	2.0865	3.41621	5e-05	0.000194693	yes
BnaA03g20340D	BnaA03g20340D	-	chrA03:9699045-9700499	Control	BnaPAP2.A7-910	OK	103.913	2.00955	-5.69236	-10.4082	5e-05	0.000194693	yes
BnaA03g20490D	BnaA03g20490D	-	chrA03:9742397-9745227	Control	BnaPAP2.A7-910	OK	0.527761	5.90668	3.48439	6.8337	5e-05	0.000194693	yes
BnaA03g20600D	BnaA03g20600D	-	chrA03:9779212-9780578	Control	BnaPAP2.A7-910	OK	0.729174	6.47079	3.14961	2.48991	0.00715	0.016757	yes
BnaA03g20670D	BnaA03g20670D	-	chrA03:9801703-9802912	Control	BnaPAP2.A7-910	OK	4.08127	0.578798	-2.81789	-3.70282	5e-05	0.000194693	yes
BnaA03g20800D	BnaA03g20800D	-	chrA03:9860742-9862609	Control	BnaPAP2.A7-910	OK	0.321269	2.05559	2.6777	2.83747	0.0028	0.00733637	yes
BnaA03g21560D	BnaA03g21560D	-	chrA03:10221130-10221986	Control	BnaPAP2.A7-910	OK	17.7627	0.478772	-5.21337	-4.16283	5e-05	0.000194693	yes
BnaA03g21570D	BnaA03g21570D	-	chrA03:10223730-10225727	Control	BnaPAP2.A7-910	OK	3.36515	0.379107	-3.14999	-3.64163	0.00045	0.00145328	yes
BnaA03g21830D	BnaA03g21830D	-	chrA03:10321099-10323345	Control	BnaPAP2.A7-910	OK	5.36071	36.2307	2.75672	8.01759	5e-05	0.000194693	yes
BnaA03g21850D	BnaA03g21850D	-	chrA03:10337429-10341339	Control	BnaPAP2.A7-910	OK	61.5467	13.0874	-2.23351	-8.76507	5e-05	0.000194693	yes
BnaA03g22040D	BnaA03g22040D	-	chrA03:10443138-10443450	Control	BnaPAP2.A7-910	OK	10.4733	250.313	4.57895	4.1873	0.0026	0.00688762	yes
BnaA03g22490D	BnaA03g22490D	-	chrA03:10677368-10680149	Control	BnaPAP2.A7-910	OK	0.559834	7.7427	3.78977	5.99283	5e-05	0.000194693	yes
BnaA03g22850D	BnaA03g22850D	-	chrA03:10873215-10875536	Control	BnaPAP2.A7-910	OK	0.378678	4.14378	3.4519	4.12459	5e-05	0.000194693	yes
BnaA03g22920D	BnaA03g22920D	-	chrA03:10914332-10916480	Control	BnaPAP2.A7-910	OK	1.11683	0.242857	-2.20123	-1.53311	0.007	0.0164594	yes
BnaA03g23000D	BnaA03g23000D	-	chrA03:10970207-10972257	Control	BnaPAP2.A7-910	OK	1.57986	8.31051	2.39514	4.31901	5e-05	0.000194693	yes
BnaA03g23160D	BnaA03g23160D	-	chrA03:11046695-11048630	Control	BnaPAP2.A7-910	OK	1.02	13.1418	3.68752	6.56764	5e-05	0.000194693	yes
BnaA03g23810D	BnaA03g23810D	-	chrA03:11419592-11420528	Control	BnaPAP2.A7-910	OK	6.06675	44.463	2.87361	8.33807	5e-05	0.000194693	yes
BnaA03g23840D	BnaA03g23840D	-	chrA03:11436410-11438175	Control	BnaPAP2.A7-910	OK	26.8927	417.972	3.95812	15.1611	5e-05	0.000194693	yes
BnaA03g23910D	BnaA03g23910D	-	chrA03:11470227-11471728	Control	BnaPAP2.A7-910	OK	1.27832	11.0359	3.10988	5.46646	5e-05	0.000194693	yes
BnaA03g24310D	BnaA03g24310D	-	chrA03:11678582-11680816	Control	BnaPAP2.A7-910	OK	5.88945	38.6328	2.71362	2.69947	0.0026	0.00688762	yes
BnaA03g24330D	BnaA03g24330D	-	chrA03:11689915-11690398	Control	BnaPAP2.A7-910	OK	13.1339	107.756	3.0364	3.0235	0.00135	0.00388186	yes
BnaA03g24350D	BnaA03g24350D	-	chrA03:11703183-11704457	Control	BnaPAP2.A7-910	OK	98.1874	411.416	2.06699	8.40409	5e-05	0.000194693	yes
BnaA03g24520D	BnaA03g24520D	-	chrA03:11804147-11809415	Control	BnaPAP2.A7-910	OK	0.445824	14.7502	5.04812	8.05916	5e-05	0.000194693	yes
BnaA03g24950D	BnaA03g24950D	-	chrA03:12055628-12057502	Control	BnaPAP2.A7-910	OK	0.318526	2.38001	2.90148	3.25023	0.0023	0.00621125	yes
BnaA03g25050D	BnaA03g25050D	-	chrA03:12083222-12085218	Control	BnaPAP2.A7-910	OK	0.208224	1.96836	3.24078	3.0245	0.00695	0.0163592	yes
BnaA03g25100D	BnaA03g25100D	-	chrA03:12110014-12112902	Control	BnaPAP2.A7-910	OK	6.37367	42.8062	2.74762	9.77078	5e-05	0.000194693	yes
BnaA03g25760D	BnaA03g25760D	-	chrA03:12555451-12556608	Control	BnaPAP2.A7-910	OK	6.14046	105.406	4.10146	11.5904	5e-05	0.000194693	yes
BnaA03g25820D	BnaA03g25820D	-	chrA03:12573650-12575699	Control	BnaPAP2.A7-910	OK	1.55499	7.29921	2.23083	4.66329	5e-05	0.000194693	yes
BnaA03g25850D	BnaA03g25850D	-	chrA03:12579500-12580936	Control	BnaPAP2.A7-910	OK	0.797043	10.4104	3.70723	4.89778	5e-05	0.000194693	yes
BnaA03g26030D	BnaA03g26030D	-	chrA03:12692127-12693428	Control	BnaPAP2.A7-910	OK	2.12689	19.917	3.22718	7.03137	5e-05	0.000194693	yes
BnaA03g26130D	BnaA03g26130D	-	chrA03:12791453-12792532	Control	BnaPAP2.A7-910	OK	30.0964	1.76086	-4.09524	-5.49688	5e-05	0.000194693	yes
BnaA03g26140D	BnaA03g26140D	-	chrA03:12794866-12795943	Control	BnaPAP2.A7-910	OK	21.5213	2.41809	-3.15382	-4.83584	5e-05	0.000194693	yes
BnaA03g26320D	BnaA03g26320D	-	chrA03:12879629-12884302	Control	BnaPAP2.A7-910	OK	0.28852	1.87024	2.69648	5.19477	5e-05	0.000194693	yes
BnaA03g26370D	BnaA03g26370D	-	chrA03:12912828-12916793	Control	BnaPAP2.A7-910	OK	2.00637	34.4944	4.1037	12.2643	5e-05	0.000194693	yes
BnaA03g27190D	BnaA03g27190D	-	chrA03:13440556-13443773	Control	BnaPAP2.A7-910	OK	30.2916	5.16414	-2.55232	-8.00637	5e-05	0.000194693	yes
BnaA03g27520D	BnaA03g27520D	-	chrA03:13548720-13549809	Control	BnaPAP2.A7-910	OK	2.90117	12.6316	2.12233	4.2901	5e-05	0.000194693	yes
BnaA03g27860D	BnaA03g27860D	-	chrA03:13671619-13672402	Control	BnaPAP2.A7-910	OK	34.2855	2.73435	-3.64833	-6.60909	5e-05	0.000194693	yes
BnaA03g28370D	BnaA03g28370D	-	chrA03:13840548-13841372	Control	BnaPAP2.A7-910	OK	167.358	33.0576	-2.33988	-6.37353	5e-05	0.000194693	yes
BnaA03g28700D	BnaA03g28700D	-	chrA03:13989383-13990598	Control	BnaPAP2.A7-910	OK	5.4717	23.3972	2.09628	5.13318	5e-05	0.000194693	yes
BnaA03g29010D	BnaA03g29010D	-	chrA03:14109593-14112332	Control	BnaPAP2.A7-910	OK	0.755209	3.82577	2.3408	5.01705	5e-05	0.000194693	yes
BnaA03g30060D	BnaA03g30060D	-	chrA03:14597732-14600224	Control	BnaPAP2.A7-910	OK	3.28099	22.6495	2.78728	9.12204	5e-05	0.000194693	yes
BnaA03g30400D	BnaA03g30400D	-	chrA03:14770800-14774223	Control	BnaPAP2.A7-910	OK	0.762533	6.88141	3.17383	6.12673	5e-05	0.000194693	yes
BnaA03g31040D	BnaA03g31040D	-	chrA03:15012518-15018154	Control	BnaPAP2.A7-910	OK	1.12105	9.07835	3.01758	8.05789	5e-05	0.000194693	yes
BnaA03g32230D	BnaA03g32230D	-	chrA03:15559864-15561056	Control	BnaPAP2.A7-910	OK	64.4926	3.95599	-4.02702	-9.2288	5e-05	0.000194693	yes
BnaA03g32280D	BnaA03g32280D	-	chrA03:15575379-15578923	Control	BnaPAP2.A7-910	OK	4.7534	69.2487	3.86476	12.6937	5e-05	0.000194693	yes
BnaA03g32300D	BnaA03g32300D	-	chrA03:15584770-15586034	Control	BnaPAP2.A7-910	OK	4.45543	19.1519	2.10385	4.06802	5e-05	0.000194693	yes
BnaA03g32350D	BnaA03g32350D	-	chrA03:15611872-15612991	Control	BnaPAP2.A7-910	OK	13.9531	78.3433	2.48922	9.07894	5e-05	0.000194693	yes
BnaA03g33530D	BnaA03g33530D	-	chrA03:16222942-16225699	Control	BnaPAP2.A7-910	OK	3.2877	0.633436	-2.37581	-3.98598	5e-05	0.000194693	yes
BnaA03g33540D	BnaA03g33540D	-	chrA03:16229481-16232540	Control	BnaPAP2.A7-910	OK	13.8877	3.32679	-2.0616	-7.00799	5e-05	0.000194693	yes
BnaA03g33660D	BnaA03g33660D	-	chrA03:16305953-16308137	Control	BnaPAP2.A7-910	OK	13.7711	2.80048	-2.29789	-5.73725	5e-05	0.000194693	yes
BnaA03g34210D	BnaA03g34210D	-	chrA03:16657887-16659281	Control	BnaPAP2.A7-910	OK	0.586981	2.93562	2.32228	3.06205	0.00015	0.000536894	yes
BnaA03g34330D	BnaA03g34330D	-	chrA03:16731534-16732149	Control	BnaPAP2.A7-910	OK	1.50018	37.8427	4.65681	4.95878	0.0026	0.00688762	yes
BnaA03g34420D	BnaA03g34420D	-	chrA03:16768993-16769837	Control	BnaPAP2.A7-910	OK	12.1446	65.5888	2.43313	2.31217	0.00515	0.0125838	yes
BnaA03g34610D	BnaA03g34610D	-	chrA03:16834256-16835158	Control	BnaPAP2.A7-910	OK	82.9076	15.8953	-2.38291	-5.16002	5e-05	0.000194693	yes
BnaA03g34630D	BnaA03g34630D	-	chrA03:16843406-16844597	Control	BnaPAP2.A7-910	OK	2.47786	12.5763	2.34354	5.4727	5e-05	0.000194693	yes
BnaA03g35420D	BnaA03g35420D	-	chrA03:17281044-17283758	Control	BnaPAP2.A7-910	OK	0.309828	4.71443	3.92754	3.84078	0.00025	0.0008558	yes
BnaA03g35600D	BnaA03g35600D	-	chrA03:17387086-17393142	Control	BnaPAP2.A7-910	OK	2.03135	15.8392	2.96299	10.2595	5e-05	0.000194693	yes
BnaA03g35760D	BnaA03g35760D	-	chrA03:17472966-17474129	Control	BnaPAP2.A7-910	OK	18.4361	77.0413	2.0631	5.68835	5e-05	0.000194693	yes
BnaA03g36070D	BnaA03g36070D	-	chrA03:17630975-17631668	Control	BnaPAP2.A7-910	OK	35.6418	1.33012	-4.74394	-5.99722	5e-05	0.000194693	yes
BnaA03g36210D	BnaA03g36210D	-	chrA03:17700380-17702284	Control	BnaPAP2.A7-910	OK	24.8284	5.86732	-2.08122	-6.79927	5e-05	0.000194693	yes
BnaA03g36380D	BnaA03g36380D	-	chrA03:17807289-17811807	Control	BnaPAP2.A7-910	OK	0.0938507	1.20887	3.68714	2.15003	0.0027	0.00710374	yes
BnaA03g36810D	BnaA03g36810D	-	chrA03:18085827-18086933	Control	BnaPAP2.A7-910	OK	254.923	0.480785	-9.05045	-7.4007	0.00265	0.00698919	yes
BnaA03g37390D	BnaA03g37390D	-	chrA03:18532779-18536596	Control	BnaPAP2.A7-910	OK	234.892	29.5737	-2.98961	-11.9845	5e-05	0.000194693	yes
BnaA03g37430D	BnaA03g37430D	-	chrA03:18556803-18558801	Control	BnaPAP2.A7-910	OK	0.620757	2.58093	2.05579	3.06427	0.0001	0.000370363	yes
BnaA03g37670D	BnaA03g37670D	-	chrA03:18682592-18684374	Control	BnaPAP2.A7-910	OK	0.808852	7.49061	3.21113	6.25302	5e-05	0.000194693	yes
BnaA03g37990D	BnaA03g37990D	-	chrA03:18874743-18875627	Control	BnaPAP2.A7-910	OK	355.039	1470.39	2.05015	7.61319	5e-05	0.000194693	yes
BnaA03g38130D	BnaA03g38130D	-	chrA03:18945352-18949017	Control	BnaPAP2.A7-910	OK	3.82127	49.7455	3.70244	12.9413	5e-05	0.000194693	yes
BnaA03g38150D	BnaA03g38150D	-	chrA03:18956537-18961625	Control	BnaPAP2.A7-910	OK	7.07726	29.1091	2.04021	7.84865	5e-05	0.000194693	yes
BnaA03g38290D	BnaA03g38290D	-	chrA03:19023760-19025042	Control	BnaPAP2.A7-910	OK	7.22194	30.6974	2.08766	5.43105	5e-05	0.000194693	yes
BnaA03g38480D	BnaA03g38480D	-	chrA03:19128198-19131077	Control	BnaPAP2.A7-910	OK	0.647911	2.84184	2.13296	3.72751	5e-05	0.000194693	yes
BnaA03g38500D	BnaA03g38500D	-	chrA03:19134111-19135562	Control	BnaPAP2.A7-910	OK	1.09605	5.56294	2.34353	1.75071	0.00335	0.00860511	yes
BnaA03g38540D	BnaA03g38540D	-	chrA03:19154971-19158987	Control	BnaPAP2.A7-910	OK	0.222893	3.93476	4.14185	4.62185	0.00015	0.000536894	yes
BnaA03g38600D	BnaA03g38600D	-	chrA03:19178666-19181016	Control	BnaPAP2.A7-910	OK	0.347543	2.69169	2.95325	2.87171	0.00165	0.00462165	yes
BnaA03g38670D	BnaA03g38670D	-	chrA03:19219053-19220490	Control	BnaPAP2.A7-910	OK	2.25806	22.6514	3.32645	6.32522	5e-05	0.000194693	yes
BnaA03g38740D	BnaA03g38740D	-	chrA03:19245819-19247052	Control	BnaPAP2.A7-910	OK	43.1155	193.941	2.16934	7.73847	5e-05	0.000194693	yes
BnaA03g38770D	BnaA03g38770D	-	chrA03:19264994-19266569	Control	BnaPAP2.A7-910	OK	114.05	0.640743	-7.47571	-13.0587	5e-05	0.000194693	yes
BnaA03g39110D	BnaA03g39110D	-	chrA03:19488084-19492085	Control	BnaPAP2.A7-910	OK	2.69177	31.129	3.53163	11.6397	5e-05	0.000194693	yes
BnaA03g39710D	BnaA03g39710D	-	chrA03:19802711-19807484	Control	BnaPAP2.A7-910	OK	10.3079	78.0508	2.92066	9.74595	5e-05	0.000194693	yes
BnaA03g39840D	BnaA03g39840D	-	chrA03:19904922-19911257	Control	BnaPAP2.A7-910	OK	1.22767	10.5402	3.1019	9.89364	5e-05	0.000194693	yes
BnaA03g39860D	BnaA03g39860D	-	chrA03:19914377-19915265	Control	BnaPAP2.A7-910	OK	7.71125	1.38204	-2.48016	-3.76726	0.0012	0.00350209	yes
BnaA03g39900D	BnaA03g39900D	-	chrA03:19942821-19945785	Control	BnaPAP2.A7-910	OK	0.691312	9.26211	3.74393	7.08914	5e-05	0.000194693	yes
BnaA03g39980D	BnaA03g39980D	-	chrA03:19970813-19972492	Control	BnaPAP2.A7-910	OK	2.21803	37.5238	4.08046	5.77028	5e-05	0.000194693	yes
BnaA03g40090D	BnaA03g40090D	-	chrA03:20032259-20035412	Control	BnaPAP2.A7-910	OK	1.54117	6.2837	2.02759	3.92213	5e-05	0.000194693	yes
BnaA03g40160D	BnaA03g40160D	-	chrA03:20054769-20056961	Control	BnaPAP2.A7-910	OK	135.092	18.7123	-2.85188	-11.4459	5e-05	0.000194693	yes
BnaA03g40190D	BnaA03g40190D	-	chrA03:20068683-20070033	Control	BnaPAP2.A7-910	OK	4.94461	21.0648	2.09091	5.57972	5e-05	0.000194693	yes
BnaA03g40550D	BnaA03g40550D	-	chrA03:20262036-20265097	Control	BnaPAP2.A7-910	OK	3.5443	21.0009	2.56688	9.189	5e-05	0.000194693	yes
BnaA03g40690D	BnaA03g40690D	-	chrA03:20355387-20356269	Control	BnaPAP2.A7-910	OK	0.624493	7.61377	3.60785	3.68026	0.00065	0.00202573	yes
BnaA03g40930D	BnaA03g40930D	-	chrA03:20486878-20487895	Control	BnaPAP2.A7-910	OK	11.7416	1.70313	-2.78537	-5.17625	5e-05	0.000194693	yes
BnaA03g41250D	BnaA03g41250D	-	chrA03:20668840-20670184	Control	BnaPAP2.A7-910	OK	4.36021	0.348355	-3.64577	-3.21859	0.0039	0.00984456	yes
BnaA03g41280D	BnaA03g41280D	-	chrA03:20676688-20678138	Control	BnaPAP2.A7-910	OK	7.01999	74.5333	3.40834	11.779	5e-05	0.000194693	yes
BnaA03g41440D	BnaA03g41440D	-	chrA03:20755493-20758299	Control	BnaPAP2.A7-910	OK	0.581548	5.97128	3.36007	4.66765	5e-05	0.000194693	yes
BnaA03g41520D	BnaA03g41520D	-	chrA03:20841729-20842838	Control	BnaPAP2.A7-910	OK	75.3589	14.8718	-2.3412	-5.88774	5e-05	0.000194693	yes
BnaA03g41900D	BnaA03g41900D	-	chrA03:21050091-21054272	Control	BnaPAP2.A7-910	OK	9.4396	320.97	5.08757	17.5068	5e-05	0.000194693	yes
BnaA03g41940D	BnaA03g41940D	-	chrA03:21069648-21071121	Control	BnaPAP2.A7-910	OK	118.324	4.24986	-4.79918	-14.4375	5e-05	0.000194693	yes
BnaA03g42350D	BnaA03g42350D	-	chrA03:21268992-21272083	Control	BnaPAP2.A7-910	OK	2.71897	0.621914	-2.12827	-3.77736	5e-05	0.000194693	yes
BnaA03g42620D	BnaA03g42620D	-	chrA03:21362364-21364269	Control	BnaPAP2.A7-910	OK	1.61835	9.94672	2.61969	6.40318	5e-05	0.000194693	yes
BnaA03g42940D	BnaA03g42940D	-	chrA03:21561949-21563838	Control	BnaPAP2.A7-910	OK	375.568	73.5123	-2.35302	-9.46046	5e-05	0.000194693	yes
BnaA03g43530D	BnaA03g43530D	-	chrA03:21895062-21900516	Control	BnaPAP2.A7-910	OK	2.66918	0.0674641	-5.30613	-2.97469	0.00265	0.00698919	yes
BnaA03g43750D	BnaA03g43750D	-	chrA03:22036078-22036519	Control	BnaPAP2.A7-910	OK	207.086	1.18363	-7.45087	-8.89134	0.00265	0.00698919	yes
BnaA03g44280D	BnaA03g44280D	-	chrA03:22457265-22458839	Control	BnaPAP2.A7-910	OK	10.2914	0.488346	-4.39739	-4.64561	5e-05	0.000194693	yes
BnaA03g44360D	BnaA03g44360D	-	chrA03:22495036-22496886	Control	BnaPAP2.A7-910	OK	4.05955	0.682267	-2.57291	-2.99489	0.00035	0.00115894	yes
BnaA03g44510D	BnaA03g44510D	-	chrA03:22609073-22612696	Control	BnaPAP2.A7-910	OK	0.338913	7.44718	4.45771	6.15857	5e-05	0.000194693	yes
BnaA03g45080D	BnaA03g45080D	-	chrA03:22896024-22897605	Control	BnaPAP2.A7-910	OK	4.89344	0.850721	-2.52409	-4.68315	5e-05	0.000194693	yes
BnaA03g45390D	BnaA03g45390D	-	chrA03:23078853-23081936	Control	BnaPAP2.A7-910	OK	0.985733	7.5876	2.94437	3.33212	0.0009	0.00270671	yes
BnaA03g46930D	BnaA03g46930D	-	chrA03:24066063-24069087	Control	BnaPAP2.A7-910	OK	0.201772	7.9808	5.30573	6.30873	5e-05	0.000194693	yes
BnaA03g47250D	BnaA03g47250D	-	chrA03:24215300-24215906	Control	BnaPAP2.A7-910	OK	10.5301	82.5658	2.97102	7.72371	5e-05	0.000194693	yes
BnaA03g48610D	BnaA03g48610D	-	chrA03:24925095-24928475	Control	BnaPAP2.A7-910	OK	113.171	650.886	2.5239	8.72228	5e-05	0.000194693	yes
BnaA03g49240D	BnaA03g49240D	-	chrA03:25336126-25337671	Control	BnaPAP2.A7-910	OK	43.1116	9.04173	-2.25341	-6.89716	5e-05	0.000194693	yes
BnaA03g49480D	BnaA03g49480D	-	chrA03:25548346-25549527	Control	BnaPAP2.A7-910	OK	5.68579	28.1694	2.3087	5.74617	5e-05	0.000194693	yes
BnaA03g50250D	BnaA03g50250D	-	chrA03:26087830-26090646	Control	BnaPAP2.A7-910	OK	6.91103	1.20883	-2.51529	-6.07573	5e-05	0.000194693	yes
BnaA03g50710D	BnaA03g50710D	-	chrA03:26322320-26323477	Control	BnaPAP2.A7-910	OK	10.2766	2.39408	-2.10181	-3.82829	5e-05	0.000194693	yes
BnaA03g50910D	BnaA03g50910D	-	chrA03:26416840-26418161	Control	BnaPAP2.A7-910	OK	2.95391	17.6717	2.58075	6.20244	5e-05	0.000194693	yes
BnaA03g51030D	BnaA03g51030D	-	chrA03:26480465-26481914	Control	BnaPAP2.A7-910	OK	3.73471	21.5081	2.52581	7.0333	5e-05	0.000194693	yes
BnaA03g51070D	BnaA03g51070D	-	chrA03:26491319-26493236	Control	BnaPAP2.A7-910	OK	24.1456	1.62233	-3.89563	-8.38298	5e-05	0.000194693	yes
BnaA03g51450D	BnaA03g51450D	-	chrA03:26729994-26731636	Control	BnaPAP2.A7-910	OK	0.611236	3.36842	2.46227	3.08823	0.0001	0.000370363	yes
BnaA03g51730D	BnaA03g51730D	-	chrA03:26908228-26908828	Control	BnaPAP2.A7-910	OK	2.96716	56.0513	4.23959	5.90697	5e-05	0.000194693	yes
BnaA03g52400D	BnaA03g52400D	-	chrA03:27334485-27347640	Control	BnaPAP2.A7-910	OK	0.606831	2.44969	2.01323	4.97704	5e-05	0.000194693	yes
BnaA03g52610D	BnaA03g52610D	-	chrA03:27443011-27445325	Control	BnaPAP2.A7-910	OK	0.351435	3.00267	3.09492	4.15562	5e-05	0.000194693	yes
BnaA03g52900D	BnaA03g52900D	-	chrA03:27617925-27620431	Control	BnaPAP2.A7-910	OK	0.82334	6.91288	3.06973	5.57598	5e-05	0.000194693	yes
BnaA03g53110D	BnaA03g53110D	-	chrA03:27778214-27779096	Control	BnaPAP2.A7-910	OK	12.114	2.14826	-2.49544	-4.60832	5e-05	0.000194693	yes
BnaA03g53960D	BnaA03g53960D	-	chrA03:28485635-28486484	Control	BnaPAP2.A7-910	OK	17.6541	151.797	3.10407	9.52701	5e-05	0.000194693	yes
BnaA03g54130D	BnaA03g54130D	-	chrA03:28616348-28617965	Control	BnaPAP2.A7-910	OK	0.415601	3.74222	3.17062	3.54352	0.00095	0.00284301	yes
BnaA03g54270D	BnaA03g54270D	-	chrA03:28729999-28732418	Control	BnaPAP2.A7-910	OK	0.324273	2.47196	2.93037	3.13185	0.0075	0.0174601	yes
BnaA03g54290D	BnaA03g54290D	-	chrA03:28733991-28735833	Control	BnaPAP2.A7-910	OK	1.43714	5.96349	2.05296	4.06974	5e-05	0.000194693	yes
BnaA03g55560D	BnaA03g55560D	-	chrA03_random:329327-331327	Control	BnaPAP2.A7-910	OK	8.4749	141.717	4.06367	14.4111	5e-05	0.000194693	yes
BnaA03g56310D	BnaA03g56310D	-	chrA03_random:654579-655370	Control	BnaPAP2.A7-910	OK	2.34645	10.0388	2.09703	3.36178	5e-05	0.000194693	yes
BnaA03g56360D	BnaA03g56360D	-	chrA03_random:683511-685156	Control	BnaPAP2.A7-910	OK	2.68792	12.4831	2.21541	4.39082	5e-05	0.000194693	yes
BnaA03g56630D	BnaA03g56630D	-	chrA03_random:790791-792970	Control	BnaPAP2.A7-910	OK	1.521	7.04529	2.21164	4.60686	5e-05	0.000194693	yes
BnaA03g56650D	BnaA03g56650D	-	chrA03_random:805837-806935	Control	BnaPAP2.A7-910	OK	9727.92	318.56	-4.9325	-17.0275	5e-05	0.000194693	yes
BnaA03g56740D	BnaA03g56740D	-	chrA03_random:846848-847946	Control	BnaPAP2.A7-910	OK	330.162	10.8257	-4.93064	-8.12799	5e-05	0.000194693	yes
BnaA03g56750D	BnaA03g56750D	-	chrA03_random:858994-859666	Control	BnaPAP2.A7-910	OK	3090.92	96.4336	-5.00236	-16.8255	5e-05	0.000194693	yes
BnaA03g57140D	BnaA03g57140D	-	chrA03_random:1017459-1019167	Control	BnaPAP2.A7-910	OK	1.75098	16.2521	3.21439	6.78491	5e-05	0.000194693	yes
BnaA03g57230D	BnaA03g57230D	-	chrA03_random:1055263-1057543	Control	BnaPAP2.A7-910	OK	0.779547	10.6684	3.77456	4.90909	5e-05	0.000194693	yes
BnaA03g57460D	BnaA03g57460D	-	chrA03_random:1165947-1166610	Control	BnaPAP2.A7-910	OK	0.372933	8.96679	4.5876	2.52825	0.00575	0.0138469	yes
BnaA03g57590D	BnaA03g57590D	-	chrA03_random:1230979-1235503	Control	BnaPAP2.A7-910	OK	5.73089	0.654441	-3.13042	-6.22412	5e-05	0.000194693	yes
BnaA03g57690D	BnaA03g57690D	-	chrA03_random:1276986-1279099	Control	BnaPAP2.A7-910	OK	3.54575	0.266963	-3.73138	-4.12851	0.00295	0.007684	yes
BnaA03g58240D	BnaA03g58240D	-	chrA03_random:1604222-1606317	Control	BnaPAP2.A7-910	OK	9.72544	0.992148	-3.29314	-5.41705	5e-05	0.000194693	yes
BnaA03g58790D	BnaA03g58790D	-	chrA03_random:1921458-1922848	Control	BnaPAP2.A7-910	OK	15.3726	64.7629	2.07481	6.84551	5e-05	0.000194693	yes
BnaA03g60090D	BnaA03g60090D	-	chrA03_random:4491574-4492312	Control	BnaPAP2.A7-910	OK	0.284157	4.74369	4.06125	2.80761	0.0026	0.00688762	yes
BnaA04g00660D	BnaA04g00660D	-	chrA04:488056-489279	Control	BnaPAP2.A7-910	OK	457.047	2176.45	2.25156	7.97559	5e-05	0.000194693	yes
BnaA04g00770D	BnaA04g00770D	-	chrA04:545936-547458	Control	BnaPAP2.A7-910	OK	2.80698	17.8843	2.67161	6.0556	5e-05	0.000194693	yes
BnaA04g00830D	BnaA04g00830D	-	chrA04:561891-562623	Control	BnaPAP2.A7-910	OK	7.63337	31.4228	2.04142	4.13302	5e-05	0.000194693	yes
BnaA04g01590D	BnaA04g01590D	-	chrA04:1036371-1037841	Control	BnaPAP2.A7-910	OK	0.464016	2.10788	2.18355	2.38445	0.0026	0.00688762	yes
BnaA04g02490D	BnaA04g02490D	-	chrA04:1639136-1640257	Control	BnaPAP2.A7-910	OK	0.946946	35.4343	5.22572	8.33808	5e-05	0.000194693	yes
BnaA04g03020D	BnaA04g03020D	-	chrA04:1983578-1989766	Control	BnaPAP2.A7-910	OK	0.212555	2.81357	3.72649	6.33857	5e-05	0.000194693	yes
BnaA04g03250D	BnaA04g03250D	-	chrA04:2123547-2126586	Control	BnaPAP2.A7-910	OK	1.28553	11.1642	3.11845	7.98137	5e-05	0.000194693	yes
BnaA04g03540D	BnaA04g03540D	-	chrA04:2425383-2426543	Control	BnaPAP2.A7-910	OK	0.693222	5.52092	2.99352	3.28411	0.00715	0.016757	yes
BnaA04g03930D	BnaA04g03930D	-	chrA04:2857090-2860746	Control	BnaPAP2.A7-910	OK	4.3551	25.2872	2.53763	8.31876	5e-05	0.000194693	yes
BnaA04g03970D	BnaA04g03970D	-	chrA04:2874892-2877144	Control	BnaPAP2.A7-910	OK	0.449621	2.19581	2.28797	3.04691	0.0006	0.00188634	yes
BnaA04g04010D	BnaA04g04010D	-	chrA04:2891796-2894366	Control	BnaPAP2.A7-910	OK	0.308179	2.19031	2.8293	2.7632	0.00195	0.00536404	yes
BnaA04g04200D	BnaA04g04200D	-	chrA04:3076119-3078264	Control	BnaPAP2.A7-910	OK	0.392239	3.09373	2.97954	2.89596	0.0013	0.00375856	yes
BnaA04g04830D	BnaA04g04830D	-	chrA04:3552936-3556401	Control	BnaPAP2.A7-910	OK	61.4917	3.2658	-4.23488	-12.552	5e-05	0.000194693	yes
BnaA04g05740D	BnaA04g05740D	-	chrA04:4429028-4430624	Control	BnaPAP2.A7-910	OK	0.616854	5.67992	3.20287	4.23559	0.0002	0.000698991	yes
BnaA04g05830D	BnaA04g05830D	-	chrA04:4479867-4481142	Control	BnaPAP2.A7-910	OK	0.715337	8.12502	3.50568	5.93939	5e-05	0.000194693	yes
BnaA04g05890D	BnaA04g05890D	-	chrA04:4525230-4526479	Control	BnaPAP2.A7-910	OK	52.2533	10.3993	-2.32903	-7.06804	5e-05	0.000194693	yes
BnaA04g06630D	BnaA04g06630D	-	chrA04:5277892-5279495	Control	BnaPAP2.A7-910	OK	16.4824	108.335	2.7165	10.852	5e-05	0.000194693	yes
BnaA04g07450D	BnaA04g07450D	-	chrA04:6342097-6344314	Control	BnaPAP2.A7-910	OK	122.411	541.228	2.1445	8.39514	5e-05	0.000194693	yes
BnaA04g07660D	BnaA04g07660D	-	chrA04:6676732-6680484	Control	BnaPAP2.A7-910	OK	74.6899	18.3215	-2.02738	-8.44798	5e-05	0.000194693	yes
BnaA04g07770D	BnaA04g07770D	-	chrA04:6811963-6812515	Control	BnaPAP2.A7-910	OK	3.41832	64.1658	4.23044	6.85378	5e-05	0.000194693	yes
BnaA04g07880D	BnaA04g07880D	-	chrA04:6903307-6906458	Control	BnaPAP2.A7-910	OK	4.43682	1.07172	-2.0496	-4.75065	5e-05	0.000194693	yes
BnaA04g07930D	BnaA04g07930D	-	chrA04:6921973-6922899	Control	BnaPAP2.A7-910	OK	3.25119	34.2191	3.39576	7.20461	5e-05	0.000194693	yes
BnaA04g08120D	BnaA04g08120D	-	chrA04:7170470-7171157	Control	BnaPAP2.A7-910	OK	6.70759	0.347555	-4.27048	-3.17159	0.00265	0.00698919	yes
BnaA04g08490D	BnaA04g08490D	-	chrA04:7556035-7557355	Control	BnaPAP2.A7-910	OK	0.321764	3.91704	3.60569	4.12457	0.00355	0.00905956	yes
BnaA04g08520D	BnaA04g08520D	-	chrA04:7568285-7569257	Control	BnaPAP2.A7-910	OK	1.04406	13.0939	3.64862	4.884	5e-05	0.000194693	yes
BnaA04g08570D	BnaA04g08570D	-	chrA04:7592772-7593574	Control	BnaPAP2.A7-910	OK	750.537	4344.89	2.53333	9.24506	5e-05	0.000194693	yes
BnaA04g09490D	BnaA04g09490D	-	chrA04:8478791-8480589	Control	BnaPAP2.A7-910	OK	12.5516	2.19124	-2.51805	-6.05178	5e-05	0.000194693	yes
BnaA04g09620D	BnaA04g09620D	-	chrA04:8614691-8616303	Control	BnaPAP2.A7-910	OK	3.77426	0.783992	-2.26728	-3.57399	5e-05	0.000194693	yes
BnaA04g09990D	BnaA04g09990D	-	chrA04:8883953-8884919	Control	BnaPAP2.A7-910	OK	1.12229	8.46772	2.91553	4.44994	5e-05	0.000194693	yes
BnaA04g10430D	BnaA04g10430D	-	chrA04:9159907-9161475	Control	BnaPAP2.A7-910	OK	2.81966	0.693671	-2.0232	-2.64291	0.0009	0.00270671	yes
BnaA04g10600D	BnaA04g10600D	-	chrA04:9308301-9311561	Control	BnaPAP2.A7-910	OK	16.9418	2.79168	-2.60138	-6.47608	5e-05	0.000194693	yes
BnaA04g10780D	BnaA04g10780D	-	chrA04:9407543-9408171	Control	BnaPAP2.A7-910	OK	2.19253	12.429	2.50304	2.974	0.0003	0.00100943	yes
BnaA04g11460D	BnaA04g11460D	-	chrA04:9933653-9936205	Control	BnaPAP2.A7-910	OK	0.98762	7.36929	2.8995	5.37177	5e-05	0.000194693	yes
BnaA04g13120D	BnaA04g13120D	-	chrA04:11046874-11048484	Control	BnaPAP2.A7-910	OK	1.86473	27.7776	3.89688	9.67672	5e-05	0.000194693	yes
BnaA04g13480D	BnaA04g13480D	-	chrA04:11391577-11396419	Control	BnaPAP2.A7-910	OK	1.62596	10.7548	2.72562	6.31684	5e-05	0.000194693	yes
BnaA04g13690D	BnaA04g13690D	-	chrA04:11601916-11603953	Control	BnaPAP2.A7-910	OK	2.59746	23.9738	3.20629	8.43263	5e-05	0.000194693	yes
BnaA04g13980D	BnaA04g13980D	-	chrA04:11822320-11824290	Control	BnaPAP2.A7-910	OK	141.37	12.5924	-3.48885	-11.8541	5e-05	0.000194693	yes
BnaA04g14440D	BnaA04g14440D	-	chrA04:12153559-12155140	Control	BnaPAP2.A7-910	OK	1.22428	27.9547	4.51308	6.8348	5e-05	0.000194693	yes
BnaA04g14490D	BnaA04g14490D	-	chrA04:12173446-12174650	Control	BnaPAP2.A7-910	OK	1.88996	13.9799	2.88693	5.01092	5e-05	0.000194693	yes
BnaA04g15340D	BnaA04g15340D	-	chrA04:12743203-12744754	Control	BnaPAP2.A7-910	OK	0.935572	7.45564	2.99441	4.95359	5e-05	0.000194693	yes
BnaA04g15560D	BnaA04g15560D	-	chrA04:12884533-12889156	Control	BnaPAP2.A7-910	OK	8.84422	38.5291	2.12314	8.45279	5e-05	0.000194693	yes
BnaA04g15780D	BnaA04g15780D	-	chrA04:13016063-13016808	Control	BnaPAP2.A7-910	OK	27.766	4.75026	-2.54724	-4.84091	5e-05	0.000194693	yes
BnaA04g16020D	BnaA04g16020D	-	chrA04:13154295-13155282	Control	BnaPAP2.A7-910	OK	1.98075	9.77318	2.30278	4.45144	5e-05	0.000194693	yes
BnaA04g16130D	BnaA04g16130D	-	chrA04:13199636-13203295	Control	BnaPAP2.A7-910	OK	2.31433	10.5733	2.19175	5.31158	5e-05	0.000194693	yes
BnaA04g16190D	BnaA04g16190D	-	chrA04:13246893-13249284	Control	BnaPAP2.A7-910	OK	39.6942	163.304	2.04056	8.45353	5e-05	0.000194693	yes
BnaA04g16440D	BnaA04g16440D	-	chrA04:13430638-13431409	Control	BnaPAP2.A7-910	OK	8.96749	1.90324	-2.23625	-3.21368	0.0001	0.000370363	yes
BnaA04g16530D	BnaA04g16530D	-	chrA04:13511084-13515832	Control	BnaPAP2.A7-910	OK	8.17107	33.4276	2.03245	8.25442	5e-05	0.000194693	yes
BnaA04g16620D	BnaA04g16620D	-	chrA04:13595249-13595561	Control	BnaPAP2.A7-910	OK	146.542	922.509	2.65425	7.52447	5e-05	0.000194693	yes
BnaA04g17120D	BnaA04g17120D	-	chrA04:13961720-13963012	Control	BnaPAP2.A7-910	OK	0.860061	9.8753	3.52131	4.22767	5e-05	0.000194693	yes
BnaA04g17420D	BnaA04g17420D	-	chrA04:14163582-14164955	Control	BnaPAP2.A7-910	OK	3.8695	0.455636	-3.08619	-3.00078	0.0008	0.0024362	yes
BnaA04g17470D	BnaA04g17470D	-	chrA04:14204210-14205527	Control	BnaPAP2.A7-910	OK	5.88784	1.0739	-2.45487	-4.344	5e-05	0.000194693	yes
BnaA04g17560D	BnaA04g17560D	-	chrA04:14254458-14257883	Control	BnaPAP2.A7-910	OK	25.0348	0.229625	-6.76851	-7.50559	0.00265	0.00698919	yes
BnaA04g17840D	BnaA04g17840D	-	chrA04:14375404-14376151	Control	BnaPAP2.A7-910	OK	1.07814	4.31797	2.00181	2.25784	0.00395	0.00995547	yes
BnaA04g17850D	BnaA04g17850D	-	chrA04:14377064-14379363	Control	BnaPAP2.A7-910	OK	0.817168	6.48008	2.98731	4.80017	5e-05	0.000194693	yes
BnaA04g17910D	BnaA04g17910D	-	chrA04:14449238-14450111	Control	BnaPAP2.A7-910	OK	85.9733	467.368	2.4426	9.7892	5e-05	0.000194693	yes
BnaA04g18220D	BnaA04g18220D	-	chrA04:14651953-14654977	Control	BnaPAP2.A7-910	OK	0.185703	2.55358	3.78145	2.40256	0.00265	0.00698919	yes
BnaA04g18330D	BnaA04g18330D	-	chrA04:14689791-14690743	Control	BnaPAP2.A7-910	OK	66.9255	1.1852	-5.81936	-7.00367	5e-05	0.000194693	yes
BnaA04g19430D	BnaA04g19430D	-	chrA04:15312412-15313492	Control	BnaPAP2.A7-910	OK	0.966375	10.7717	3.47852	4.10053	5e-05	0.000194693	yes
BnaA04g19810D	BnaA04g19810D	-	chrA04:15456106-15457897	Control	BnaPAP2.A7-910	OK	0.993916	4.55288	2.19558	2.0695	0.0026	0.00688762	yes
BnaA04g20170D	BnaA04g20170D	-	chrA04:15592250-15594896	Control	BnaPAP2.A7-910	OK	0.387443	8.01212	4.37013	7.33984	5e-05	0.000194693	yes
BnaA04g20860D	BnaA04g20860D	-	chrA04:15958192-15960476	Control	BnaPAP2.A7-910	OK	16.743	69.9124	2.06199	8.01198	5e-05	0.000194693	yes
BnaA04g21230D	BnaA04g21230D	-	chrA04:16185033-16186305	Control	BnaPAP2.A7-910	OK	152.331	27.124	-2.48957	-9.89691	5e-05	0.000194693	yes
BnaA04g21240D	BnaA04g21240D	-	chrA04:16186409-16187792	Control	BnaPAP2.A7-910	OK	181.21	28.0216	-2.69305	-10.1822	5e-05	0.000194693	yes
BnaA04g21400D	BnaA04g21400D	-	chrA04:16310642-16315995	Control	BnaPAP2.A7-910	OK	0.397924	4.85452	3.60876	7.65595	5e-05	0.000194693	yes
BnaA04g21530D	BnaA04g21530D	-	chrA04:16387568-16387880	Control	BnaPAP2.A7-910	OK	179.265	780.642	2.12257	6.32141	5e-05	0.000194693	yes
BnaA04g21850D	BnaA04g21850D	-	chrA04:16606099-16609502	Control	BnaPAP2.A7-910	OK	120.031	15.8153	-2.92401	-11.1947	5e-05	0.000194693	yes
BnaA04g22080D	BnaA04g22080D	-	chrA04:16716073-16716433	Control	BnaPAP2.A7-910	OK	827.773	3852.87	2.21863	9.13375	5e-05	0.000194693	yes
BnaA04g23070D	BnaA04g23070D	-	chrA04:17196773-17199143	Control	BnaPAP2.A7-910	OK	0.984571	13.511	3.77849	5.86384	5e-05	0.000194693	yes
BnaA04g23170D	BnaA04g23170D	-	chrA04:17252737-17253536	Control	BnaPAP2.A7-910	OK	0.727711	13.8728	4.25275	3.41171	0.00075	0.00229957	yes
BnaA04g23340D	BnaA04g23340D	-	chrA04:17385623-17388856	Control	BnaPAP2.A7-910	OK	0.7368	12.5842	4.09419	7.66998	5e-05	0.000194693	yes
BnaA04g23480D	BnaA04g23480D	-	chrA04:17437338-17438835	Control	BnaPAP2.A7-910	OK	4.59592	21.0333	2.19425	6.0101	5e-05	0.000194693	yes
BnaA04g24160D	BnaA04g24160D	-	chrA04:17769893-17771713	Control	BnaPAP2.A7-910	OK	3.58664	37.9033	3.40162	10.2398	5e-05	0.000194693	yes
BnaA04g24700D	BnaA04g24700D	-	chrA04:17987973-17989019	Control	BnaPAP2.A7-910	OK	120.302	490.615	2.02794	8.41789	5e-05	0.000194693	yes
BnaA04g24710D	BnaA04g24710D	-	chrA04:18009823-18011899	Control	BnaPAP2.A7-910	OK	0.319524	4.58536	3.84304	4.527	0.00025	0.0008558	yes
BnaA04g25200D	BnaA04g25200D	-	chrA04:18220123-18221607	Control	BnaPAP2.A7-910	OK	17.8194	188.849	3.40572	10.9971	5e-05	0.000194693	yes
BnaA04g25440D	BnaA04g25440D	-	chrA04:18288420-18290165	Control	BnaPAP2.A7-910	OK	0.679724	5.98037	3.13721	4.43093	5e-05	0.000194693	yes
BnaA04g25830D	BnaA04g25830D	-	chrA04:18448183-18449040	Control	BnaPAP2.A7-910	OK	1.47039	18.3172	3.63893	4.16663	0.00035	0.00115894	yes
BnaA04g26190D	BnaA04g26190D	-	chrA04:18693264-18694812	Control	BnaPAP2.A7-910	OK	8.4763	46.9314	2.46905	8.51315	5e-05	0.000194693	yes
BnaA04g26470D	BnaA04g26470D	-	chrA04:18778390-18780362	Control	BnaPAP2.A7-910	OK	14.5836	2.76352	-2.39977	-7.03824	5e-05	0.000194693	yes
BnaA04g26560D	BnaA04g26560D	-	chrA04:18805221-18806640	Control	BnaPAP2.A7-910	OK	79.0443	338.298	2.09756	8.63366	5e-05	0.000194693	yes
BnaA04g26630D	BnaA04g26630D	-	chrA04:18848136-18849994	Control	BnaPAP2.A7-910	OK	0.398083	2.19042	2.46006	3.11081	5e-05	0.000194693	yes
BnaA04g26720D	BnaA04g26720D	-	chrA04:18895616-18898073	Control	BnaPAP2.A7-910	OK	1.81427	7.41567	2.03119	4.40714	5e-05	0.000194693	yes
BnaA04g26750D	BnaA04g26750D	-	chrA04:18944378-18946602	Control	BnaPAP2.A7-910	OK	68.0202	4.72393	-3.8479	-12.5693	5e-05	0.000194693	yes
BnaA04g26780D	BnaA04g26780D	-	chrA04:18951976-18953074	Control	BnaPAP2.A7-910	OK	112.617	780.731	2.7934	10.9331	5e-05	0.000194693	yes
BnaA04g27440D	BnaA04g27440D	-	chrA04_random:96723-99274	Control	BnaPAP2.A7-910	OK	2.52587	13.1565	2.38092	6.06029	5e-05	0.000194693	yes
BnaA04g27520D	BnaA04g27520D	-	chrA04_random:137679-139004	Control	BnaPAP2.A7-910	OK	0.806394	22.3295	4.79132	7.20228	5e-05	0.000194693	yes
BnaA04g27780D	BnaA04g27780D	-	chrA04_random:303120-304634	Control	BnaPAP2.A7-910	OK	19.0676	172.379	3.17639	5.94738	5e-05	0.000194693	yes
BnaA04g27920D	BnaA04g27920D	-	chrA04_random:460995-461784	Control	BnaPAP2.A7-910	OK	616.71	2998.71	2.28168	8.83963	5e-05	0.000194693	yes
BnaA04g28360D	BnaA04g28360D	-	chrA04_random:784092-785508	Control	BnaPAP2.A7-910	OK	19.6008	0.889824	-4.46125	-3.72688	0.00265	0.00698919	yes
BnaA04g28480D	BnaA04g28480D	-	chrA04_random:842836-845198	Control	BnaPAP2.A7-910	OK	1.51299	8.18299	2.43523	5.34556	5e-05	0.000194693	yes
BnaA04g28540D	BnaA04g28540D	-	chrA04_random:865043-866824	Control	BnaPAP2.A7-910	OK	11.5796	62.2988	2.42762	9.00927	5e-05	0.000194693	yes
BnaA04g28680D	BnaA04g28680D	-	chrA04_random:943673-945386	Control	BnaPAP2.A7-910	OK	8.52939	1.86712	-2.19163	-5.47049	5e-05	0.000194693	yes
BnaA04g28690D	BnaA04g28690D	-	chrA04_random:951409-955708	Control	BnaPAP2.A7-910	OK	5.13816	0.950539	-2.43443	-5.35037	5e-05	0.000194693	yes
BnaA04g29560D	BnaA04g29560D	-	chrA04_random:1419468-1422313	Control	BnaPAP2.A7-910	OK	43.012	7.30338	-2.5581	-9.14071	5e-05	0.000194693	yes
BnaA04g29600D	BnaA04g29600D	-	chrA04_random:1428363-1430631	Control	BnaPAP2.A7-910	OK	2.29104	25.3024	3.4652	7.85074	5e-05	0.000194693	yes
BnaA05g00130D	BnaA05g00130D	-	chrA05:79870-80296	Control	BnaPAP2.A7-910	OK	6.47605	29.8381	2.20397	3.13103	0.0002	0.000698991	yes
BnaA05g00140D	BnaA05g00140D	-	chrA05:80683-81403	Control	BnaPAP2.A7-910	OK	0.787935	7.92276	3.32986	4.12288	0.0041	0.0102769	yes
BnaA05g00150D	BnaA05g00150D	-	chrA05:82258-83414	Control	BnaPAP2.A7-910	OK	69.2105	16.5203	-2.06675	-7.54841	5e-05	0.000194693	yes
BnaA05g00280D	BnaA05g00280D	-	chrA05:120284-121203	Control	BnaPAP2.A7-910	OK	19.3285	2.86379	-2.75473	-3.23374	0.00045	0.00145328	yes
BnaA05g00520D	BnaA05g00520D	-	chrA05:250274-252154	Control	BnaPAP2.A7-910	OK	1.82802	8.63399	2.23974	5.38547	5e-05	0.000194693	yes
BnaA05g00840D	BnaA05g00840D	-	chrA05:485079-490678	Control	BnaPAP2.A7-910	OK	2.77533	0.401591	-2.78886	-5.75835	5e-05	0.000194693	yes
BnaA05g00920D	BnaA05g00920D	-	chrA05:528385-530282	Control	BnaPAP2.A7-910	OK	12.359	0.918106	-3.75076	-6.58652	5e-05	0.000194693	yes
BnaA05g01050D	BnaA05g01050D	-	chrA05:582558-584926	Control	BnaPAP2.A7-910	OK	94.681	7.63287	-3.63278	-13.4123	5e-05	0.000194693	yes
BnaA05g01090D	BnaA05g01090D	-	chrA05:595749-597253	Control	BnaPAP2.A7-910	OK	10.1643	0.63118	-4.00932	-5.78436	5e-05	0.000194693	yes
BnaA05g01160D	BnaA05g01160D	-	chrA05:667485-670289	Control	BnaPAP2.A7-910	OK	6.59502	28.3543	2.10412	7.09715	5e-05	0.000194693	yes
BnaA05g01350D	BnaA05g01350D	-	chrA05:802230-802623	Control	BnaPAP2.A7-910	OK	3.18211	28.3826	3.15695	2.47761	0.0063	0.0150229	yes
BnaA05g01520D	BnaA05g01520D	-	chrA05:900220-903931	Control	BnaPAP2.A7-910	OK	23.6525	5.14348	-2.20118	-7.02817	5e-05	0.000194693	yes
BnaA05g01790D	BnaA05g01790D	-	chrA05:1015620-1016935	Control	BnaPAP2.A7-910	OK	1.22018	5.35457	2.13368	3.36589	0.0004	0.00130848	yes
BnaA05g01800D	BnaA05g01800D	-	chrA05:1019431-1021405	Control	BnaPAP2.A7-910	OK	0.683039	3.03738	2.15279	2.72868	0.00025	0.0008558	yes
BnaA05g01920D	BnaA05g01920D	-	chrA05:1073006-1075010	Control	BnaPAP2.A7-910	OK	5.13635	0.920682	-2.47997	-3.9656	5e-05	0.000194693	yes
BnaA05g02840D	BnaA05g02840D	-	chrA05:1492151-1493632	Control	BnaPAP2.A7-910	OK	1.04504	4.72708	2.1774	2.79813	0.00025	0.0008558	yes
BnaA05g02980D	BnaA05g02980D	-	chrA05:1615442-1616864	Control	BnaPAP2.A7-910	OK	4.75698	26.1126	2.45663	7.10348	5e-05	0.000194693	yes
BnaA05g03030D	BnaA05g03030D	-	chrA05:1636753-1638118	Control	BnaPAP2.A7-910	OK	0.543731	2.34515	2.10872	2.71086	0.00075	0.00229957	yes
BnaA05g03130D	BnaA05g03130D	-	chrA05:1702556-1704271	Control	BnaPAP2.A7-910	OK	0.901362	4.13185	2.19661	2.07594	0.00775	0.0179732	yes
BnaA05g03420D	BnaA05g03420D	-	chrA05:1889192-1890632	Control	BnaPAP2.A7-910	OK	1.04619	5.86334	2.48657	2.78903	0.00095	0.00284301	yes
BnaA05g04160D	BnaA05g04160D	-	chrA05:2256391-2258182	Control	BnaPAP2.A7-910	OK	0.28715	2.98077	3.37581	2.76078	0.00695	0.0163592	yes
BnaA05g04560D	BnaA05g04560D	-	chrA05:2437894-2439021	Control	BnaPAP2.A7-910	OK	0.210955	5.25477	4.63862	2.82537	0.0026	0.00688762	yes
BnaA05g04590D	BnaA05g04590D	-	chrA05:2450114-2453374	Control	BnaPAP2.A7-910	OK	2.07139	40.386	4.28519	9.12509	5e-05	0.000194693	yes
BnaA05g04900D	BnaA05g04900D	-	chrA05:2579741-2581267	Control	BnaPAP2.A7-910	OK	0.432994	3.94097	3.18613	2.56472	0.0061	0.014601	yes
BnaA05g04970D	BnaA05g04970D	-	chrA05:2613931-2615182	Control	BnaPAP2.A7-910	OK	0.65166	5.93239	3.18642	3.65583	0.0007	0.00216346	yes
BnaA05g05060D	BnaA05g05060D	-	chrA05:2658430-2659747	Control	BnaPAP2.A7-910	OK	0.552843	7.28392	3.71977	2.91723	0.00025	0.0008558	yes
BnaA05g05390D	BnaA05g05390D	-	chrA05:2779691-2781687	Control	BnaPAP2.A7-910	OK	1.77901	7.44526	2.06525	4.67442	5e-05	0.000194693	yes
BnaA05g05610D	BnaA05g05610D	-	chrA05:2946391-2947831	Control	BnaPAP2.A7-910	OK	19.3667	3.70377	-2.38651	-6.69536	5e-05	0.000194693	yes
BnaA05g05670D	BnaA05g05670D	-	chrA05:2970499-2971538	Control	BnaPAP2.A7-910	OK	10.7678	1.90313	-2.50028	-4.25541	5e-05	0.000194693	yes
BnaA05g05720D	BnaA05g05720D	-	chrA05:2993874-2994910	Control	BnaPAP2.A7-910	OK	7.21102	41.8883	2.53827	7.64557	5e-05	0.000194693	yes
BnaA05g05860D	BnaA05g05860D	-	chrA05:3066075-3067627	Control	BnaPAP2.A7-910	OK	1.80007	0.351953	-2.3546	-2.25172	0.00495	0.012154	yes
BnaA05g05930D	BnaA05g05930D	-	chrA05:3110142-3111686	Control	BnaPAP2.A7-910	OK	1.18675	0.246449	-2.26766	-1.90156	0.0032	0.00826528	yes
BnaA05g06040D	BnaA05g06040D	-	chrA05:3220696-3223805	Control	BnaPAP2.A7-910	OK	3.78787	0.413486	-3.19547	-5.84913	5e-05	0.000194693	yes
BnaA05g06210D	BnaA05g06210D	-	chrA05:3310984-3312682	Control	BnaPAP2.A7-910	OK	2.52432	0.510158	-2.30688	-3.39395	5e-05	0.000194693	yes
BnaA05g06230D	BnaA05g06230D	-	chrA05:3318784-3320389	Control	BnaPAP2.A7-910	OK	25.542	5.80529	-2.13743	-7.06743	5e-05	0.000194693	yes
BnaA05g06640D	BnaA05g06640D	-	chrA05:3622029-3625151	Control	BnaPAP2.A7-910	OK	2.94872	0.344883	-3.09591	-4.81996	5e-05	0.000194693	yes
BnaA05g06870D	BnaA05g06870D	-	chrA05:3726827-3728557	Control	BnaPAP2.A7-910	OK	3.62024	21.4503	2.56684	6.10872	5e-05	0.000194693	yes
BnaA05g06880D	BnaA05g06880D	-	chrA05:3731792-3733589	Control	BnaPAP2.A7-910	OK	9.64369	54.7547	2.50533	7.47186	5e-05	0.000194693	yes
BnaA05g06940D	BnaA05g06940D	-	chrA05:3766916-3768671	Control	BnaPAP2.A7-910	OK	1.97347	9.87773	2.32345	4.95525	5e-05	0.000194693	yes
BnaA05g06960D	BnaA05g06960D	-	chrA05:3772406-3773956	Control	BnaPAP2.A7-910	OK	0.405142	4.23493	3.38584	3.30494	0.0001	0.000370363	yes
BnaA05g07120D	BnaA05g07120D	-	chrA05:3836755-3838003	Control	BnaPAP2.A7-910	OK	3.04725	13.2806	2.12374	4.3108	5e-05	0.000194693	yes
BnaA05g07370D	BnaA05g07370D	-	chrA05:3964614-3967402	Control	BnaPAP2.A7-910	OK	46.0173	10.4306	-2.14136	-7.48749	5e-05	0.000194693	yes
BnaA05g07580D	BnaA05g07580D	-	chrA05:4120912-4122403	Control	BnaPAP2.A7-910	OK	10.9353	1.20361	-3.18356	-6.41312	5e-05	0.000194693	yes
BnaA05g07850D	BnaA05g07850D	-	chrA05:4295025-4297499	Control	BnaPAP2.A7-910	OK	0.574538	2.44265	2.08797	2.55873	0.00075	0.00229957	yes
BnaA05g08210D	BnaA05g08210D	-	chrA05:4525375-4526188	Control	BnaPAP2.A7-910	OK	1.85159	12.1912	2.71901	4.76695	5e-05	0.000194693	yes
BnaA05g08900D	BnaA05g08900D	-	chrA05:4911552-4912659	Control	BnaPAP2.A7-910	OK	6.48105	1.38057	-2.23097	-3.97052	5e-05	0.000194693	yes
BnaA05g08950D	BnaA05g08950D	-	chrA05:4923150-4925865	Control	BnaPAP2.A7-910	OK	12.1809	1.62407	-2.90693	-6.94344	5e-05	0.000194693	yes
BnaA05g09400D	BnaA05g09400D	-	chrA05:5203973-5204774	Control	BnaPAP2.A7-910	OK	88.3068	1133.32	3.68189	13.8244	5e-05	0.000194693	yes
BnaA05g09410D	BnaA05g09410D	-	chrA05:5205391-5206192	Control	BnaPAP2.A7-910	OK	230.009	1915.42	3.0579	10.9652	5e-05	0.000194693	yes
BnaA05g09690D	BnaA05g09690D	-	chrA05:5335882-5338527	Control	BnaPAP2.A7-910	OK	0.664255	2.91825	2.13529	2.82586	0.0002	0.000698991	yes
BnaA05g10020D	BnaA05g10020D	-	chrA05:5495431-5497442	Control	BnaPAP2.A7-910	OK	4.23026	21.049	2.31494	6.77853	5e-05	0.000194693	yes
BnaA05g10170D	BnaA05g10170D	-	chrA05:5548043-5549011	Control	BnaPAP2.A7-910	OK	2.89416	21.5648	2.89746	5.9704	5e-05	0.000194693	yes
BnaA05g10660D	BnaA05g10660D	-	chrA05:5818721-5821031	Control	BnaPAP2.A7-910	OK	0.204723	5.10993	4.64156	2.93683	0.0026	0.00688762	yes
BnaA05g10880D	BnaA05g10880D	-	chrA05:5973023-5975527	Control	BnaPAP2.A7-910	OK	40.4277	5.82266	-2.79559	-9.47431	5e-05	0.000194693	yes
BnaA05g10890D	BnaA05g10890D	-	chrA05:5977003-5979117	Control	BnaPAP2.A7-910	OK	4.17033	0.787947	-2.40399	-4.48963	5e-05	0.000194693	yes
BnaA05g11170D	BnaA05g11170D	-	chrA05:6242296-6244803	Control	BnaPAP2.A7-910	OK	0.335663	8.45761	4.65516	5.52928	5e-05	0.000194693	yes
BnaA05g11240D	BnaA05g11240D	-	chrA05:6296926-6298310	Control	BnaPAP2.A7-910	OK	4.71875	25.757	2.44849	3.96259	5e-05	0.000194693	yes
BnaA05g11560D	BnaA05g11560D	-	chrA05:6511198-6513744	Control	BnaPAP2.A7-910	OK	3.81892	27.7394	2.8607	9.1299	5e-05	0.000194693	yes
BnaA05g11810D	BnaA05g11810D	-	chrA05:6693441-6694467	Control	BnaPAP2.A7-910	OK	1.46307	27.0755	4.20992	6.58089	5e-05	0.000194693	yes
BnaA05g12160D	BnaA05g12160D	-	chrA05:6967900-6969406	Control	BnaPAP2.A7-910	OK	3.34877	0.735783	-2.18628	-2.97186	5e-05	0.000194693	yes
BnaA05g12320D	BnaA05g12320D	-	chrA05:7113195-7114692	Control	BnaPAP2.A7-910	OK	10.85	1.83111	-2.56691	-6.19497	5e-05	0.000194693	yes
BnaA05g12470D	BnaA05g12470D	-	chrA05:7219496-7220687	Control	BnaPAP2.A7-910	OK	3.91885	19.3573	2.30437	5.16494	5e-05	0.000194693	yes
BnaA05g12660D	BnaA05g12660D	-	chrA05:7359382-7364099	Control	BnaPAP2.A7-910	OK	0.686516	5.94434	3.11415	4.44807	0.00085	0.00257204	yes
BnaA05g12950D	BnaA05g12950D	-	chrA05:7623377-7625095	Control	BnaPAP2.A7-910	OK	36.2996	1.87291	-4.2766	-8.39517	5e-05	0.000194693	yes
BnaA05g13130D	BnaA05g13130D	-	chrA05:7854977-7858343	Control	BnaPAP2.A7-910	OK	0.149291	1.57189	3.3963	2.78411	0.00385	0.00973219	yes
BnaA05g13870D	BnaA05g13870D	-	chrA05:8445676-8446147	Control	BnaPAP2.A7-910	OK	6.17839	26.8723	2.12082	3.32554	5e-05	0.000194693	yes
BnaA05g14600D	BnaA05g14600D	-	chrA05:9065350-9067717	Control	BnaPAP2.A7-910	OK	4.08183	20.3541	2.31803	7.39134	5e-05	0.000194693	yes
BnaA05g14890D	BnaA05g14890D	-	chrA05:9348470-9351086	Control	BnaPAP2.A7-910	OK	4.06357	81.5635	4.3271	13.5782	5e-05	0.000194693	yes
BnaA05g15380D	BnaA05g15380D	-	chrA05:9820097-9825109	Control	BnaPAP2.A7-910	OK	1.77505	0.045071	-5.29951	-3.0224	0.00265	0.00698919	yes
BnaA05g15490D	BnaA05g15490D	-	chrA05:10008027-10009930	Control	BnaPAP2.A7-910	OK	0.809987	6.2019	2.93674	4.48236	5e-05	0.000194693	yes
BnaA05g16010D	BnaA05g16010D	-	chrA05:10580594-10582403	Control	BnaPAP2.A7-910	OK	43.9801	283.31	2.68746	11.1139	5e-05	0.000194693	yes
BnaA05g17760D	BnaA05g17760D	-	chrA05:12715504-12717203	Control	BnaPAP2.A7-910	OK	1.36575	29.0565	4.4111	8.27661	5e-05	0.000194693	yes
BnaA05g17850D	BnaA05g17850D	-	chrA05:12854172-12856034	Control	BnaPAP2.A7-910	OK	0.241802	2.09624	3.11591	1.89427	0.0056	0.0135364	yes
BnaA05g18310D	BnaA05g18310D	-	chrA05:13622389-13623746	Control	BnaPAP2.A7-910	OK	3.37323	37.0779	3.45836	6.67594	5e-05	0.000194693	yes
BnaA05g18800D	BnaA05g18800D	-	chrA05:14225081-14226605	Control	BnaPAP2.A7-910	OK	0.50916	3.59893	2.82138	3.76706	5e-05	0.000194693	yes
BnaA05g19460D	BnaA05g19460D	-	chrA05:14833259-14834622	Control	BnaPAP2.A7-910	OK	1.2267	4.95967	2.01546	3.09229	5e-05	0.000194693	yes
BnaA05g19630D	BnaA05g19630D	-	chrA05:15023609-15025103	Control	BnaPAP2.A7-910	OK	276.014	51.5364	-2.42108	-9.61889	5e-05	0.000194693	yes
BnaA05g20790D	BnaA05g20790D	-	chrA05:16148559-16149831	Control	BnaPAP2.A7-910	OK	3.6823	0.818746	-2.16912	-3.28128	5e-05	0.000194693	yes
BnaA05g21080D	BnaA05g21080D	-	chrA05:16338118-16349552	Control	BnaPAP2.A7-910	OK	1.12329	9.00272	3.00263	10.7897	5e-05	0.000194693	yes
BnaA05g21210D	BnaA05g21210D	-	chrA05:16417412-16420649	Control	BnaPAP2.A7-910	OK	5.42714	28.8565	2.41063	8.48957	5e-05	0.000194693	yes
BnaA05g21420D	BnaA05g21420D	-	chrA05:16522928-16529651	Control	BnaPAP2.A7-910	OK	0.67264	3.44484	2.35653	5.88314	5e-05	0.000194693	yes
BnaA05g21520D	BnaA05g21520D	-	chrA05:16577184-16578714	Control	BnaPAP2.A7-910	OK	0.493914	2.24715	2.18576	2.02303	0.0016	0.00449864	yes
BnaA05g22450D	BnaA05g22450D	-	chrA05:17112891-17114516	Control	BnaPAP2.A7-910	OK	214.434	49.6861	-2.10962	-8.66843	5e-05	0.000194693	yes
BnaA05g22650D	BnaA05g22650D	-	chrA05:17192853-17193488	Control	BnaPAP2.A7-910	OK	88.3878	2.19345	-5.33257	-4.32029	0.00265	0.00698919	yes
BnaA05g22780D	BnaA05g22780D	-	chrA05:17277627-17286917	Control	BnaPAP2.A7-910	OK	0.273365	1.63603	2.58129	5.64652	5e-05	0.000194693	yes
BnaA05g22810D	BnaA05g22810D	-	chrA05:17294826-17301161	Control	BnaPAP2.A7-910	OK	1.81898	20.1178	3.46727	11.063	5e-05	0.000194693	yes
BnaA05g22920D	BnaA05g22920D	-	chrA05:17407688-17408318	Control	BnaPAP2.A7-910	OK	1.17929	10.8289	3.1989	3.12992	0.00015	0.000536894	yes
BnaA05g23310D	BnaA05g23310D	-	chrA05:17631309-17632754	Control	BnaPAP2.A7-910	OK	0.8896	6.76432	2.92672	4.69852	5e-05	0.000194693	yes
BnaA05g23420D	BnaA05g23420D	-	chrA05:17736128-17736851	Control	BnaPAP2.A7-910	OK	1.37007	16.8664	3.62183	4.87786	5e-05	0.000194693	yes
BnaA05g23450D	BnaA05g23450D	-	chrA05:17748772-17750008	Control	BnaPAP2.A7-910	OK	7.61678	50.4297	2.72702	6.49481	5e-05	0.000194693	yes
BnaA05g23460D	BnaA05g23460D	-	chrA05:17750282-17751786	Control	BnaPAP2.A7-910	OK	9.82546	121.091	3.62343	10.6291	5e-05	0.000194693	yes
BnaA05g23530D	BnaA05g23530D	-	chrA05:17784398-17785628	Control	BnaPAP2.A7-910	OK	0.677024	14.8352	4.45367	5.36845	5e-05	0.000194693	yes
BnaA05g23960D	BnaA05g23960D	-	chrA05:18025980-18028752	Control	BnaPAP2.A7-910	OK	0.523507	4.63173	3.14527	5.95949	5e-05	0.000194693	yes
BnaA05g24460D	BnaA05g24460D	-	chrA05:18274645-18275770	Control	BnaPAP2.A7-910	OK	1.29339	0.285369	-2.18025	-1.60426	0.00395	0.00995547	yes
BnaA05g24490D	BnaA05g24490D	-	chrA05:18287535-18291859	Control	BnaPAP2.A7-910	OK	17.0917	3.88422	-2.1376	-7.19104	5e-05	0.000194693	yes
BnaA05g24620D	BnaA05g24620D	-	chrA05:18371689-18375925	Control	BnaPAP2.A7-910	OK	18.8505	85.4834	2.18105	9.04195	5e-05	0.000194693	yes
BnaA05g24870D	BnaA05g24870D	-	chrA05:18514210-18516176	Control	BnaPAP2.A7-910	OK	37.0078	0.997521	-5.21334	-11.2917	5e-05	0.000194693	yes
BnaA05g25010D	BnaA05g25010D	-	chrA05:18580705-18582818	Control	BnaPAP2.A7-910	OK	0.948891	4.13609	2.12396	3.16626	0.0001	0.000370363	yes
BnaA05g25150D	BnaA05g25150D	-	chrA05:18672481-18675414	Control	BnaPAP2.A7-910	OK	13.1183	117.451	3.16241	12.4084	5e-05	0.000194693	yes
BnaA05g25240D	BnaA05g25240D	-	chrA05:18719355-18721118	Control	BnaPAP2.A7-910	OK	0.806468	40.3111	5.64341	8.68309	5e-05	0.000194693	yes
BnaA05g25420D	BnaA05g25420D	-	chrA05:18808351-18809881	Control	BnaPAP2.A7-910	OK	0.603926	5.26179	3.12311	4.94317	5e-05	0.000194693	yes
BnaA05g25720D	BnaA05g25720D	-	chrA05:18958225-18961137	Control	BnaPAP2.A7-910	OK	5.18931	25.9571	2.32251	8.45309	5e-05	0.000194693	yes
BnaA05g26090D	BnaA05g26090D	-	chrA05:19191897-19195838	Control	BnaPAP2.A7-910	OK	2.76452	0.488892	-2.49944	-3.61156	5e-05	0.000194693	yes
BnaA05g26220D	BnaA05g26220D	-	chrA05:19247654-19248320	Control	BnaPAP2.A7-910	OK	2.49091	10.605	2.09	2.2821	0.00205	0.00561128	yes
BnaA05g26330D	BnaA05g26330D	-	chrA05:19315023-19315638	Control	BnaPAP2.A7-910	OK	0.400629	11.1277	4.79574	3.55337	0.0026	0.00688762	yes
BnaA05g26740D	BnaA05g26740D	-	chrA05:19472888-19474132	Control	BnaPAP2.A7-910	OK	8.63987	0.977958	-3.14317	-4.29821	5e-05	0.000194693	yes
BnaA05g27200D	BnaA05g27200D	-	chrA05:19644885-19648957	Control	BnaPAP2.A7-910	OK	2.74818	15.5745	2.50264	4.05517	5e-05	0.000194693	yes
BnaA05g27330D	BnaA05g27330D	-	chrA05:19715522-19716561	Control	BnaPAP2.A7-910	OK	3.61339	36.1782	3.32369	4.3006	5e-05	0.000194693	yes
BnaA05g27950D	BnaA05g27950D	-	chrA05:20002253-20003374	Control	BnaPAP2.A7-910	OK	7.80713	1.77112	-2.14013	-2.72636	0.00075	0.00229957	yes
BnaA05g27980D	BnaA05g27980D	-	chrA05:20033639-20034938	Control	BnaPAP2.A7-910	OK	2.10206	27.8673	3.7287	7.39003	5e-05	0.000194693	yes
BnaA05g28050D	BnaA05g28050D	-	chrA05:20050287-20051404	Control	BnaPAP2.A7-910	OK	1.36063	10.1469	2.89868	4.54501	5e-05	0.000194693	yes
BnaA05g28490D	BnaA05g28490D	-	chrA05:20221470-20226226	Control	BnaPAP2.A7-910	OK	0.279232	3.74585	3.74575	5.87543	5e-05	0.000194693	yes
BnaA05g28830D	BnaA05g28830D	-	chrA05:20356492-20361356	Control	BnaPAP2.A7-910	OK	0.15692	1.21775	2.95612	2.90997	0.00165	0.00462165	yes
BnaA05g28940D	BnaA05g28940D	-	chrA05:20389710-20391555	Control	BnaPAP2.A7-910	OK	1.63077	0.178082	-3.19493	-2.93255	0.0071	0.0166557	yes
BnaA05g28970D	BnaA05g28970D	-	chrA05:20398372-20401146	Control	BnaPAP2.A7-910	OK	11.2035	0.604172	-4.21285	-8.34341	5e-05	0.000194693	yes
BnaA05g29010D	BnaA05g29010D	-	chrA05:20416203-20416549	Control	BnaPAP2.A7-910	OK	5088.94	919.664	-2.46819	-6.40505	5e-05	0.000194693	yes
BnaA05g29370D	BnaA05g29370D	-	chrA05:20543114-20545015	Control	BnaPAP2.A7-910	OK	10.9062	2.59517	-2.07125	-4.58089	5e-05	0.000194693	yes
BnaA05g29390D	BnaA05g29390D	-	chrA05:20549351-20550296	Control	BnaPAP2.A7-910	OK	167.613	1282.32	2.93556	10.7144	5e-05	0.000194693	yes
BnaA05g29710D	BnaA05g29710D	-	chrA05:20661851-20663413	Control	BnaPAP2.A7-910	OK	10.2437	49.8853	2.28387	7.71615	5e-05	0.000194693	yes
BnaA05g29940D	BnaA05g29940D	-	chrA05:20791847-20795080	Control	BnaPAP2.A7-910	OK	62.1696	5.44223	-3.51394	-12.501	5e-05	0.000194693	yes
BnaA05g30280D	BnaA05g30280D	-	chrA05:20940522-20942089	Control	BnaPAP2.A7-910	OK	20.6674	91.6136	2.1482	8.59016	5e-05	0.000194693	yes
BnaA05g30530D	BnaA05g30530D	-	chrA05:21082725-21086449	Control	BnaPAP2.A7-910	OK	2.17142	47.764	4.45921	10.1882	5e-05	0.000194693	yes
BnaA05g30820D	BnaA05g30820D	-	chrA05:21288823-21292052	Control	BnaPAP2.A7-910	OK	2.3292	12.8248	2.46103	6.62902	5e-05	0.000194693	yes
BnaA05g31140D	BnaA05g31140D	-	chrA05:21530090-21531633	Control	BnaPAP2.A7-910	OK	1.87943	9.89361	2.3962	4.82987	5e-05	0.000194693	yes
BnaA05g31210D	BnaA05g31210D	-	chrA05:21561262-21561794	Control	BnaPAP2.A7-910	OK	6.23076	29.0521	2.22116	3.41076	5e-05	0.000194693	yes
BnaA05g31260D	BnaA05g31260D	-	chrA05:21571255-21575335	Control	BnaPAP2.A7-910	OK	2.1417	14.8812	2.79667	7.98756	5e-05	0.000194693	yes
BnaA05g31420D	BnaA05g31420D	-	chrA05:21642134-21644011	Control	BnaPAP2.A7-910	OK	10.9887	2.56021	-2.10169	-5.63837	5e-05	0.000194693	yes
BnaA05g31520D	BnaA05g31520D	-	chrA05:21763790-21767444	Control	BnaPAP2.A7-910	OK	0.141254	2.44856	4.11557	3.44734	0.0026	0.00688762	yes
BnaA05g32030D	BnaA05g32030D	-	chrA05:22024339-22025893	Control	BnaPAP2.A7-910	OK	3.42045	16.3161	2.25404	7.23094	5e-05	0.000194693	yes
BnaA05g32130D	BnaA05g32130D	-	chrA05:22060153-22063190	Control	BnaPAP2.A7-910	OK	3.63653	17.0963	2.23305	6.7603	5e-05	0.000194693	yes
BnaA05g32280D	BnaA05g32280D	-	chrA05:22119902-22121886	Control	BnaPAP2.A7-910	OK	18.2605	2.99086	-2.6101	-5.92062	5e-05	0.000194693	yes
BnaA05g32820D	BnaA05g32820D	-	chrA05:22427848-22430086	Control	BnaPAP2.A7-910	OK	3.04435	0.302493	-3.33116	-3.29316	0.00055	0.00174386	yes
BnaA05g32920D	BnaA05g32920D	-	chrA05:22466493-22468867	Control	BnaPAP2.A7-910	OK	1.21825	5.52272	2.18056	3.8261	5e-05	0.000194693	yes
BnaA05g33110D	BnaA05g33110D	-	chrA05:22539611-22542895	Control	BnaPAP2.A7-910	OK	7.54049	82.3469	3.44898	11.2545	5e-05	0.000194693	yes
BnaA05g33320D	BnaA05g33320D	-	chrA05:22608688-22610192	Control	BnaPAP2.A7-910	OK	1.38408	21.2042	3.93735	6.40855	5e-05	0.000194693	yes
BnaA05g33810D	BnaA05g33810D	-	chrA05:22817034-22820451	Control	BnaPAP2.A7-910	OK	110.08	1395.48	3.66413	13.0526	5e-05	0.000194693	yes
BnaA05g33960D	BnaA05g33960D	-	chrA05:22890973-22893022	Control	BnaPAP2.A7-910	OK	0.839726	7.45625	3.15046	4.81174	5e-05	0.000194693	yes
BnaA05g34110D	BnaA05g34110D	-	chrA05:23032029-23037498	Control	BnaPAP2.A7-910	OK	1.62623	0.30783	-2.40133	-4.1997	5e-05	0.000194693	yes
BnaA05g34440D	BnaA05g34440D	-	chrA05_random:130346-131105	Control	BnaPAP2.A7-910	OK	1.8694	7.55229	2.01434	3.18523	5e-05	0.000194693	yes
BnaA05g34460D	BnaA05g34460D	-	chrA05_random:134635-135412	Control	BnaPAP2.A7-910	OK	1.73643	25.1621	3.85706	6.11573	5e-05	0.000194693	yes
BnaA05g34550D	BnaA05g34550D	-	chrA05_random:211305-214995	Control	BnaPAP2.A7-910	OK	0.924335	9.10604	3.30034	8.38781	5e-05	0.000194693	yes
BnaA05g34630D	BnaA05g34630D	-	chrA05_random:248751-250039	Control	BnaPAP2.A7-910	OK	1.75754	17.9359	3.35122	5.33183	5e-05	0.000194693	yes
BnaA05g34700D	BnaA05g34700D	-	chrA05_random:284565-285276	Control	BnaPAP2.A7-910	OK	2.09048	8.7751	2.06958	3.24948	0.00015	0.000536894	yes
BnaA05g35060D	BnaA05g35060D	-	chrA05_random:549588-553235	Control	BnaPAP2.A7-910	OK	2.37494	10.5122	2.1461	5.24701	5e-05	0.000194693	yes
BnaA05g35130D	BnaA05g35130D	-	chrA05_random:586282-587723	Control	BnaPAP2.A7-910	OK	0.237616	4.73266	4.31595	2.78704	0.0026	0.00688762	yes
BnaA05g35230D	BnaA05g35230D	-	chrA05_random:668227-668941	Control	BnaPAP2.A7-910	OK	2.18228	17.4459	2.99898	4.98114	5e-05	0.000194693	yes
BnaA05g35600D	BnaA05g35600D	-	chrA05_random:1040312-1042925	Control	BnaPAP2.A7-910	OK	1.98985	11.3334	2.50984	5.91651	5e-05	0.000194693	yes
BnaA05g35750D	BnaA05g35750D	-	chrA05_random:1163170-1165479	Control	BnaPAP2.A7-910	OK	0.822805	4.39935	2.41867	3.18986	0.00145	0.00412343	yes
BnaA05g35800D	BnaA05g35800D	-	chrA05_random:1274161-1276717	Control	BnaPAP2.A7-910	OK	51.3138	10.3907	-2.30405	-8.8522	5e-05	0.000194693	yes
BnaA05g35860D	BnaA05g35860D	-	chrA05_random:1331817-1333231	Control	BnaPAP2.A7-910	OK	0.87588	3.80194	2.11793	2.68017	0.001	0.00297598	yes
BnaA05g36570D	BnaA05g36570D	-	chrA05_random:2509092-2510153	Control	BnaPAP2.A7-910	OK	2.38812	41.0322	4.10281	9.18244	5e-05	0.000194693	yes
BnaA05g36660D	BnaA05g36660D	-	chrA05_random:2596233-2597232	Control	BnaPAP2.A7-910	OK	0.267629	4.76764	4.15497	3.55015	0.0001	0.000370363	yes
BnaA05g36800D	BnaA05g36800D	-	chrA05_random:2701264-2703800	Control	BnaPAP2.A7-910	OK	0.404626	2.18347	2.43196	2.60447	0.001	0.00297598	yes
BnaA05g36810D	BnaA05g36810D	-	chrA05_random:2705886-2707413	Control	BnaPAP2.A7-910	OK	1.43733	5.98525	2.05802	4.16866	5e-05	0.000194693	yes
BnaA05g36900D	BnaA05g36900D	-	chrA05_random:2766156-2768441	Control	BnaPAP2.A7-910	OK	2.7888	0.405398	-2.78223	-3.61317	0.0001	0.000370363	yes
BnaA05g37090D	BnaA05g37090D	-	chrA05_random:2878799-2879588	Control	BnaPAP2.A7-910	OK	39.1786	237.659	2.60076	9.81666	5e-05	0.000194693	yes
BnaA06g00210D	BnaA06g00210D	-	chrA06:97809-98295	Control	BnaPAP2.A7-910	OK	71.5981	390.987	2.44913	8.87111	5e-05	0.000194693	yes
BnaA06g00310D	BnaA06g00310D	-	chrA06:154326-157688	Control	BnaPAP2.A7-910	OK	0.586782	4.60009	2.97077	6.05035	5e-05	0.000194693	yes
BnaA06g00690D	BnaA06g00690D	-	chrA06:453064-455450	Control	BnaPAP2.A7-910	OK	1.82268	0.340981	-2.4183	-3.28475	0.00025	0.0008558	yes
BnaA06g00880D	BnaA06g00880D	-	chrA06:615645-617125	Control	BnaPAP2.A7-910	OK	4.18695	36.4518	3.12202	7.46244	5e-05	0.000194693	yes
BnaA06g01390D	BnaA06g01390D	-	chrA06:858271-859541	Control	BnaPAP2.A7-910	OK	125.896	544.779	2.11343	8.48356	5e-05	0.000194693	yes
BnaA06g01430D	BnaA06g01430D	-	chrA06:890350-892793	Control	BnaPAP2.A7-910	OK	35.6579	739.734	4.37471	15.4809	5e-05	0.000194693	yes
BnaA06g01590D	BnaA06g01590D	-	chrA06:987332-988641	Control	BnaPAP2.A7-910	OK	5.67975	24.3899	2.10238	5.54111	5e-05	0.000194693	yes
BnaA06g01680D	BnaA06g01680D	-	chrA06:1012620-1013211	Control	BnaPAP2.A7-910	OK	63.3936	468.027	2.88418	9.56333	5e-05	0.000194693	yes
BnaA06g02070D	BnaA06g02070D	-	chrA06:1210646-1216721	Control	BnaPAP2.A7-910	OK	3.65221	0.174604	-4.38661	-5.55114	5e-05	0.000194693	yes
BnaA06g02330D	BnaA06g02330D	-	chrA06:1347538-1351876	Control	BnaPAP2.A7-910	OK	0.128876	1.53938	3.57829	2.72158	0.0023	0.00621125	yes
BnaA06g02800D	BnaA06g02800D	-	chrA06:1661335-1664340	Control	BnaPAP2.A7-910	OK	3.49861	0.692471	-2.33695	-3.85984	5e-05	0.000194693	yes
BnaA06g02820D	BnaA06g02820D	-	chrA06:1674812-1676147	Control	BnaPAP2.A7-910	OK	35.0674	7.1223	-2.29971	-7.68548	5e-05	0.000194693	yes
BnaA06g02990D	BnaA06g02990D	-	chrA06:1812797-1814964	Control	BnaPAP2.A7-910	OK	2.22513	0.259014	-3.10279	-3.26596	0.00085	0.00257204	yes
BnaA06g03670D	BnaA06g03670D	-	chrA06:2249267-2252131	Control	BnaPAP2.A7-910	OK	0.333065	2.45848	2.88389	3.05532	0.00195	0.00536404	yes
BnaA06g04040D	BnaA06g04040D	-	chrA06:2431509-2434179	Control	BnaPAP2.A7-910	OK	93.7667	21.2875	-2.13907	-8.48992	5e-05	0.000194693	yes
BnaA06g04180D	BnaA06g04180D	-	chrA06:2548744-2549056	Control	BnaPAP2.A7-910	OK	34.7569	264.892	2.93003	5.04205	5e-05	0.000194693	yes
BnaA06g04320D	BnaA06g04320D	-	chrA06:2601037-2601349	Control	BnaPAP2.A7-910	OK	82.6915	1064.21	3.6859	9.21648	5e-05	0.000194693	yes
BnaA06g04950D	BnaA06g04950D	-	chrA06:2854170-2855756	Control	BnaPAP2.A7-910	OK	6.22932	90.1003	3.85438	11.8958	5e-05	0.000194693	yes
BnaA06g05000D	BnaA06g05000D	-	chrA06:2878320-2880155	Control	BnaPAP2.A7-910	OK	8.8276	0.914085	-3.27162	-5.69157	5e-05	0.000194693	yes
BnaA06g05170D	BnaA06g05170D	-	chrA06:2952930-2953434	Control	BnaPAP2.A7-910	OK	20.929	99.0862	2.24318	5.23673	5e-05	0.000194693	yes
BnaA06g06290D	BnaA06g06290D	-	chrA06:3430060-3433632	Control	BnaPAP2.A7-910	OK	0.0622977	6.41595	6.68634	3.70982	0.0026	0.00688762	yes
BnaA06g06760D	BnaA06g06760D	-	chrA06:3632412-3632859	Control	BnaPAP2.A7-910	OK	10.0192	81.8504	3.03022	5.77599	5e-05	0.000194693	yes
BnaA06g06870D	BnaA06g06870D	-	chrA06:3675670-3679705	Control	BnaPAP2.A7-910	OK	1.31688	10.6268	3.01252	7.74234	5e-05	0.000194693	yes
BnaA06g07080D	BnaA06g07080D	-	chrA06:3771917-3776153	Control	BnaPAP2.A7-910	OK	0.488681	18.6636	5.25519	9.85441	5e-05	0.000194693	yes
BnaA06g07300D	BnaA06g07300D	-	chrA06:3883865-3884480	Control	BnaPAP2.A7-910	OK	4.93312	21.7885	2.14299	4.29217	5e-05	0.000194693	yes
BnaA06g07630D	BnaA06g07630D	-	chrA06:4090638-4092493	Control	BnaPAP2.A7-910	OK	0.61812	3.27468	2.4054	3.71571	5e-05	0.000194693	yes
BnaA06g08700D	BnaA06g08700D	-	chrA06:4712211-4712898	Control	BnaPAP2.A7-910	OK	5.4392	0.694017	-2.97035	-2.34835	0.0081	0.0186726	yes
BnaA06g08740D	BnaA06g08740D	-	chrA06:4728598-4730251	Control	BnaPAP2.A7-910	OK	18.5913	0.454027	-5.35571	-7.66945	5e-05	0.000194693	yes
BnaA06g08940D	BnaA06g08940D	-	chrA06:4849917-4853774	Control	BnaPAP2.A7-910	OK	0.763915	4.11867	2.43069	5.24817	5e-05	0.000194693	yes
BnaA06g09060D	BnaA06g09060D	-	chrA06:4913092-4914400	Control	BnaPAP2.A7-910	OK	2.90452	13.1338	2.17691	5.69022	5e-05	0.000194693	yes
BnaA06g09250D	BnaA06g09250D	-	chrA06:4993178-4994418	Control	BnaPAP2.A7-910	OK	0.76507	4.00958	2.38979	3.3329	5e-05	0.000194693	yes
BnaA06g09270D	BnaA06g09270D	-	chrA06:4996968-4997904	Control	BnaPAP2.A7-910	OK	2.61409	14.18	2.43948	5.2134	5e-05	0.000194693	yes
BnaA06g09590D	BnaA06g09590D	-	chrA06:5130816-5133916	Control	BnaPAP2.A7-910	OK	9.41918	0.0690608	-7.09159	-3.80769	0.00265	0.00698919	yes
BnaA06g09930D	BnaA06g09930D	-	chrA06:5288116-5288665	Control	BnaPAP2.A7-910	OK	2.17614	8.78944	2.014	2.30129	0.00135	0.00388186	yes
BnaA06g10110D	BnaA06g10110D	-	chrA06:5354492-5355538	Control	BnaPAP2.A7-910	OK	1.55251	14.8745	3.26017	5.89366	5e-05	0.000194693	yes
BnaA06g10270D	BnaA06g10270D	-	chrA06:5450041-5452173	Control	BnaPAP2.A7-910	OK	3.52849	21.5269	2.60902	7.31791	5e-05	0.000194693	yes
BnaA06g10520D	BnaA06g10520D	-	chrA06:5581083-5581969	Control	BnaPAP2.A7-910	OK	440.212	4030.94	3.19485	9.70261	5e-05	0.000194693	yes
BnaA06g11010D	BnaA06g11010D	-	chrA06:5753483-5755669	Control	BnaPAP2.A7-910	OK	0.6358	4.01313	2.65808	4.47616	5e-05	0.000194693	yes
BnaA06g11160D	BnaA06g11160D	-	chrA06:5857721-5860208	Control	BnaPAP2.A7-910	OK	2.36868	23.7676	3.32684	10.8444	5e-05	0.000194693	yes
BnaA06g11760D	BnaA06g11760D	-	chrA06:6097208-6098644	Control	BnaPAP2.A7-910	OK	0.722893	4.21718	2.54442	3.50768	5e-05	0.000194693	yes
BnaA06g11890D	BnaA06g11890D	-	chrA06:6135276-6137469	Control	BnaPAP2.A7-910	OK	20.8288	88.4606	2.08646	7.99605	5e-05	0.000194693	yes
BnaA06g12070D	BnaA06g12070D	-	chrA06:6256919-6259056	Control	BnaPAP2.A7-910	OK	2.91771	12.7108	2.12314	5.64526	5e-05	0.000194693	yes
BnaA06g12120D	BnaA06g12120D	-	chrA06:6268510-6271305	Control	BnaPAP2.A7-910	OK	0.652281	6.73334	3.36776	6.34912	5e-05	0.000194693	yes
BnaA06g12500D	BnaA06g12500D	-	chrA06:6478388-6482352	Control	BnaPAP2.A7-910	OK	1.40162	21.9819	3.97115	12.3659	5e-05	0.000194693	yes
BnaA06g12510D	BnaA06g12510D	-	chrA06:6495140-6500336	Control	BnaPAP2.A7-910	OK	4.07938	0.805985	-2.33952	-5.18277	5e-05	0.000194693	yes
BnaA06g12680D	BnaA06g12680D	-	chrA06:6553487-6556046	Control	BnaPAP2.A7-910	OK	0.830287	10.3726	3.64303	8.27573	5e-05	0.000194693	yes
BnaA06g12720D	BnaA06g12720D	-	chrA06:6587581-6588595	Control	BnaPAP2.A7-910	OK	0.985805	11.0091	3.48125	5.57535	5e-05	0.000194693	yes
BnaA06g12870D	BnaA06g12870D	-	chrA06:6732391-6735080	Control	BnaPAP2.A7-910	OK	1.19568	11.7923	3.30194	4.57657	5e-05	0.000194693	yes
BnaA06g13090D	BnaA06g13090D	-	chrA06:6854447-6857117	Control	BnaPAP2.A7-910	OK	51.4678	9.6875	-2.40947	-9.7336	5e-05	0.000194693	yes
BnaA06g13700D	BnaA06g13700D	-	chrA06:7306582-7308684	Control	BnaPAP2.A7-910	OK	23.6972	3.71465	-2.67342	-7.97098	5e-05	0.000194693	yes
BnaA06g13820D	BnaA06g13820D	-	chrA06:7355106-7356837	Control	BnaPAP2.A7-910	OK	8.17998	41.8249	2.35419	7.4887	5e-05	0.000194693	yes
BnaA06g13830D	BnaA06g13830D	-	chrA06:7362247-7363556	Control	BnaPAP2.A7-910	OK	83.7236	515.857	2.62327	10.6697	5e-05	0.000194693	yes
BnaA06g14510D	BnaA06g14510D	-	chrA06:7844216-7847294	Control	BnaPAP2.A7-910	OK	10.5778	362.911	5.10051	18.3538	5e-05	0.000194693	yes
BnaA06g14600D	BnaA06g14600D	-	chrA06:7903603-7910598	Control	BnaPAP2.A7-910	OK	0.28077	1.79648	2.67771	4.53786	5e-05	0.000194693	yes
BnaA06g15000D	BnaA06g15000D	-	chrA06:8214269-8217025	Control	BnaPAP2.A7-910	OK	0.510762	2.72496	2.41551	3.93086	5e-05	0.000194693	yes
BnaA06g15010D	BnaA06g15010D	-	chrA06:8218504-8220888	Control	BnaPAP2.A7-910	OK	0.830072	4.42795	2.41533	4.71744	5e-05	0.000194693	yes
BnaA06g15160D	BnaA06g15160D	-	chrA06:8302957-8304747	Control	BnaPAP2.A7-910	OK	5.36228	22.3075	2.05661	5.83295	5e-05	0.000194693	yes
BnaA06g15210D	BnaA06g15210D	-	chrA06:8332062-8332565	Control	BnaPAP2.A7-910	OK	14.9622	328.634	4.45708	7.94049	5e-05	0.000194693	yes
BnaA06g16160D	BnaA06g16160D	-	chrA06:8983803-8989809	Control	BnaPAP2.A7-910	OK	0.301607	8.24915	4.7735	3.74162	0.00075	0.00229957	yes
BnaA06g16200D	BnaA06g16200D	-	chrA06:9011592-9012787	Control	BnaPAP2.A7-910	OK	2.75297	0.607811	-2.1793	-2.68153	0.00055	0.00174386	yes
BnaA06g16950D	BnaA06g16950D	-	chrA06:9556061-9558854	Control	BnaPAP2.A7-910	OK	9.44263	38.2728	2.01906	7.44756	5e-05	0.000194693	yes
BnaA06g17040D	BnaA06g17040D	-	chrA06:9653782-9656288	Control	BnaPAP2.A7-910	OK	0.564472	4.31512	2.93443	5.22988	5e-05	0.000194693	yes
BnaA06g17350D	BnaA06g17350D	-	chrA06:9888639-9889880	Control	BnaPAP2.A7-910	OK	755.529	4974.02	2.71885	7.72576	5e-05	0.000194693	yes
BnaA06g17760D	BnaA06g17760D	-	chrA06:10119835-10120336	Control	BnaPAP2.A7-910	OK	5.05807	69.37	3.77765	6.58887	5e-05	0.000194693	yes
BnaA06g17780D	BnaA06g17780D	-	chrA06:10125651-10127617	Control	BnaPAP2.A7-910	OK	21.0327	138.929	2.72364	10.8141	5e-05	0.000194693	yes
BnaA06g18250D	BnaA06g18250D	-	chrA06:10480697-10481111	Control	BnaPAP2.A7-910	OK	7.81693	38.3764	2.29554	3.4377	0.0001	0.000370363	yes
BnaA06g18260D	BnaA06g18260D	-	chrA06:10482757-10486968	Control	BnaPAP2.A7-910	OK	4.76735	66.4897	3.80187	6.44899	0.00265	0.00698919	yes
BnaA06g18840D	BnaA06g18840D	-	chrA06:11090171-11093708	Control	BnaPAP2.A7-910	OK	9.3068	1.21085	-2.94227	-5.93524	5e-05	0.000194693	yes
BnaA06g19130D	BnaA06g19130D	-	chrA06:11431628-11432825	Control	BnaPAP2.A7-910	OK	7.84569	47.9311	2.61099	8.71765	5e-05	0.000194693	yes
BnaA06g19800D	BnaA06g19800D	-	chrA06:12410609-12411008	Control	BnaPAP2.A7-910	OK	36.022	4.11443	-3.13011	-2.66383	0.00935	0.0211832	yes
BnaA06g20180D	BnaA06g20180D	-	chrA06:13136391-13141886	Control	BnaPAP2.A7-910	OK	20.7438	3.60328	-2.5253	-9.73529	5e-05	0.000194693	yes
BnaA06g20530D	BnaA06g20530D	-	chrA06:14030659-14032223	Control	BnaPAP2.A7-910	OK	19.2893	129.092	2.74252	10.7764	5e-05	0.000194693	yes
BnaA06g21330D	BnaA06g21330D	-	chrA06:14788075-14789761	Control	BnaPAP2.A7-910	OK	54.9035	5.64228	-3.28255	-10.9825	5e-05	0.000194693	yes
BnaA06g21840D	BnaA06g21840D	-	chrA06:15265369-15271632	Control	BnaPAP2.A7-910	OK	3.28382	17.6911	2.42957	9.05478	5e-05	0.000194693	yes
BnaA06g22050D	BnaA06g22050D	-	chrA06:15410145-15411891	Control	BnaPAP2.A7-910	OK	3.95233	32.9453	3.0593	8.77096	5e-05	0.000194693	yes
BnaA06g22200D	BnaA06g22200D	-	chrA06:15515473-15517333	Control	BnaPAP2.A7-910	OK	60.0977	257.901	2.10143	8.77329	5e-05	0.000194693	yes
BnaA06g22220D	BnaA06g22220D	-	chrA06:15518657-15521439	Control	BnaPAP2.A7-910	OK	0.962807	12.1772	3.66079	7.70065	5e-05	0.000194693	yes
BnaA06g22400D	BnaA06g22400D	-	chrA06:15651873-15653020	Control	BnaPAP2.A7-910	OK	1.47537	6.25174	2.08318	2.76693	0.0002	0.000698991	yes
BnaA06g22700D	BnaA06g22700D	-	chrA06:15928432-15931149	Control	BnaPAP2.A7-910	OK	1.14971	17.6952	3.94402	8.9074	5e-05	0.000194693	yes
BnaA06g23190D	BnaA06g23190D	-	chrA06:16154412-16155112	Control	BnaPAP2.A7-910	OK	75.5189	431.899	2.51579	9.45256	5e-05	0.000194693	yes
BnaA06g23810D	BnaA06g23810D	-	chrA06:16493133-16495015	Control	BnaPAP2.A7-910	OK	1.68293	0.342313	-2.29759	-2.92025	0.00145	0.00412343	yes
BnaA06g23950D	BnaA06g23950D	-	chrA06:16565178-16567981	Control	BnaPAP2.A7-910	OK	2.63323	11.304	2.10192	5.88192	5e-05	0.000194693	yes
BnaA06g24010D	BnaA06g24010D	-	chrA06:16605358-16607357	Control	BnaPAP2.A7-910	OK	2.85718	0.588785	-2.27878	-2.95997	0.00105	0.00311121	yes
BnaA06g24260D	BnaA06g24260D	-	chrA06:16824992-16826576	Control	BnaPAP2.A7-910	OK	0.324569	6.24538	4.26619	3.98756	0.0001	0.000370363	yes
BnaA06g24280D	BnaA06g24280D	-	chrA06:16847305-16850647	Control	BnaPAP2.A7-910	OK	5.97158	0.607215	-3.29783	-5.13439	5e-05	0.000194693	yes
BnaA06g25000D	BnaA06g25000D	-	chrA06:17300573-17301837	Control	BnaPAP2.A7-910	OK	0.408044	3.21265	2.97697	2.30257	0.0028	0.00733637	yes
BnaA06g25030D	BnaA06g25030D	-	chrA06:17306730-17308307	Control	BnaPAP2.A7-910	OK	30.4079	4.26666	-2.83327	-7.83249	5e-05	0.000194693	yes
BnaA06g25320D	BnaA06g25320D	-	chrA06:17485932-17487363	Control	BnaPAP2.A7-910	OK	0.80079	9.76928	3.60876	5.60026	5e-05	0.000194693	yes
BnaA06g25550D	BnaA06g25550D	-	chrA06:17672089-17673795	Control	BnaPAP2.A7-910	OK	104.965	22.458	-2.22461	-9.39425	5e-05	0.000194693	yes
BnaA06g25730D	BnaA06g25730D	-	chrA06:17777466-17779406	Control	BnaPAP2.A7-910	OK	0.831813	7.91282	3.24986	5.59036	5e-05	0.000194693	yes
BnaA06g25890D	BnaA06g25890D	-	chrA06:17917042-17919273	Control	BnaPAP2.A7-910	OK	21.8273	4.77096	-2.19378	-5.51178	5e-05	0.000194693	yes
BnaA06g26410D	BnaA06g26410D	-	chrA06:18166944-18169499	Control	BnaPAP2.A7-910	OK	11.5561	2.23412	-2.37087	-6.36928	5e-05	0.000194693	yes
BnaA06g26500D	BnaA06g26500D	-	chrA06:18209924-18212397	Control	BnaPAP2.A7-910	OK	2.21057	82.1617	5.21598	13.5884	5e-05	0.000194693	yes
BnaA06g26690D	BnaA06g26690D	-	chrA06:18323546-18326746	Control	BnaPAP2.A7-910	OK	156.895	2.26511	-6.11407	-17.5711	5e-05	0.000194693	yes
BnaA06g26720D	BnaA06g26720D	-	chrA06:18342530-18345719	Control	BnaPAP2.A7-910	OK	4.18027	66.6342	3.99459	12.8825	5e-05	0.000194693	yes
BnaA06g26870D	BnaA06g26870D	-	chrA06:18437952-18439411	Control	BnaPAP2.A7-910	OK	1.19709	5.46317	2.19021	3.67257	5e-05	0.000194693	yes
BnaA06g26950D	BnaA06g26950D	-	chrA06:18501516-18505531	Control	BnaPAP2.A7-910	OK	0.239439	1.92951	3.01051	3.62414	0.00045	0.00145328	yes
BnaA06g27230D	BnaA06g27230D	-	chrA06:18703764-18704951	Control	BnaPAP2.A7-910	OK	0.587465	3.28755	2.48444	2.51857	0.00065	0.00202573	yes
BnaA06g27460D	BnaA06g27460D	-	chrA06:18842169-18842824	Control	BnaPAP2.A7-910	OK	1.81725	47.4902	4.7078	8.40143	5e-05	0.000194693	yes
BnaA06g27480D	BnaA06g27480D	-	chrA06:18862557-18864140	Control	BnaPAP2.A7-910	OK	10.0862	50.5339	2.32487	8.89721	5e-05	0.000194693	yes
BnaA06g27830D	BnaA06g27830D	-	chrA06:19111856-19114242	Control	BnaPAP2.A7-910	OK	0.422719	2.6508	2.64866	2.93108	0.0006	0.00188634	yes
BnaA06g28570D	BnaA06g28570D	-	chrA06:19627907-19628402	Control	BnaPAP2.A7-910	OK	17.9215	76.463	2.09307	3.63681	5e-05	0.000194693	yes
BnaA06g28680D	BnaA06g28680D	-	chrA06:19660559-19664737	Control	BnaPAP2.A7-910	OK	5.67329	0.621445	-3.19049	-6.43693	5e-05	0.000194693	yes
BnaA06g29540D	BnaA06g29540D	-	chrA06:20136736-20139831	Control	BnaPAP2.A7-910	OK	152.556	6.76578	-4.49494	-14.427	5e-05	0.000194693	yes
BnaA06g29760D	BnaA06g29760D	-	chrA06:20257218-20258422	Control	BnaPAP2.A7-910	OK	0.648555	4.62776	2.83502	2.87044	0.00105	0.00311121	yes
BnaA06g30300D	BnaA06g30300D	-	chrA06:20503117-20510984	Control	BnaPAP2.A7-910	OK	1.3966	6.73062	2.26882	7.57994	5e-05	0.000194693	yes
BnaA06g30900D	BnaA06g30900D	-	chrA06:20855423-20856659	Control	BnaPAP2.A7-910	OK	1.98875	0.4319	-2.20309	-2.72588	0.00075	0.00229957	yes
BnaA06g31190D	BnaA06g31190D	-	chrA06:20951329-20958796	Control	BnaPAP2.A7-910	OK	5.65868	26.8944	2.24877	9.42406	5e-05	0.000194693	yes
BnaA06g31440D	BnaA06g31440D	-	chrA06:21130773-21132351	Control	BnaPAP2.A7-910	OK	2.61078	0.511192	-2.35254	-3.90517	5e-05	0.000194693	yes
BnaA06g31910D	BnaA06g31910D	-	chrA06:21354357-21355254	Control	BnaPAP2.A7-910	OK	193.706	911.718	2.23472	8.78926	5e-05	0.000194693	yes
BnaA06g31990D	BnaA06g31990D	-	chrA06:21417300-21419961	Control	BnaPAP2.A7-910	OK	50.8701	12.5093	-2.02381	-6.10314	5e-05	0.000194693	yes
BnaA06g32290D	BnaA06g32290D	-	chrA06:21573708-21574557	Control	BnaPAP2.A7-910	OK	0.192547	3.23689	4.07133	2.51254	0.0026	0.00688762	yes
BnaA06g32440D	BnaA06g32440D	-	chrA06:21627560-21628556	Control	BnaPAP2.A7-910	OK	19.2812	94.3479	2.29079	8.63416	5e-05	0.000194693	yes
BnaA06g32840D	BnaA06g32840D	-	chrA06:21782838-21783917	Control	BnaPAP2.A7-910	OK	12.1696	190.134	3.96566	12.5893	5e-05	0.000194693	yes
BnaA06g32880D	BnaA06g32880D	-	chrA06:21802972-21805118	Control	BnaPAP2.A7-910	OK	0.318872	1.73984	2.4479	3.03583	0.00025	0.0008558	yes
BnaA06g33260D	BnaA06g33260D	-	chrA06:22006366-22008283	Control	BnaPAP2.A7-910	OK	5.35125	39.0858	2.8687	8.20241	5e-05	0.000194693	yes
BnaA06g33460D	BnaA06g33460D	-	chrA06:22179708-22181541	Control	BnaPAP2.A7-910	OK	0.399524	2.09939	2.39361	2.69099	0.0014	0.00400874	yes
BnaA06g34050D	BnaA06g34050D	-	chrA06:22537218-22539089	Control	BnaPAP2.A7-910	OK	8.61957	1.88601	-2.19228	-3.82492	5e-05	0.000194693	yes
BnaA06g34190D	BnaA06g34190D	-	chrA06:22614943-22616168	Control	BnaPAP2.A7-910	OK	3.90413	0.80676	-2.27479	-2.67875	0.0009	0.00270671	yes
BnaA06g34720D	BnaA06g34720D	-	chrA06:22938897-22939864	Control	BnaPAP2.A7-910	OK	50.2902	11.3431	-2.14847	-5.11277	5e-05	0.000194693	yes
BnaA06g34780D	BnaA06g34780D	-	chrA06:22976108-22976831	Control	BnaPAP2.A7-910	OK	27.924	162.201	2.53821	8.72425	5e-05	0.000194693	yes
BnaA06g35110D	BnaA06g35110D	-	chrA06:23180279-23182361	Control	BnaPAP2.A7-910	OK	7.68016	0.779765	-3.30003	-6.07934	5e-05	0.000194693	yes
BnaA06g36070D	BnaA06g36070D	-	chrA06:23658638-23662239	Control	BnaPAP2.A7-910	OK	5.54339	55.5456	3.32483	12.6039	5e-05	0.000194693	yes
BnaA06g36080D	BnaA06g36080D	-	chrA06:23662988-23665413	Control	BnaPAP2.A7-910	OK	21.6177	4.27691	-2.33758	-6.7496	5e-05	0.000194693	yes
BnaA06g36360D	BnaA06g36360D	-	chrA06:23831987-23833353	Control	BnaPAP2.A7-910	OK	2.94541	23.525	2.99765	7.94164	5e-05	0.000194693	yes
BnaA06g36460D	BnaA06g36460D	-	chrA06:23876654-23881213	Control	BnaPAP2.A7-910	OK	0.542302	3.10319	2.51658	2.83307	0.00075	0.00229957	yes
BnaA06g36630D	BnaA06g36630D	-	chrA06:23961226-23963851	Control	BnaPAP2.A7-910	OK	41.2203	2.56059	-4.00881	-12.8399	5e-05	0.000194693	yes
BnaA06g36910D	BnaA06g36910D	-	chrA06:24095649-24097221	Control	BnaPAP2.A7-910	OK	0.686344	13.774	4.32687	5.80765	5e-05	0.000194693	yes
BnaA06g36920D	BnaA06g36920D	-	chrA06:24100894-24102972	Control	BnaPAP2.A7-910	OK	26.7829	120.936	2.17486	9.12045	5e-05	0.000194693	yes
BnaA06g36970D	BnaA06g36970D	-	chrA06:24116922-24117983	Control	BnaPAP2.A7-910	OK	1.0305	6.07627	2.55984	2.47929	0.0023	0.00621125	yes
BnaA06g37010D	BnaA06g37010D	-	chrA06:24145110-24146139	Control	BnaPAP2.A7-910	OK	64.5133	12.9607	-2.31545	-7.16556	5e-05	0.000194693	yes
BnaA06g37060D	BnaA06g37060D	-	chrA06:24177703-24178871	Control	BnaPAP2.A7-910	OK	14.7886	1.66238	-3.15317	-6.21454	5e-05	0.000194693	yes
BnaA06g37500D	BnaA06g37500D	-	chrA06_random:26709-30589	Control	BnaPAP2.A7-910	OK	0.341617	20.0673	5.87632	8.6982	5e-05	0.000194693	yes
BnaA06g37510D	BnaA06g37510D	-	chrA06_random:45997-47683	Control	BnaPAP2.A7-910	OK	0.28503	2.35573	3.04699	2.75607	0.0085	0.0194733	yes
BnaA06g37700D	BnaA06g37700D	-	chrA06_random:111552-113778	Control	BnaPAP2.A7-910	OK	91.329	486.961	2.41466	9.73326	5e-05	0.000194693	yes
BnaA06g38150D	BnaA06g38150D	-	chrA06_random:359392-362744	Control	BnaPAP2.A7-910	OK	0.252951	2.79466	3.46574	3.54922	0.00065	0.00202573	yes
BnaA06g38220D	BnaA06g38220D	-	chrA06_random:431976-432390	Control	BnaPAP2.A7-910	OK	57.2552	349.694	2.61061	7.96543	5e-05	0.000194693	yes
BnaA06g38230D	BnaA06g38230D	-	chrA06_random:443199-444660	Control	BnaPAP2.A7-910	OK	24.059	170.358	2.82392	6.88817	5e-05	0.000194693	yes
BnaA06g38350D	BnaA06g38350D	-	chrA06_random:500727-502090	Control	BnaPAP2.A7-910	OK	3.44726	23.4688	2.76723	5.55082	5e-05	0.000194693	yes
BnaA06g38430D	BnaA06g38430D	-	chrA06_random:543115-544159	Control	BnaPAP2.A7-910	OK	1.41906	8.84786	2.64039	4.89932	5e-05	0.000194693	yes
BnaA06g38870D	BnaA06g38870D	-	chrA06_random:949768-955038	Control	BnaPAP2.A7-910	OK	3.77745	19.3998	2.36055	9.03463	5e-05	0.000194693	yes
BnaA06g39220D	BnaA06g39220D	-	chrA06_random:1428480-1430255	Control	BnaPAP2.A7-910	OK	53.7758	4.70364	-3.51511	-6.44597	5e-05	0.000194693	yes
BnaA06g39290D	BnaA06g39290D	-	chrA06_random:1474316-1475301	Control	BnaPAP2.A7-910	OK	38.8154	168.134	2.11491	8.24436	5e-05	0.000194693	yes
BnaA06g39330D	BnaA06g39330D	-	chrA06_random:1494413-1495745	Control	BnaPAP2.A7-910	OK	0.856846	4.57197	2.41571	2.27339	0.00415	0.0103922	yes
BnaA06g39520D	BnaA06g39520D	-	chrA06_random:1591699-1594051	Control	BnaPAP2.A7-910	OK	3.63589	22.4507	2.62638	7.30335	5e-05	0.000194693	yes
BnaA06g39830D	BnaA06g39830D	-	chrA06_random:1766963-1767415	Control	BnaPAP2.A7-910	OK	2.20221	19.7013	3.16127	3.76388	0.0056	0.0135364	yes
BnaA06g39970D	BnaA06g39970D	-	chrA06_random:1834837-1836355	Control	BnaPAP2.A7-910	OK	0.431479	24.4761	5.82594	5.82873	0.0001	0.000370363	yes
BnaA06g40580D	BnaA06g40580D	-	chrA06_random:2090788-2092336	Control	BnaPAP2.A7-910	OK	0.241582	1.2558	2.37803	2.36702	0.0042	0.0105014	yes
BnaA07g00380D	BnaA07g00380D	-	chrA07:302093-302717	Control	BnaPAP2.A7-910	OK	2.22261	9.73607	2.13109	3.02676	0.0001	0.000370363	yes
BnaA07g00550D	BnaA07g00550D	-	chrA07:418199-419574	Control	BnaPAP2.A7-910	OK	1.95726	11.2471	2.52265	4.2372	5e-05	0.000194693	yes
BnaA07g00770D	BnaA07g00770D	-	chrA07:561540-565534	Control	BnaPAP2.A7-910	OK	0.556648	3.10332	2.47898	4.93842	5e-05	0.000194693	yes
BnaA07g03580D	BnaA07g03580D	-	chrA07:3235719-3238088	Control	BnaPAP2.A7-910	OK	1.35872	13.6981	3.33365	8.62251	5e-05	0.000194693	yes
BnaA07g03930D	BnaA07g03930D	-	chrA07:3967117-3972360	Control	BnaPAP2.A7-910	OK	0.321933	1.29349	2.00644	2.97255	0.0001	0.000370363	yes
BnaA07g03990D	BnaA07g03990D	-	chrA07:4091557-4093992	Control	BnaPAP2.A7-910	OK	3.73001	26.2418	2.81461	4.21768	5e-05	0.000194693	yes
BnaA07g04240D	BnaA07g04240D	-	chrA07:4429888-4431501	Control	BnaPAP2.A7-910	OK	10.6695	1.70464	-2.64596	-6.24763	5e-05	0.000194693	yes
BnaA07g04280D	BnaA07g04280D	-	chrA07:4500628-4500985	Control	BnaPAP2.A7-910	OK	6.4951	49.471	2.92916	2.80396	0.0013	0.00375856	yes
BnaA07g05680D	BnaA07g05680D	-	chrA07:6000728-6002925	Control	BnaPAP2.A7-910	OK	0.243145	1.00071	2.04113	2.47007	0.00115	0.00336969	yes
BnaA07g06030D	BnaA07g06030D	-	chrA07:6354320-6358157	Control	BnaPAP2.A7-910	OK	44.9393	6.48592	-2.7926	-10.7876	5e-05	0.000194693	yes
BnaA07g07160D	BnaA07g07160D	-	chrA07:7460231-7462106	Control	BnaPAP2.A7-910	OK	12.4823	65.2416	2.38591	9.44921	5e-05	0.000194693	yes
BnaA07g07310D	BnaA07g07310D	-	chrA07:7611758-7613425	Control	BnaPAP2.A7-910	OK	3.79851	0.935378	-2.02181	-3.65898	5e-05	0.000194693	yes
BnaA07g07710D	BnaA07g07710D	-	chrA07:7932676-7937793	Control	BnaPAP2.A7-910	OK	2.22754	0.465542	-2.25847	-4.301	5e-05	0.000194693	yes
BnaA07g08260D	BnaA07g08260D	-	chrA07:8459168-8460804	Control	BnaPAP2.A7-910	OK	0.482012	2.42298	2.32964	2.58075	0.0017	0.00474312	yes
BnaA07g09050D	BnaA07g09050D	-	chrA07:8984769-8988069	Control	BnaPAP2.A7-910	OK	0.296297	8.96958	4.91992	6.26069	0.0001	0.000370363	yes
BnaA07g09400D	BnaA07g09400D	-	chrA07:9226844-9231362	Control	BnaPAP2.A7-910	OK	0.153094	1.98067	3.69349	4.25149	0.00315	0.00815038	yes
BnaA07g10300D	BnaA07g10300D	-	chrA07:9773278-9775124	Control	BnaPAP2.A7-910	OK	10.8998	1.26671	-3.10515	-6.94959	5e-05	0.000194693	yes
BnaA07g10320D	BnaA07g10320D	-	chrA07:9796653-9798710	Control	BnaPAP2.A7-910	OK	5.32196	23.4125	2.13725	6.87862	5e-05	0.000194693	yes
BnaA07g11180D	BnaA07g11180D	-	chrA07:10494621-10496139	Control	BnaPAP2.A7-910	OK	2.19169	15.3233	2.80561	5.61597	5e-05	0.000194693	yes
BnaA07g11370D	BnaA07g11370D	-	chrA07:10604624-10610669	Control	BnaPAP2.A7-910	OK	295.647	1214.54	2.03846	5.96384	5e-05	0.000194693	yes
BnaA07g11880D	BnaA07g11880D	-	chrA07:10997567-10998458	Control	BnaPAP2.A7-910	OK	2.51913	32.4894	3.68897	3.75271	0.00065	0.00202573	yes
BnaA07g11910D	BnaA07g11910D	-	chrA07:11008282-11010140	Control	BnaPAP2.A7-910	OK	1.61398	8.93615	2.46903	5.80322	5e-05	0.000194693	yes
BnaA07g12070D	BnaA07g12070D	-	chrA07:11107274-11108645	Control	BnaPAP2.A7-910	OK	0.423779	2.92391	2.78652	3.72615	0.00015	0.000536894	yes
BnaA07g12120D	BnaA07g12120D	-	chrA07:11123893-11132441	Control	BnaPAP2.A7-910	OK	0.784774	9.27702	3.56331	9.79082	5e-05	0.000194693	yes
BnaA07g12150D	BnaA07g12150D	-	chrA07:11140556-11140946	Control	BnaPAP2.A7-910	OK	21.2661	113.02	2.40995	4.88945	5e-05	0.000194693	yes
BnaA07g12430D	BnaA07g12430D	-	chrA07:11277280-11280516	Control	BnaPAP2.A7-910	OK	3.3981	0.489149	-2.79638	-4.68815	5e-05	0.000194693	yes
BnaA07g12480D	BnaA07g12480D	-	chrA07:11306887-11308289	Control	BnaPAP2.A7-910	OK	245.153	1860.08	2.92361	9.84332	5e-05	0.000194693	yes
BnaA07g14020D	BnaA07g14020D	-	chrA07:12456457-12457906	Control	BnaPAP2.A7-910	OK	0.102283	1.8875	4.20585	2.50045	0.0026	0.00688762	yes
BnaA07g14420D	BnaA07g14420D	-	chrA07:12744763-12745568	Control	BnaPAP2.A7-910	OK	150.292	1484.51	3.30415	13.001	5e-05	0.000194693	yes
BnaA07g14460D	BnaA07g14460D	-	chrA07:12760806-12762604	Control	BnaPAP2.A7-910	OK	1.49058	0.339927	-2.13258	-2.10949	0.0028	0.00733637	yes
BnaA07g14510D	BnaA07g14510D	-	chrA07:12793868-12805848	Control	BnaPAP2.A7-910	OK	1.88206	8.94605	2.24894	6.21022	5e-05	0.000194693	yes
BnaA07g15460D	BnaA07g15460D	-	chrA07:13394143-13395886	Control	BnaPAP2.A7-910	OK	6.61658	1.05346	-2.65096	-6.16851	5e-05	0.000194693	yes
BnaA07g15540D	BnaA07g15540D	-	chrA07:13433632-13436364	Control	BnaPAP2.A7-910	OK	0.69174	7.79875	3.49494	5.48497	5e-05	0.000194693	yes
BnaA07g15580D	BnaA07g15580D	-	chrA07:13463788-13464880	Control	BnaPAP2.A7-910	OK	0.821563	8.6387	3.39437	3.69943	0.0046	0.0113809	yes
BnaA07g16060D	BnaA07g16060D	-	chrA07:13697452-13700182	Control	BnaPAP2.A7-910	OK	3.97457	0.436851	-3.18559	-4.39243	5e-05	0.000194693	yes
BnaA07g16260D	BnaA07g16260D	-	chrA07:13821377-13823265	Control	BnaPAP2.A7-910	OK	0.235279	4.74194	4.33303	3.47118	0.0026	0.00688762	yes
BnaA07g16720D	BnaA07g16720D	-	chrA07:14141466-14143876	Control	BnaPAP2.A7-910	OK	0.124665	1.18508	3.24886	2.56746	0.0042	0.0105014	yes
BnaA07g17130D	BnaA07g17130D	-	chrA07:14395332-14397256	Control	BnaPAP2.A7-910	OK	32.1215	6.26584	-2.35796	-7.28478	5e-05	0.000194693	yes
BnaA07g17970D	BnaA07g17970D	-	chrA07:14832997-14834526	Control	BnaPAP2.A7-910	OK	0.472336	4.8102	3.34821	4.7261	5e-05	0.000194693	yes
BnaA07g18520D	BnaA07g18520D	-	chrA07:15078186-15081409	Control	BnaPAP2.A7-910	OK	15.313	80.0512	2.38617	9.64604	5e-05	0.000194693	yes
BnaA07g18910D	BnaA07g18910D	-	chrA07:15257542-15259213	Control	BnaPAP2.A7-910	OK	1.27675	8.85146	2.79344	4.61337	5e-05	0.000194693	yes
[truncated: 2,151 more rows]

## Sheet: fulll-ength_VS_control
test_id	gene_id	gene	locus	sample_1	sample_2	status	value_1	value_2	log2(fold_change)	test_stat	p_value	q_value	significant
[truncated: 342 more rows]
