# Supplementary material for: Alternatively Spliced BnaPAP2.A7 Isoforms Play Opposing Roles in Anthocyanin Biosynthesis of Brassica napus L
Source: Front Plant Sci. 2020 Aug 19;11:983. doi: 10.3389/fpls.2020.00983 (PMC7466728; doi:10.3389/fpls.2020.00983)
Supplement: Supplementary file 4 [file Table_4.xlsx]

## Sheet: BnaPAP2.A7-395_VS_Jia9709
Datasheet 3. DEGs involved anthocyanin biosynthesis pathway identified between control and transgenic lines
geneID	Gene name	FPKM
		Jia9709-1	Jia9709-2	Jia9709-3	426-43	426-86	426-124
BnaA04g21230D	PAL1	91.5921	143.89	128.226	11.1984	15.0895	15.0961
BnaA05g07370D	PAL1	54.5981	76.6015	67.1714	11.6704	8.54717	13.9786
BnaC04g08190D	PAL1	60.9118	93.2003	72.3017	10.6073	10.9986	15.7059
BnaCnng52250D	PAL2	60.8177	104.004	106.669	4.42632	4.3971	5.02961
BnaA04g04830D	PAL2	31.7455	58.321	55.4644	1.95938	1.73841	1.39489
BnaA09g33560D	PAL2	97.589	168.508	170.781	8.38038	7.31143	8.03819
BnaC08g24360D	PAL2	76.5445	139.453	146.262	7.78805	6.38817	7.25956
BnaC05g42780D	PAL4	26.409	21.1728	28.7652	6.4651	9.27018	8.05328
BnaA03g14000D	C4H	1.11912	0.792224	1.23976	1.50364	1.99555	3.54313
BnaA04g17560D	C4H	8.60629	11.6044	22.7081	0.187402	0.191536	0.145306
BnaA04g17570D	C4H	33.0193	57.8208	51.6782	5.27828	12.1932	11.3232
BnaC04g14330D	C4H	66.172	127.168	105.475	15.8191	22.3612	20.8496
BnaC04g41120D	C4H	15.0994	19.2435	29.4554	0.188372	0.043757	0.220797
BnaC04g41130D	C4H	69.0737	108.865	109.704	12.0451	16.2127	18.5989
BnaA07g25210D	4CL3	33.0221	62.5719	47.8883	5.52585	14.1697	13.4784
BnaC06g26980D	4CL3	33.8876	53.982	43.3841	4.79254	13.1817	11.8267
BnaA03g36130D	4CL5	0.761886	0.58557	0.816501	1.24667	2.34192	2.38338
BnaA03g36140D	4CL5	2.28072	1.37492	1.60139	0.791413	0.322333	0.702353
BnaC03g42000D	4CL5	0.195691	0.174003	0.251619	1.39799	3.00475	2.69237
BnaA03g04590D	CHS	86.5215	178.039	111.822	2.18223	11.7756	8.05331
BnaA10g19670D	CHS	240.634	549.361	323.691	7.26374	37.8051	32.0438
BnaC03g06120D	CHS	134.266	269.599	190.972	9.49453	34.8641	28.3243
BnaC09g43250D	CHS	360.962	711.272	442.282	17.7341	68.4805	60.7488
BnaA07g37900D	CHI	73.1722	124.409	109.015	17.5017	31.303	31.1452
BnaA09g34840D	CHI	34.8515	100.344	63.4826	2.505	11.423	7.05289
BnaC08g26010D	CHI	49.9264	126.773	75.2443	12.6713	41.0781	32.7257
BnaCnng45660D	CHI	27.779	52.9225	48.7196	6.99304	14.3161	13.1298
BnaA03g41250D	F3H	12.0249	33.9552	19.7409	0.254783	2.53167	1.79096
BnaA09g31780D	F3H	67.5677	197.941	117.97	3.44999	11.5313	12.1663
BnaC08g22640D	F3H	271.384	686.034	420.016	12.6495	47.9221	43.7261
BnaA10g23330D	F3'H	30.7351	118.877	68.6795	0.16447	0.388454	0.270568
BnaC09g47980D	F3'H	5.8699	24.9788	15.4509	0.088192	0.105983	0.100458
BnaA10g22800D	FLS1	295.672	543.232	379.984	16.9469	50.7893	46.402
BnaC09g47360D	FLS1	101.358	192.461	131.292	6.35551	19.9056	19.3653
BnaC09g17150D	DFR	1.35542	1.87059	4.47372	0.495409	0.74225	0.301314
BnaC08g08350D	UGT75C1	2.23497	3.98002	11.7462	0.757013	1.02949	1.66132
BnaA02g03370D	UGT78D2	45.7986	65.9909	57.225	7.89468	16.7231	8.59191
BnaC02g06990D	UGT78D2	144.647	255.213	216.711	10.4846	23.4006	17.1314
BnaAnng05130D	LBD37	0.709814	0.326688	0.506812	16.4069	3.5446	2.70312
BnaC02g16720D	LBD37	0	0	0.097112	9.17664	2.537	1.38329
BnaC09g07260D	LBD37	3.83759	2.24365	2.69998	25.7828	12.1085	11.8166
BnaC01g01380D	LBD39	0.587214	1.03109	0.719304	8.57888	1.1211	0.753331
BnaA06g29540D	MYB111	67.007	115.043	86.698	2.22643	3.732	3.40963
BnaC07g27140D	MYB111	86.614	164.543	137.461	1.39425	2.35343	1.33604
BnaA03g21790D	MYB12	12.8539	22.6869	13.2025	1.69231	6.58579	4.8333
BnaA05g00510D	MYB12	10.6736	26.0032	19.573	1.63977	6.88544	4.27359
BnaC03g26060D	MYB12	20.9562	47.3534	38.0578	2.05554	3.6029	2.78853
BnaC04g52010D	MYB12	8.50991	20.9225	22.1547	0.857332	3.08559	1.99036
BnaA02g15320D	MYBL2	0	0	0.352125	21.3045	18.0889	30.1823
BnaA07g29070D	MYBL2	0.449934	0.1264	0.427469	7.59269	0.224408	0.441165
BnaA02g35530D	PAP2	0.392615	1.69064	0.925406	0	0.117536	0
BnaA07g25800D	PAP2	3.61508	6.96683	11.6923	0.538074	0.134065	1.59408
BnaCnng17820D	PAP2	0.230534	0.099157	0.063892	1.10107	0.277835	0.496964
BnaA09g22810D	TT8	2.89746	2.27902	3.67933	0	0	0.088047
BnaC09g24870D	TT8	1.12454	1.38323	1.72217	0.121239	0.244058	0
BnaA09g11090D	EGL3	0	0.167377	0.201261	0.27941	0.493966	0.800776
BnaC09g11380D	EGL3	0.593412	0.587754	0.901776	2.20071	3.45372	3.7647

## Sheet: BnaPAP2.A7-910_VS_Jia9709
Datasheet 3. DEGs involved anthocyanin biosynthesis pathway identified between control and transgenic lines
geneID	Gene name	FPKM
		Jia9709-1	Jia9709-2	Jia9709-3	910-8	941-10	941-21
BnaA04g21230D	PAL1	91.5921	143.89	128.226	14.0737	18.3272	22.2986
BnaA05g07370D	PAL1	54.5981	76.6015	67.1714	11.6258	12.49	13.0459
BnaC04g08190D	PAL1	60.9118	93.2003	72.3017	10.6415	13.4601	15.518
BnaA04g04830D	PAL2	31.7455	58.321	55.4644	1.4689	2.04034	2.61411
BnaA09g33560D	PAL2	97.589	168.508	170.781	6.92444	8.66649	9.18701
BnaC08g24360D	PAL2	76.5445	139.453	146.262	6.39451	7.4392	6.41989
BnaCnng52250D	PAL2	60.8177	104.004	106.669	3.63385	5.13741	5.5962
BnaA04g17560D	C4H	8.60629	11.6044	22.7081	0.094088	0.11308	0.152309
BnaC04g41120D	C4H	15.0994	19.2435	29.4554	0	0.083508	0.086056
BnaC04g41130D	C4H	69.0737	108.865	109.704	16.5571	17.8189	23.5556
BnaA03g36130D	4CL5	0.761886	0.58557	0.816501	2.26624	2.52918	2.27836
BnaC03g42000D	4CL5	0.195691	0.174003	0.251619	2.30292	3.26674	2.27568
BnaA03g04590D	CHS	86.5215	178.039	111.822	6.76867	13.2523	16.0451
BnaA10g19670D	CHS	240.634	549.361	323.691	22.3679	45.6786	58.7571
BnaC03g06120D	CHS	134.266	269.599	190.972	23.4503	39.9396	44.5725
BnaC09g43250D	CHS	360.962	711.272	442.282	47.3574	76.7992	95.5442
BnaA09g34840D	CHI	34.8515	100.344	63.4826	8.74913	12.4021	12.9797
BnaA03g41250D	F3H	12.0249	33.9552	19.7409	1.39242	2.41299	3.03403
BnaA09g31780D	F3H	67.5677	197.941	117.97	9.09111	14.5323	19.319
BnaC08g22640D	F3H	271.384	686.034	420.016	41.7433	56.5948	83.4628
BnaA10g23330D	F3'H	30.7351	118.877	68.6795	0.420357	0.787547	1.26855
BnaC09g47980D	F3'H	5.8699	24.9788	15.4509	0.099975	0.279029	0.300331
BnaA10g22800D	FLS1	295.672	543.232	379.984	37.3894	61.9132	77.2103
BnaC09g47360D	FLS1	101.358	192.461	131.292	16.06	22.0255	29.2314
BnaC08g08350D	UGT75C1	2.23497	3.98002	11.7462	1.00685	1.78135	1.2411
BnaA02g03370D	UGT78D2	45.7986	65.9909	57.225	11.2249	11.2126	13.4787
BnaC02g06990D	UGT78D2	144.647	255.213	216.711	19.3754	22.1024	26.6488
BnaC09g07260D	LBD37	3.83759	2.24365	2.69998	15.4327	14.22	7.3966
BnaA06g29540D	MYB111	67.007	115.043	86.698	2.92058	3.35032	3.6172
BnaC07g27140D	MYB111	86.614	164.543	137.461	1.76463	2.05916	2.04542
BnaC03g26060D	MYB12	20.9562	47.3534	38.0578	2.92462	3.95539	4.0132
BnaC04g52010D	MYB12	8.50991	20.9225	22.1547	2.67643	3.92778	4.07691
BnaA02g15320D	MYBL2	0	0	0.352125	23.1687	15.6792	30.4616
BnaA02g35530D	PAP2	0.392615	1.69064	0.925406	0.142984	0	0
BnaA07g25800D	PAP2	3.61508	6.96683	11.6923	0.389494	0.639081	0.628721
BnaA09g22810D	TT8	2.89746	2.27902	3.67933	0	0	0.062546
BnaC09g24870D	TT8	1.12454	1.38323	1.72217	0	0.076744	0.072844
BnaA09g11090D	EGL3	0	0.167377	0.201261	0.562113	0.690212	0.877802
BnaC09g11380D	EGL3	0.593412	0.587754	0.901776	2.78374	3.66251	3.29956

## Sheet: full-length_VS_Jia9709
Datasheet 3. DEGs involved anthocyanin biosynthesis pathway identified between control and transgenic lines
Gene ID	Gene name	FPKM
		Jia9709-1	Jia9709-2	Jia9709-3	WZ1	WZ2	WZ5
BnaA02g03440D	TT19	6.69442	15.9721	12.0887	131.999	112.183	73.7555
BnaA07g29070D	MYBL2	0.449934	0.1264	0.427469	4.48721	12.2298	0.974628
BnaA10g17440D	TT19	0.254807	1.6618	2.01442	56.9888	37.7818	14.3765
BnaC06g32180D	MYBL2	9.42588	1.67361	3.85189	18.6071	20.6063	0
BnaC09g40740D	TT19	0	0.710675	0.070219	12.3793	5.81996	2.46584
BnaC09g47980D	F3'H	5.8699	24.9788	15.4509	61.8844	73.1311	34.4882
BnaCnng61390D	FLS2	0.806731	1.29054	1.06697	5.19232	4.8812	4.84606
BnaC09g17150D	DFR	1.35542	1.87059	4.47372	361.427	314.147	71.2478
BnaC07g37670D	ANS	0.501856	0.605526	1.33499	85.2395	67.9191	8.64339
BnaC01g14310D	ANS	0.605814	0.973699	1.95448	172.484	150.405	23.5816
BnaA03g45610D	ANS	0.42943	0.40002	0.8313	44.8164	32.9961	5.52073
BnaA01g12530D	ANS	0.466416	1.18946	2.16411	115.8	104.115	20.1867
BnaA10g07160D	UGT79B1	0.271504	1.79417	3.06575	56.3535	43.6084	7.05641
BnaC08g08350D	UGT75C1	2.23497	3.98002	11.7462	231.08	265.282	55.0762
BnaA07g25800D	PAP2	3.61508	6.96683	11.6923	158.506	159.001	19.7109
BnaA09g22810D	TT8	2.89746	2.27902	3.67933	14.062	8.49421	3.4081
